# Supplementary material for: Transcriptome analysis of rice root heterosis by RNA-Seq
Source: BMC Genomics. 2013 Jan 16;14:19. doi: 10.1186/1471-2164-14-19 (PMC3556317; doi:10.1186/1471-2164-14-19)
Supplement: Additional file 3 — Table S1. RPKM of RAP2-annotated transcripts at tillering and heading stages. [file 1471-2164-14-19-S3.xlsx]

## Sheet: Sheet1
Gene_id	Gene_length	R1_RPKM	R2_RPKM	X1_RPKM	X2_RPKM	F1_RPKM	F2_RPKM	logFC(R12/F12)	P.Value(R12/F12)	FDR(R12/F12)	logFC(X12/F12)	P.Value(X12/F12)	FDR(X12/F12)	logFC(X12/R12)	P.Value(X12/R12)	FDR(X12/R12)	R3_RPKM	R4_RPKM	X3_RPKM	X4_RPKM	F3_RPKM	F4_RPKM	logFC(R34/F34)	P.Value(R34/F34)	FDR(R34/F34)	logFC(X34/F34)	P.Value(X34/F34)	FDR(X34/F34)	logFC(X34/R34)	P.Value(X34/R34)	FDR(X34/R34)	annotation	GO	KO	KO description	ko terms
Os01t0100100-01	2935	12.8149	14.7433	10.8153	13.0094	10.6659	11.3864	0.315291	0.712471	1	0.135293	0.872473	1	-0.249932	0.694738	1	9.37448	11.5775	14.3416	13.5319	8.23382	9.96969	0.197265	0.596015	1	0.48776	0.25385	0.763387	0.289181	0.527761	1	RabGAP/TBC domain containing protein.	Molecular Function: Rab GTPase activator activity (GO:0005097),Cellular Component: intracellular (GO:0005622),Biological Process: regulation of Rab GTPase activity (GO:0032313)	-	-	-
Os01t0100200-01	1127	0.588445	1.17709	0.68143	0.194712	0.324243	0.635424	0.895305	0.568528	1	-0.089728	1	1	-1.04451	0.446699	1	1.38376	0.726524	0.763786	1.27683	0.762418	1.18918	0.10408	0.938141	1	-0.06561	1	1	-0.17098	0.902266	1	Conserved hypothetical protein.	--	-	-	-
Os01t0100400-01	2161	3.94566	5.70023	5.56759	2.84328	6.20027	12.7031	-0.95083	0.309968	1	-1.12586	0.260387	1	-0.238983	0.785133	1	4.17531	2.55754	4.54094	4.03973	2.58449	3.51433	0.136013	0.824181	1	0.366494	0.552631	1	0.22978	0.72949	1	Similar to Pectinesterase-like protein.	Molecular Function: copper ion binding (GO:0005507),Molecular Function: oxidoreductase activity (GO:0016491)	-	-	-
Os01t0100500-01	2222	18.5898	16.2332	16.0522	17.4308	15.3492	13.2854	0.261585	0.755799	1	0.244198	0.769889	1	-0.0914639	0.883997	1	16.2427	14.5094	19.7183	22.2777	13.9695	13.8725	0.136892	0.69798	1	0.464921	0.258987	0.770643	0.327058	0.458015	1	Immunoglobulin-like domain containing protein.	--	-	-	-
Os01t0100600-01	1960	12.7608	14.2778	9.18605	13.9389	13.3615	7.91633	0.321535	0.707706	1	0.128726	0.885431	1	-0.26578	0.706275	1	10.8551	15.6657	15.1516	17.6202	11.2885	9.23097	0.363656	0.366347	1	0.546621	0.219557	0.714352	0.181507	0.70156	1	Single-stranded nucleic acid binding R3H domain containing protein.	Molecular Function: nucleic acid binding (GO:0003676)	-	-	-
Os01t0100650-00	564	2.01574	0.336012	1.81554	2.52901	0	0.28216	2.86495	0.166142	0.95317	3.82076	0.0474928	1	0.898267	0.517098	1	0.592516	0.36294	5.95225	0.340186	0	2.77228	-1.54052	0.340489	1	1.07231	0.439913	0.967796	2.61363	0.0698617	0.415327	Hypothetical gene.	--	-	-	-
Os01t0100700-01	906	60.8592	55.64	91.1695	54.3756	62.7858	264.265	-1.46408	0.107613	0.822271	-1.11074	0.193684	1	0.286629	0.657527	1	33.8114	26.9994	50.5451	34.4128	42.085	48.692	-0.584385	0.0932884	0.596969	-0.221703	0.602095	1	0.362039	0.44295	1	Similar to 40S ribosomal protein S5-1.	Molecular Function: structural constituent of ribosome (GO:0003735),Biological Process: translation (GO:0006412),Cellular Component: small ribosomal subunit (GO:0015935),Cellular Component: intracellular (GO:0005622),Cellular Component: ribosome (GO:0005840)	K02989	small subunit ribosomal protein S5e	ko03010
Os01t0100800-01	1522	12.6361	8.25945	15.4177	15.5713	16.1663	14.5859	-0.58546	0.494503	1	0.0308836	0.975345	1	0.539351	0.449426	1	13.4667	14.7942	25.0544	22.3128	14.4666	16.5104	-0.138244	0.724596	1	0.485783	0.25624	0.767263	0.622922	0.187148	0.724752	Protein of unknown function DUF1664 family protein.	--	-	-	-
Os01t0100900-01	1869	57.229	61.1423	50.6776	60.4664	45.2948	18.647	0.851896	0.303408	1	0.797725	0.276124	1	-0.129252	0.838305	1	42.2567	49.6686	67.5641	99.4227	49.7663	47.6253	-0.0897364	0.769786	1	0.649172	0.0826855	0.421756	0.737379	0.0694184	0.413474	Pyridoxal phosphate-dependent decarboxylase domain containing protein.	Molecular Function: catalytic activity (GO:0003824),Molecular Function: pyridoxal phosphate binding (GO:0030170),Molecular Function: carboxy-lyase activity (GO:0016831),Biological Process: carboxylic acid metabolic process (GO:0019752)	K01634	sphinganine-1-phosphate aldolase [EC:4.1.2.27]	ko00600
Os01t0101100-00	774	0.244805	0.0816153	0	0	0	0	27.0213	0.396421	1	0	1	1	-27.0448	0.374109	1	0.287837	0	0	0	0	0	26.8761	0.562134	1	0	1	1	-26.9425	0.575912	1	Similar to predicted protein.	Molecular Function: protein kinase activity (GO:0004672),Molecular Function: ATP binding (GO:0005524),Biological Process: protein amino acid phosphorylation (GO:0006468)	-	-	-
Os01t0101150-00	2433	1.01242	0.85681	0.946944	0.766643	0.500646	1.01383	0.300094	0.831335	1	0.212448	0.885397	1	-0.15674	0.915551	1	1.00725	1.43028	0.91987	0.315437	1.76581	1.51482	-0.433823	0.544885	1	-1.52913	0.0827235	0.421848	-1.09626	0.245909	0.824808	Hypothetical conserved gene.	--	-	-	-
Os01t0101200-01	1205	4.56008	1.99209	3.04498	1.1837	1.11193	2.6413	0.784674	0.537942	1	0.213997	0.869646	1	-0.645072	0.536952	1	1.66396	0.764433	2.71451	1.27379	2.22833	1.57562	-0.660328	0.431915	1	-0.0563648	0.970862	1	0.602738	0.551649	1	2%2C3-diketo-5-methylthio-1-phosphopentane phosphatase domain containing protein.	Biological Process: methionine salvage (GO:0019509),Molecular Function: acireductone synthase activity (GO:0043874),Molecular Function: metal ion binding (GO:0046872),Molecular Function: catalytic activity (GO:0003824),Biological Process: metabolic process (GO:0008152)	K09880	enolase-phosphatase E1 [EC:3.1.3.77]	ko00270
Os01t0101200-02	3114	0.365085	0.568005	0.246619	0.880861	0.78232	0.12776	0.0161836	1	1	0.307398	0.839359	1	0.213443	0.868481	1	0.357717	0.328674	0.22114	0.0616136	0.27593	0.286919	0.27942	0.787833	1	-1.10444	0.354599	0.876662	-1.38515	0.277734	0.868103	2%2C3-diketo-5-methylthio-1-phosphopentane phosphatase domain containing protein.	Biological Process: methionine salvage (GO:0019509),Molecular Function: acireductone synthase activity (GO:0043874),Molecular Function: metal ion binding (GO:0046872),Molecular Function: catalytic activity (GO:0003824),Biological Process: metabolic process (GO:0008152)	K09880	enolase-phosphatase E1 [EC:3.1.3.77]	ko00270
Os01t0101300-01	1896	8.44462	9.92866	6.84081	9.37482	6.10321	8.47731	0.335691	0.707636	1	0.183075	0.847782	1	-0.221324	0.767317	1	6.69768	8.09723	7.49102	7.13421	7.08107	8.12885	-0.0455163	0.931929	1	-0.183583	0.723392	1	-0.139298	0.811304	1	Conserved hypothetical protein.	--	K13151	snurportin-1	ko03013
Os01t0101600-01	4238	2.74964	4.29284	4.00677	4.94491	2.61549	2.89138	0.358733	0.696538	1	0.725417	0.436462	1	0.300226	0.687829	1	3.33811	4.51611	2.86387	3.03326	3.31999	3.18869	0.265142	0.554294	1	-0.270421	0.611884	1	-0.536849	0.336753	0.943043	Immunoglobulin-like fold domain containing protein.	Molecular Function: nucleotide binding (GO:0000166),Molecular Function: nucleic acid binding (GO:0003676)	-	-	-
Os01t0101600-02	3708	10.0412	11.0906	8.74473	5.94761	4.99317	4.59218	1.12873	0.188682	0.988043	0.637363	0.480835	1	-0.562047	0.411428	1	10.6346	12.9178	14.6018	15.4454	11.3257	11.4756	0.0406271	0.907055	1	0.270306	0.491558	1	0.228407	0.603079	1	Immunoglobulin-like fold domain containing protein.	Molecular Function: nucleotide binding (GO:0000166),Molecular Function: nucleic acid binding (GO:0003676)	-	-	-
Os01t0101600-03	1758	10.1853	7.65374	7.6205	17.8498	15.5897	15.6604	-0.829488	0.332632	1	-0.274329	0.758187	1	0.479765	0.509953	1	7.54026	9.89723	10.2824	7.74881	5.62077	5.65405	0.623183	0.188936	0.838226	0.550718	0.30886	0.841184	-0.073567	0.901748	1	Hypothetical conserved gene.	--	-	-	-
Os01t0101700-00	612	10.217	3.7159	3.76457	0.717125	0.398063	2.08024	2.45813	0.0842719	0.753718	0.894032	0.573308	1	-1.63861	0.153199	1	4.00433	2.17408	7.59517	4.23231	2.98349	1.09494	0.585388	0.51784	1	1.40622	0.115339	0.510734	0.821255	0.353164	0.954066	Chaperone protein dnaJ.	Molecular Function: heat shock protein binding (GO:0031072)	-	-	-
Os01t0101800-01	2334	0.608866	0.757827	1.42583	1.03421	1.56565	3.78414	-1.94895	0.127028	0.875812	-1.07711	0.35899	1	0.806725	0.463558	1	0.668168	0.482365	0.258162	0.657634	0.690267	0.239253	0.2944	0.774896	1	-0.161847	0.894133	1	-0.457718	0.724959	1	Conserved hypothetical protein.	--	-	-	-
Os01t0101900-00	229	0	0	0	0	0	0	0	1	1	0	1	1	0	1	1	0	0	0.375889	0.418919	0	0	0	1	1	26.56	0.557504	1	26.5628	0.565734	1	Similar to OSIGBa0075F02.3 protein.	--	-	-	-
Os01t0102000-01	1703	2.83718	6.04624	6.56386	1.67512	0.572201	1.96237	1.84204	0.154658	0.932291	1.74441	0.161157	1	-0.154646	0.87205	1	0.0654099	0.240397	0.252726	5.80214	1.26137	0.786964	-2.73233	0.0157245	0.206717	1.42762	0.165955	0.621975	4.16103	0.00193607	0.0310014	Phosphoesterase family protein.	Molecular Function: hydrolase activity%2C acting on ester bonds (GO:0016788)	K01114	phospholipase C [EC:3.1.4.3]	ko00562 ko00564 ko00565
Os01t0102300-01	971	11.2204	0.520455	0.527272	0.225994	0	0.901402	3.62948	0.0311675	0.470768	-0.228191	1	1	-3.94189	0.00421162	0.0957997	0.34416	0.737841	0	0	0.442454	0.460076	0.26378	0.883511	1	-28.9577	0.0322663	0.236861	-29.2239	0.0242929	0.204454	Conserved hypothetical protein.	--	-	-	-
Os01t0102400-01	1517	0	0	0	0	0	0.0524517	-25.5973	1	1	-25.5875	1	1	0	1	1	0	0.067468	0.0567427	0	0	0.220864	-1.65326	0.702994	1	-2.01107	0.708205	1	-0.358876	1	1	Histone-fold domain containing protein.	Cellular Component: intracellular (GO:0005622),Molecular Function: sequence-specific DNA binding (GO:0043565),Molecular Function: DNA binding (GO:0003677)	-	-	-
Os01t0102500-01	1770	15.0406	11.2422	16.0054	16.489	21.7464	20.4542	-0.705938	0.408371	1	-0.356333	0.670798	1	0.274202	0.686969	1	35.5577	30.7047	30.395	23.6308	33.3139	29.2144	0.0768714	0.804912	1	-0.338239	0.407541	0.934795	-0.41568	0.342415	0.947041	Conserved hypothetical protein.	--	-	-	-
Os01t0102600-01	1124	42.6497	1.40503	3.03666	4.00225	6.93564	3.11481	2.04434	0.076388	0.720091	-0.509088	0.658384	1	-2.65226	0.00859001	0.161373	2.2794	2.54962	5.43735	3.84071	5.73339	5.96175	-1.28173	0.0456342	0.403431	-0.459799	0.491984	1	0.820953	0.306987	0.907314	Shikimate kinase domain containing protein.	Molecular Function: shikimate kinase activity (GO:0004765),Molecular Function: ATP binding (GO:0005524)	-	-	-
Os01t0102600-02	445	0	0	0	0	0.547448	1.60927	-29.0305	0.0612363	0.649781	-29.0185	0.0644004	1	0	1	1	0	0	0	0	0.482722	0	-26.8878	0.564522	1	-26.9488	0.568198	1	0	1	1	Similar to shikimate kinase family protein.	--	-	-	-
Os01t0102700-01	930	70.9019	87.9629	100.194	94.2649	80.157	149.727	-0.519926	0.539552	1	-0.202474	0.79131	1	0.25119	0.696797	1	59.769	59.2084	77.1005	72.6198	67.4461	85.8641	-0.371597	0.225994	0.902198	-0.161012	0.668568	1	0.209478	0.6078	1	Translocon-associated beta family protein.	Cellular Component: endoplasmic reticulum (GO:0005783),Cellular Component: integral to membrane (GO:0016021)	-	-	-
Os01t0102800-01	2990	8.74519	8.81003	14.041	20.2927	11.5696	8.83511	-0.237288	0.779728	1	0.765746	0.281844	1	0.929758	0.138272	0.970577	9.9844	14.1714	20.4977	23.7425	12.824	13.5215	-0.131029	0.705646	1	0.619874	0.115419	0.510734	0.749349	0.0885504	0.474505	Similar to chromatin remodeling complex subunit.	Molecular Function: DNA binding (GO:0003677),Molecular Function: ATP binding (GO:0005524),Molecular Function: nucleic acid binding (GO:0003676),Molecular Function: helicase activity (GO:0004386)	K10841	DNA excision repair protein ERCC-6	ko03420
Os01t0102900-01	652	513.657	40.0143	74.4676	24.2327	13.4511	0	5.25085	0.000143613	0.0150225	2.85578	0.0368513	1	-2.49478	0.0051117	0.110708	7.51732	15.5407	66.8034	32.0756	35.747	35.4578	-1.63059	0.000660993	0.0204074	0.348037	0.464006	0.988591	1.97777	0.0007797	0.015134	Light regulated Lir1 family protein.	--	-	-	-
Os01t0102900-02	1121	84.2599	13.5244	29.3061	109.426	24.883	12.9185	1.29755	0.148313	0.921285	1.88089	0.0172842	0.771298	0.490201	0.522258	1	5.66405	8.12584	24.572	10.2693	13.7012	19.6268	-1.27733	0.00746989	0.123756	-0.0598129	0.91433	1	1.21671	0.0489211	0.327185	Light regulated Lir1 family protein.	--	-	-	-
Os01t0103000-01	1018	6.42145	7.75666	9.72328	5.71234	9.21331	30.4833	-1.45869	0.146001	0.914794	-1.31052	0.20135	1	0.0839671	0.924193	1	3.7204	2.01079	1.35291	1.79049	4.32577	2.5233	-0.267919	0.730789	1	-1.25565	0.132473	0.548897	-0.988508	0.275429	0.865194	Snf7 family protein.	Biological Process: protein transport (GO:0015031)	-	-	-
Os01t0103050-01	2487	0	0	0	0.0441175	0.0489776	0	-25.8664	1	1	-0.0527447	1	1	25.7483	1	1	0	0	0	0	0	0	0	1	1	0	1	1	0	1	1	Non-protein coding transcript.	--	-	-	-
Os01t0103050-02	843	0.561919	0.29974	0.404888	0.130154	0	0.660717	0.317523	0.907145	1	-0.286253	1	1	-0.659604	0.763686	1	0	0	0	0.227598	0.127409	0	-25.8915	1	1	0.635032	1	1	26.5941	0.578598	1	Non-protein coding transcript.	--	-	-	-
Os01t0103100-01	1942	0.487845	0	0	0	0	0	28.9148	0.104398	0.812884	0	1	1	-28.955	0.0688998	0.663877	0.5736	0	0.664871	0.691583	0	0	29.2239	0.0445247	0.397042	30.4178	0.000776062	0.0155734	1.13759	0.394816	0.987123	TGF-beta receptor%2C type I/II extracellular region family protein.	Molecular Function: transporter activity (GO:0005215),Biological Process: oligopeptide transport (GO:0006857),Cellular Component: membrane (GO:0016020)	-	-	-
Os01t0103100-02	1924	0	0.196997	0.399154	0.228108	0.0633094	0	1.9101	0.691747	1	3.56056	0.0968323	1	1.5304	0.410603	1	0.578966	0.957527	0.80531	1.04708	0.334945	0.116095	1.75745	0.0985335	0.614553	1.90134	0.0767181	0.40385	0.14231	0.888942	1	Similar to predicted protein.	Molecular Function: transporter activity (GO:0005215),Biological Process: oligopeptide transport (GO:0006857),Cellular Component: membrane (GO:0016020)	-	-	-
Os01t0103400-01	640	3.25667	2.46759	5.73312	6.34319	4.94842	5.47038	-0.88266	0.501188	1	0.237355	0.850562	1	1.04655	0.328761	1	4.17724	3.19841	3.09345	3.14778	7.71978	5.75867	-0.878733	0.2159	0.884187	-1.23967	0.115447	0.510759	-0.362028	0.710729	1	Hypothetical gene.	--	-	-	-
Os01t0103600-01	3339	7.8595	10.1027	7.18113	8.05074	6.27458	8.55506	0.280854	0.750726	1	0.0687543	0.941609	1	-0.279598	0.684534	1	6.07174	6.43705	5.72311	6.43572	5.43622	6.35515	0.0793601	0.855007	1	-0.0833242	0.866469	1	-0.163917	0.75	1	Similar to sterol-8%2C7-isomerase.	Cellular Component: endoplasmic reticulum (GO:0005783),Cellular Component: integral to membrane (GO:0016021),Biological Process: sterol metabolic process (GO:0016125),Molecular Function: cholestenol delta-isomerase activity (GO:0047750)	K01824	cholestenol delta-isomerase [EC:5.3.3.5]	ko00100
Os01t0103600-02	957	103.748	108.452	88.8076	80.7136	80.4411	119.811	0.0850093	0.9192	1	-0.207169	0.783365	1	-0.361506	0.567509	1	62.273	53.26	90.1262	94.3285	58.4726	60.3347	-0.0467562	0.882493	1	0.506923	0.177138	0.643009	0.552803	0.174598	0.703021	Emopamil-binding family protein.	Cellular Component: endoplasmic reticulum (GO:0005783),Cellular Component: integral to membrane (GO:0016021),Biological Process: sterol metabolic process (GO:0016125),Molecular Function: cholestenol delta-isomerase activity (GO:0047750)	K01824	cholestenol delta-isomerase [EC:5.3.3.5]	ko00100
Os01t0103650-00	934	0	0	0	0	0	0	0	1	1	0	1	1	0	1	1	0	0	0.460806	0	0	0	0	1	1	27.8359	0.241157	0.743999	27.837	0.259173	0.841701	Hypothetical gene.	--	-	-	-
Os01t0103700-01	3481	3.64697	3.5024	3.11317	3.56173	2.86934	3.95446	0.0632202	0.955339	1	-0.00195095	1	1	-0.135919	0.864135	1	2.65603	3.26364	4.05541	3.4173	2.68437	2.11752	0.295236	0.577993	1	0.510098	0.365298	0.886306	0.21388	0.720158	1	Conserved hypothetical protein.	--	-	-	-
Os01t0103800-01	2142	9.02282	10.9413	9.52097	8.29816	8.92798	17.6821	-0.400854	0.652262	1	-0.538498	0.559999	1	-0.204051	0.780736	1	4.52437	4.92154	9.00169	9.44992	5.51569	7.14315	-0.427807	0.371842	1	0.416634	0.398921	0.925663	0.843156	0.12555	0.586017	Conserved hypothetical protein.	--	-	-	-
Os01t0103900-01	2194	0.647718	0.921353	1.94463	1.25023	0.499665	2.53867	-0.91821	0.518229	1	0.124128	0.932419	1	0.981627	0.369037	1	0.456945	0.186598	0.510038	1.09312	0.587451	0.25452	-0.406491	0.768153	1	0.791885	0.413466	0.940655	1.19734	0.283534	0.876385	Polynucleotidyl transferase%2C Ribonuclease H fold domain containing protein.	--	-	-	-
Os01t0104000-01	2065	4.90902	7.15828	9.58673	10.8923	9.43785	5.39452	-0.314355	0.729859	1	0.47427	0.602295	1	0.718467	0.339631	1	5.44828	6.74066	16.2153	12.3574	6.13746	6.92275	-0.105153	0.821495	1	1.00301	0.0358861	0.253973	1.10704	0.0332682	0.253248	C-type lectin domain containing protein.	Molecular Function: binding (GO:0005488),Molecular Function: protein tyrosine kinase activity (GO:0004713),Molecular Function: ATP binding (GO:0005524),Biological Process: protein amino acid phosphorylation (GO:0006468),Molecular Function: protein kinase activity (GO:0004672)	-	-	-
Os01t0104000-02	2040	9.14887	4.30425	4.01554	4.08761	2.62721	6.66977	0.524709	0.629029	1	-0.154873	0.889476	1	-0.755014	0.341479	1	2.4572	4.1642	7.84835	7.47708	4.10668	4.76297	-0.426125	0.443246	1	0.662	0.221386	0.717753	1.08656	0.0791119	0.443856	Similar to predicted protein.	Molecular Function: binding (GO:0005488),Molecular Function: protein tyrosine kinase activity (GO:0004713),Molecular Function: ATP binding (GO:0005524),Biological Process: protein amino acid phosphorylation (GO:0006468),Molecular Function: protein kinase activity (GO:0004672)	-	-	-
Os01t0104100-01	1642	20.425	11.2337	9.14623	12.8296	9.49532	17.1059	0.23899	0.785299	1	-0.23919	0.798713	1	-0.554455	0.429066	1	8.81918	25.1821	23.6952	19.0463	21.1933	13.3313	-0.0287457	0.95141	1	0.179522	0.689543	1	0.206341	0.695528	1	Zinc finger%2C RING/FYVE/PHD-type domain containing protein.	Molecular Function: protein binding (GO:0005515),Molecular Function: zinc ion binding (GO:0008270)	-	-	-
Os01t0104100-02	1593	13.2029	16.3775	16.284	17.6324	14.6811	0.0998986	0.936423	0.447084	1	1.17107	0.341987	1	0.156246	0.82279	1	14.9643	1.86323	7.24076	20.8365	5.79842	14.162	-0.252113	0.695988	1	0.364368	0.5162	1	0.61658	0.381647	0.970751	Zinc finger%2C RING/FYVE/PHD-type domain containing protein.	Molecular Function: protein binding (GO:0005515),Molecular Function: zinc ion binding (GO:0008270)	-	-	-
Os01t0104200-00	1137	1.83313	1.72232	1.20078	0.771997	0.10713	0.0699817	4.35353	0.012414	0.283098	3.54508	0.0522775	1	-0.879632	0.481056	1	4.21275	2.52047	1.0599	2.36245	5.95123	3.04502	-0.428346	0.540918	1	-1.53025	0.05917	0.34917	-1.10263	0.211712	0.772216	No apical meristem (NAM) protein domain containing protein.	Molecular Function: DNA binding (GO:0003677),Biological Process: regulation of transcription (GO:0045449)	-	-	-
Os01t0104350-00	628	8.1464	1.81061	5.02741	5.06669	2.71545	2.53405	0.869417	0.524208	1	0.966003	0.457601	1	0.0117366	1	1	3.90231	3.25952	10.6913	6.2631	2.56542	2.84544	0.397615	0.629099	1	1.52283	0.0610424	0.354943	1.12463	0.169985	0.691992	Non-protein coding transcript.	--	-	-	-
Os01t0104400-01	1390	3.74869	1.81785	2.39416	0	0.525786	1.20213	1.66482	0.209338	1	0.516895	0.752443	1	-1.2244	0.3478	1	0.961667	0	1.67203	0.621145	1.5454	0.482087	-1.10146	0.366458	1	0.0513506	1	1	1.15279	0.383249	0.97312	Ricin B-related lectin domain containing protein.	--	-	-	-
Os01t0104400-02	1220	92.4876	66.2252	95.332	85.9774	131.791	88.0479	-0.504742	0.533791	1	-0.266303	0.714357	1	0.16074	0.795659	1	42.4572	29.9497	63.5712	46.944	46.9239	52.6377	-0.465927	0.154735	0.76462	0.0240178	0.953542	1	0.489477	0.264107	0.848388	Ricin B-related lectin domain containing protein.	--	-	-	-
Os01t0104400-03	1093	75.0636	72.3597	33.8822	0	18.8339	33.1235	1.50806	0.0806964	0.739489	-0.576042	0.694877	1	-2.1541	0.117403	0.888245	34.2434	46.2584	20.7124	5.00288	41.7634	43.5289	-0.0893581	0.787633	1	-1.85288	0.00081589	0.0162027	-1.76391	0.00227805	0.0352049	Ricin B-related lectin domain containing protein.	--	-	-	-
Os01t0104500-01	1491	0.444787	0.169471	0	0	0	0	28.9107	0.0644004	0.667168	0	1	1	-28.9391	0.0374059	0.44972	0	0	0	0.128682	0	0	0	1	1	26.5898	0.570714	1	26.5941	0.578598	1	No apical meristem (NAM) protein domain containing protein.	Molecular Function: DNA binding (GO:0003677),Biological Process: regulation of transcription (GO:0045449)	-	-	-
Os01t0104600-01	2110	8.17185	8.92168	7.64332	7.95601	8.54382	10.1441	-0.133115	0.882828	1	-0.233895	0.799835	1	-0.170754	0.820333	1	6.22957	9.21626	14.5232	11.1845	7.68637	7.4632	0.0221896	0.9644	1	0.635941	0.180223	0.649533	0.612531	0.237184	0.808434	Similar to Light-mediated development protein DET1 (Deetiolated1 homolog) (tDET1) (High pigmentation protein 2) (Protein dark green).	--	K10571	de-etiolated-1	ko04120
Os01t0104800-01	2104	9.50098	11.4391	14.073	23.1017	19.0468	23.2203	-1.01395	0.242854	1	-0.158647	0.829036	1	0.786531	0.244134	1	10.1651	16.6366	20.5787	14.5449	11.7411	14.7566	0.0112726	0.988334	1	0.280606	0.527433	1	0.267893	0.580864	1	Sas10/Utp3 family protein.	Molecular Function: magnesium ion binding (GO:0000287),Molecular Function: inorganic diphosphatase activity (GO:0004427),Cellular Component: cytoplasm (GO:0005737),Biological Process: phosphate metabolic process (GO:0006796)	K14767	U3 small nucleolar RNA-associated protein 3	ko03009
Os01t0104800-02	1506	1.95015	0	1.52982	0	4.61023	13.0502	-3.23436	0.0343734	0.496699	-3.4602	0.013563	0.69181	-0.327745	0.840834	1	0.0739662	0	7.31611	2.99391	3.63724	0.741589	-5.95116	3.17636e-05	0.00179535	1.10544	0.169124	0.628151	7.05868	5.93247e-08	4.18866e-06	Hypothetical conserved gene.	--	K14767	U3 small nucleolar RNA-associated protein 3	ko03009
Os01t0104900-01	1711	19.3798	17.3524	9.87456	5.89962	3.20358	12.7422	1.22364	0.195337	0.996634	0.0383341	0.971265	1	-1.25263	0.0864112	0.75551	16.7969	11.3655	4.52781	15.3066	10.7971	10.3785	0.404344	0.315754	1	-0.225916	0.681396	1	-0.631738	0.265871	0.851119	Transferase family protein.	Molecular Function: transferase activity%2C transferring acyl groups other than amino-acyl groups (GO:0016747)	-	-	-
Os01t0104900-02	1146	0	0	0	0	0	2.22183	-30.3964	0.0229248	0.395537	-30.3891	0.0222701	0.871766	0	1	1	0.972016	0	0	0	0	0	29.2239	0.0445247	0.397042	0	1	1	-29.2874	0.0420025	0.295225	Hypothetical conserved gene.	Molecular Function: transferase activity%2C transferring acyl groups other than amino-acyl groups (GO:0016747)	-	-	-
Os01t0105300-01	2456	0.655771	1.31176	0.0694871	0	0.991915	1.74949	-0.453998	0.732207	1	-5.16201	0.00352802	0.32135	-4.7657	0.00368724	0.0868274	0.861754	0.416731	0.350483	0.273423	0.568515	0.682105	0.02184	1	1	-1.12708	0.282089	0.804187	-1.15047	0.297966	0.895243	Zinc finger%2C BED-type predicted domain containing protein.	Molecular Function: protein dimerization activity (GO:0046983),Molecular Function: DNA binding (GO:0003677)	-	-	-
Os01t0105400-01	1950	9.76547	13.9946	2.58178	1.8568	7.12104	10.65	0.429052	0.630806	1	-1.96693	0.0575396	1	-2.461	0.00259098	0.0673446	9.76832	10.9172	1.28014	1.18071	5.23258	6.07099	0.866096	0.0490797	0.422807	-2.32603	0.000565855	0.0122638	-3.19312	7.11417e-07	3.84302e-05	Similar to Kinesin heavy chain.	Molecular Function: microtubule motor activity (GO:0003777),Molecular Function: ATP binding (GO:0005524),Cellular Component: microtubule associated complex (GO:0005875),Biological Process: microtubule-based movement (GO:0007018)	-	-	-
Os01t0105500-00	270	0.701775	0.467928	0	0	0	0.294701	1.7806	0.562644	1	-25.5888	1	1	-27.4156	0.254503	1	0.412567	0	0	0	0	0	25.8665	1	1	0	1	1	-25.9329	1	1	Hypothetical genes.	--	-	-	-
Os01t0105700-01	1506	0.188724	0.545294	0.679922	0.509987	0.970575	1.58504	-1.75616	0.246063	1	-1.06848	0.454191	1	0.625849	0.687953	1	0.147932	0.203883	0.457257	0.318501	0.427911	0.444954	-1.31171	0.340061	1	-0.292842	0.827353	1	1.01801	0.575514	1	Basic helix-loop-helix dimerisation region bHLH domain containing protein.	Cellular Component: nucleus (GO:0005634),Molecular Function: transcription regulator activity (GO:0030528),Biological Process: regulation of transcription (GO:0045449)	-	-	-
Os01t0105800-01	835	1.70191	1.2861	1.02192	1.57682	2.47991	1.04822	-0.274328	0.862616	1	-0.431521	0.762329	1	-0.236603	0.891225	1	0.800429	3.06434	4.43279	2.75734	1.80081	1.73878	0.126542	0.907894	1	0.897163	0.301959	0.832286	0.769093	0.421873	1	Similar to Iron sulfur assembly protein 1.	Molecular Function: structural molecule activity (GO:0005198),Biological Process: iron-sulfur cluster assembly (GO:0016226),Molecular Function: iron-sulfur cluster binding (GO:0051536)	-	-	-
Os01t0105900-01	1548	81.6425	75.9431	59.698	75.8401	77.8999	49.2939	0.280288	0.729751	1	0.101548	0.887916	1	-0.253612	0.688163	1	93.6911	102.878	57.3858	50.2592	81.0399	72.5798	0.349075	0.218504	0.889338	-0.640758	0.0870349	0.435962	-0.990793	0.0114843	0.118945	Carbohydrate/purine kinase domain containing protein.	--	-	-	-
Os01t0106200-01	942	46.9675	45.8689	34.2408	27.2553	37.2404	53.8064	0.0264137	0.976356	1	-0.533604	0.482501	1	-0.630158	0.321492	1	42.2158	33.3558	33.4446	30.1444	35.2318	40.666	-0.0125047	0.97979	1	-0.382197	0.368913	0.889594	-0.370452	0.416055	1	Similar to RER1A protein (AtRER1A).	Cellular Component: integral to membrane (GO:0016021)	-	-	-
Os01t0106300-01	1253	0.907323	1.6637	0.136201	0	0.0972124	0.190509	3.14778	0.0599777	0.644845	-0.981488	0.803535	1	-4.18219	0.012649	0.211139	0.355604	0.0816832	0	0	0.428594	0.178266	-0.504327	0.848045	1	-28.7589	0.0485724	0.308245	-28.2613	0.11088	0.54302	Similar to Isoflavone reductase homolog IRL (EC 1.3.1.-).	Biological Process: regulation of nitrogen utilization (GO:0006808),Molecular Function: transcription repressor activity (GO:0016564),Molecular Function: catalytic activity (GO:0003824),Molecular Function: binding (GO:0005488),Biological Process: metabolic process (GO:0008152),Cellular Component: extracellular region (GO:0005576)	-	-	-
Os01t0106400-01	1206	71.9581	52.1181	17.4057	12.1911	15.2511	11.744	2.17149	0.0126612	0.286366	0.14965	0.875796	1	-2.098	0.00145745	0.0435899	1.84731	3.90386	10.9918	3.10229	11.3996	4.72293	-1.49256	0.0204534	0.24417	-0.320196	0.64389	1	1.17243	0.147613	0.642671	Similar to Isoflavone reductase homolog IRL (EC 1.3.1.-).	Molecular Function: catalytic activity (GO:0003824),Molecular Function: binding (GO:0005488),Biological Process: metabolic process (GO:0008152),Cellular Component: extracellular region (GO:0005576),Biological Process: regulation of nitrogen utilization (GO:0006808),Molecular Function: transcription repressor activity (GO:0016564)	-	-	-
Os01t0106500-01	964	6.68288	7.20823	11.8612	9.21922	7.32865	24.8447	-1.18812	0.29792	1	-0.558984	0.585377	1	0.563991	0.511812	1	4.50657	3.92833	15.0013	6.96605	4.45666	3.59148	0.0600214	0.950983	1	1.32264	0.0501072	0.314148	1.26235	0.0725115	0.424499	Conserved hypothetical protein.	--	-	-	-
Os01t0106600-01	1023	1.85219	1.17325	1.00094	1.39429	0.83348	4.3557	-0.773235	0.584995	1	-1.07042	0.431304	1	-0.366291	0.783104	1	1.52444	1.00048	1.51458	1.21908	1.25989	0.873379	0.231946	0.820885	1	0.229896	0.852181	1	-0.00302042	1	1	Similar to Chitin-binding lectin 1 precursor (PL-I).	--	-	-	-
Os01t0106700-00	7341	5.91074	6.92713	6.54419	8.87805	9.54082	6.76355	-0.36339	0.66389	1	-0.0674266	0.926074	1	0.224266	0.723732	1	9.84799	12.7431	10.2717	9.10842	9.99292	8.48921	0.282973	0.383175	1	-0.0594143	0.875794	1	-0.343563	0.414896	1	Hypothetical conserved gene.	Molecular Function: phosphotransferase activity%2C alcohol group as acceptor (GO:0016773)	K04728	ataxia telangectasia mutated family protein [EC:2.7.11.1]	ko04110 ko04115 ko04210
Os01t0106750-00	338	5.3256	6.35441	7.06877	3.89539	6.48677	17.6559	-1.0286	0.433917	1	-1.09177	0.382728	1	-0.127653	0.930788	1	10.8757	7.57019	8.6588	6.81177	7.9442	3.96509	0.620457	0.400604	1	0.248156	0.793932	1	-0.372848	0.676258	1	Non-protein coding transcript.	--	-	-	-
Os01t0106800-01	721	65.9629	66.3244	71.7199	53.11	59.2986	116.209	-0.399458	0.642631	1	-0.451173	0.562296	1	-0.120142	0.850775	1	51.1388	51.3874	65.5439	59.7415	51.9897	55.9191	-0.0800021	0.811358	1	0.088201	0.833187	1	0.167221	0.705781	1	Similar to RING-box protein 1A (Regulator of cullins 1a) (dRbx1).	Molecular Function: protein binding (GO:0005515),Molecular Function: zinc ion binding (GO:0008270)	K03868	RING-box protein 1	ko03420 ko04110 ko04111 ko04114 ko04120 ko04141 ko04310 ko04350 ko04710 ko05200 ko05211
Os01t0106900-01	1899	16.4634	16.5992	11.0538	13	13.6624	8.58962	0.545696	0.524342	1	0.122919	0.889449	1	-0.496587	0.462008	1	13.7848	15.7377	11.9214	9.64881	8.76665	6.41047	0.952743	0.0187149	0.231062	0.379087	0.453151	0.97946	-0.574515	0.238704	0.811724	Similar to 1-deoxy-D-xylulose 5-phosphate reductoisomerase (Fragment).	Biological Process: isoprenoid biosynthetic process (GO:0008299),Molecular Function: 1-deoxy-D-xylulose-5-phosphate reductoisomerase activity (GO:0030604),Molecular Function: metal ion binding (GO:0046872),Molecular Function: catalytic activity (GO:0003824),Molecular Function: binding (GO:0005488),Biological Process: metabolic process (GO:0008152)	K00099	1-deoxy-D-xylulose-5-phosphate reductoisomerase [EC:1.1.1.267]	ko00900
Os01t0106900-02	1696	198.026	176.214	100.625	61.6529	33.8274	28.3372	2.56851	0.00268318	0.10652	1.40274	0.0623176	1	-1.23983	0.0616163	0.616515	125.843	129.867	41.5675	72.6281	60.7323	69.4729	0.967643	0.000689297	0.0210565	-0.317916	0.414791	0.941874	-1.28717	0.00167745	0.0277254	Similar to 1-deoxy-D-xylulose 5-phosphate reductoisomerase (Fragment).	Biological Process: isoprenoid biosynthetic process (GO:0008299),Molecular Function: 1-deoxy-D-xylulose-5-phosphate reductoisomerase activity (GO:0030604),Molecular Function: metal ion binding (GO:0046872),Molecular Function: catalytic activity (GO:0003824),Molecular Function: binding (GO:0005488),Biological Process: metabolic process (GO:0008152)	K00099	1-deoxy-D-xylulose-5-phosphate reductoisomerase [EC:1.1.1.267]	ko00900
Os01t0107000-01	1764	3.27614	2.25608	3.9666	2.73678	3.17638	5.18734	-0.606285	0.607879	1	-0.284004	0.794377	1	0.249583	0.801109	1	4.04147	5.51199	3.8062	4.89451	1.70485	2.97569	1.02565	0.0847637	0.570802	0.767955	0.260936	0.772762	-0.25947	0.693693	1	Peroxisome membrane anchor protein Pex14p%2C N-terminal domain containing protein.	Cellular Component: peroxisome (GO:0005777),Cellular Component: membrane (GO:0016020)	-	-	-
Os01t0107000-02	1545	26.245	28.0484	26.6208	21.944	17.5812	13.8023	0.773151	0.366291	1	0.646597	0.448566	1	-0.198557	0.756271	1	25.0905	27.4918	19.11	26.8859	25.9303	19.5175	0.203367	0.55794	1	-0.112312	0.795132	1	-0.316886	0.487965	1	Peroxisome membrane anchor protein Pex14p%2C N-terminal domain containing protein.	Cellular Component: peroxisome (GO:0005777),Cellular Component: membrane (GO:0016020)	-	-	-
Os01t0107400-01	496	6.11223	5.47645	5.33314	3.76057	2.94695	12.0316	-0.354206	0.793832	1	-0.669715	0.612174	1	-0.381509	0.747922	1	4.49166	3.71428	2.08255	3.09459	3.68124	3.60269	0.16439	0.830739	1	-0.623867	0.533049	1	-0.789427	0.424394	1	Hypothetical protein.	--	-	-	-
Os01t0107600-00	987	0	0	0	0	0.123412	0.0806173	-26.7454	0.597614	1	-26.7253	0.589961	1	0	1	1	0.11286	0	0	0	0	0	25.8665	1	1	0	1	1	-25.9332	1	1	Similar to Exonuclease.	Molecular Function: nucleic acid binding (GO:0003676),Cellular Component: intracellular (GO:0005622),Molecular Function: zinc ion binding (GO:0008270),Molecular Function: exonuclease activity (GO:0004527)	-	-	-
Os01t0107700-01	2031	0.746348	1.43074	1.17639	1.6747	3.77836	3.83938	-1.79643	0.139072	0.901729	-1.39718	0.213454	1	0.333878	0.7662	1	1.5357	1.41102	0.974795	0.661277	2.00956	2.41953	-0.594072	0.383384	1	-1.56042	0.0547179	0.332023	-0.967636	0.285517	0.879001	Similar to LIMONENE cyclase like protein.	Cellular Component: membrane (GO:0016020)	-	-	-
Os01t0107801-00	73	0	0	0	0	0	0	0	1	1	0	1	1	0	1	1	0	0	0	0	0	0	0	1	1	0	1	1	0	1	1	Non-protein coding gene.	--	-	-	-
Os01t0107900-01	2381	20.452	25.2044	18.8508	23.2712	17.3426	9.12323	0.761365	0.371902	1	0.676852	0.340107	1	-0.157235	0.805201	1	20.5382	28.3276	21.8721	26.6725	20.8406	23.0778	0.148091	0.651955	1	0.0165544	0.968873	1	-0.133184	0.754155	1	Conserved hypothetical protein.	--	-	-	-
Os01t0107900-02	1173	15.2649	5.97775	3.49177	10.4763	12.8765	21.1642	-0.704681	0.430363	1	-1.25378	0.206785	1	-0.63005	0.449376	1	11.9655	8.5509	12.1082	10.223	11.0793	6.76003	0.193179	0.697121	1	0.195231	0.735514	1	0.00173808	1	1	Conserved hypothetical protein.	--	-	-	-
Os01t0108000-01	2581	16.0775	17.3773	12.0011	14.8362	13.1199	7.18312	0.692796	0.417534	1	0.409648	0.627991	1	-0.356877	0.56681	1	12.7319	15.743	18.5764	17.1348	12.4842	10.1688	0.323309	0.354954	1	0.528553	0.215192	0.707587	0.204173	0.655109	1	Conserved hypothetical protein.	--	-	-	-
Os01t0108101-00	342	0	0	0	0	0	0	0	1	1	0	1	1	0	1	1	0	0	0	0	0	0	0	1	1	0	1	1	0	1	1	Hypothetical conserved gene.	--	-	-	-
Os01t0108200-01	3374	18.0831	21.9991	29.0082	30.5356	27.4734	32.6154	-0.5855	0.483751	1	0.0137669	0.985829	1	0.530624	0.401775	1	21.4268	26.8765	29.9005	29.9398	23.8432	24.4618	-0.00625621	0.985809	1	0.181318	0.628568	1	0.186236	0.646503	1	Similar to Prolyl endopeptidase (EC 3.4.21.26) (Post-proline cleaving enzyme) (PE).	Molecular Function: serine-type endopeptidase activity (GO:0004252),Biological Process: proteolysis (GO:0006508),Molecular Function: serine-type peptidase activity (GO:0008236)	K01322	prolyl oligopeptidase [EC:3.4.21.26]	ko01002
Os01t0108200-02	1801	0	0	0	0	0	0	0	1	1	0	1	1	0	1	1	0	0	0	0	0	0	0	1	1	0	1	1	0	1	1	Similar to Prolyl endopeptidase.	Molecular Function: serine-type endopeptidase activity (GO:0004252),Biological Process: proteolysis (GO:0006508),Molecular Function: serine-type peptidase activity (GO:0008236)	K01322	prolyl oligopeptidase [EC:3.4.21.26]	ko01002
Os01t0108400-00	708	0.133813	0.0892235	0	0	0	0	26.3858	0.597614	1	0	1	1	-26.4078	0.582739	1	0	0	0.12158	0	0	0	0	1	1	25.5418	1	1	25.5431	1	1	Hypothetical conserved gene.	Cellular Component: nucleus (GO:0005634),Molecular Function: transcription regulator activity (GO:0030528),Biological Process: regulation of transcription (GO:0045449)	-	-	-
Os01t0108500-00	1195	0	0	0	0	0	0	0	1	1	0	1	1	0	1	1	0	0	0	0	0	0.0934589	-25.9021	1	1	-25.9628	1	1	0	1	1	Conserved hypothetical protein.	--	-	-	-
Os01t0108600-01	1165	6.66837	6.12724	2.71006	4.8032	54.3689	14.343	-2.47568	0.00727553	0.201025	-3.2048	0.0012266	0.168133	-0.807188	0.38265	1	42.6449	31.5393	2.65994	0.741109	9.12717	9.01136	2.02539	1.25145e-07	1.50035e-05	-2.533	0.000655515	0.0137033	-4.55511	8.17023e-13	1.32746e-10	Basic helix-loop-helix dimerisation region bHLH domain containing protein.	Cellular Component: nucleus (GO:0005634),Molecular Function: transcription regulator activity (GO:0030528),Biological Process: regulation of transcription (GO:0045449)	-	-	-
Os01t0108600-02	1183	22.6638	11.3205	16.0129	12.4281	16.3714	52.8668	-1.02558	0.264347	1	-1.23217	0.204643	1	-0.280923	0.698651	1	50.5647	38.1538	41.6204	9.7311	27.4188	24.5458	0.764804	0.0204913	0.244414	-0.141771	0.79988	1	-0.906263	0.11537	0.55548	Hypothetical conserved gene.	Cellular Component: nucleus (GO:0005634),Molecular Function: transcription regulator activity (GO:0030528),Biological Process: regulation of transcription (GO:0045449)	-	-	-
Os01t0108700-01	624	0	0	0	0	0.195204	0	-25.8686	1	1	-25.8375	1	1	0	1	1	0	0	0.137947	0	0	0	0	1	1	25.5418	1	1	25.5431	1	1	Conserved hypothetical protein.	--	-	-	-
Os01t0108800-01	2372	1.23817	2.07727	4.17298	1.804	1.64327	10.0971	-1.77577	0.163772	0.950393	-0.911832	0.415013	1	0.805165	0.418566	1	0.939233	0.302042	0.362895	0.687543	1.99235	1.50669	-1.51005	0.0514669	0.434721	-1.87092	0.0289449	0.221299	-0.362319	0.754392	1	Protein of unknown function DUF936%2C plant family protein.	--	-	-	-
Os01t0109000-01	1458	2.92406	1.90637	2.16544	1.9566	1.58734	1.80095	0.489393	0.705387	1	0.308642	0.810829	1	-0.25579	0.819102	1	4.66048	3.58011	10.7451	4.67161	3.38865	3.98322	0.154079	0.812496	1	0.940102	0.150503	0.586851	0.785675	0.250424	0.831712	Similar to Group 3 LEA (Type I) protein.	--	-	-	-
Os01t0109201-01	2049	4.6237	4.00787	5.62205	1.4458	1.60507	6.29098	0.146534	0.907088	1	-0.10479	0.935048	1	-0.317544	0.731206	1	2.93569	3.3467	7.47779	2.76233	6.18539	0.926607	-0.189059	0.804736	1	0.396203	0.602653	1	0.586009	0.403873	0.996677	Hypothetical gene.	--	-	-	-
Os01t0109300-01	1975	3.59771	3.42239	0.950513	5.94433	7.0309	7.13101	-1.02568	0.33407	1	-1.02112	0.332419	1	-0.0684224	0.953714	1	5.75296	7.15148	3.13806	6.99457	0	4.80663	1.42379	0.113557	0.664227	0.952726	0.338688	0.869841	-0.475406	0.439302	1	Similar to predicted protein.	Molecular Function: catalytic activity (GO:0003824)	-	-	-
Os01t0109366-00	505	0	0	0	0	0	0	0	1	1	0	1	1	0	1	1	0	0	0	0	0	0	0	1	1	0	1	1	0	1	1	Hypothetical conserved gene.	--	-	-	-
Os01t0109432-00	578	0.491728	0.218582	1.18104	0.569482	1.47517	0	-1.10581	0.659317	1	0.301127	1	1	1.32797	0.459828	1	0.192722	0.177074	3.42527	1.49376	1.11494	0.193224	-1.84044	0.344528	1	1.77819	0.14317	0.570849	3.61883	0.00987777	0.106773	Hypothetical gene.	--	-	-	-
Os01t0109500-01	1226	0.309101	0.103051	1.67041	1.70039	1.39095	1.36293	-2.81325	0.0917437	0.780158	0.314776	0.806631	1	3.0569	0.0316063	0.40359	0.181718	0.250446	4.77435	3.12993	1.66452	1.36644	-2.81158	0.00905328	0.141858	1.2561	0.117036	0.515105	4.06699	0.000178042	0.00456284	Conserved hypothetical protein.	--	-	-	-
Os01t0109700-01	4570	57.8596	72.6251	52.8972	74.4032	57.945	41.4387	0.376044	0.647108	1	0.369929	0.610792	1	-0.0767357	0.90509	1	68.0546	81.9016	74.0992	78.4673	67.7102	67.9631	0.138007	0.624208	1	0.0414897	0.902562	1	-0.0978855	0.800564	1	Similar to Paired amphipathic helix protein SIN3.	Cellular Component: nucleus (GO:0005634),Biological Process: regulation of transcription%2C DNA-dependent (GO:0006355)	K11644	paired amphipathic helix protein Sin3a	ko05016
Os01t0109750-01	975	13.4093	16.5215	18.1163	24.8699	14.2421	17.138	-0.0686853	0.943195	1	0.480396	0.599633	1	0.480359	0.513431	1	7.99745	7.873	15.6266	19.3833	9.91436	9.96559	-0.331381	0.530296	1	0.688008	0.189452	0.668149	1.01826	0.0790019	0.443516	Paired amphipathic helix domain containing protein.	Cellular Component: nucleus (GO:0005634),Biological Process: regulation of transcription%2C DNA-dependent (GO:0006355)	-	-	-
Os01t0110050-01	1416	0.133813	0	0	0.154972	0.086022	0.112386	-0.7616	1	1	-0.438827	1	1	0.246439	1	1	0.629339	1.08421	0.18237	0.406493	0	0.0788724	4.46307	0.00388777	0.0772695	2.78598	0.140998	0.566376	-1.67849	0.157551	0.664852	Non-protein coding transcript.	--	-	-	-
Os01t0110100-01	2766	0.753533	0.182705	0.308497	0.277672	0.132112	0.287669	1.10336	0.466143	1	0.50331	0.776601	1	-0.676424	0.628778	1	0.724901	2.14615	1.33817	1.35263	0.232984	0.161509	2.85698	0.00176873	0.0431728	2.63948	0.0056102	0.0699074	-0.219769	0.80342	1	Phosphate homeostasis.,Phosphate transporter.	Cellular Component: integral to membrane (GO:0016021)	-	-	-
Os01t0110200-01	970	8.20425	8.72661	11.0841	9.50153	12.683	22.6403	-1.05408	0.315309	1	-0.741681	0.44372	1	0.244241	0.768956	1	1.72257	0.422058	1.68608	1.58239	9.3011	4.02981	-2.65598	0.00101949	0.0284869	-2.1579	0.006746	0.0794288	0.495105	0.6653	1	Conserved hypothetical protein.	--	-	-	-
Os01t0110400-01	1557	36.9953	31.2403	40.5003	39.3921	18.9321	16.3022	0.931802	0.268968	1	1.19989	0.0994441	1	0.193478	0.7561	1	26.0418	24.5191	38.5336	73.998	26.0753	29.8396	-0.151327	0.644677	1	0.880198	0.0315014	0.233711	1.02998	0.0193829	0.175563	Similar to Acetyl-CoA C-acetyltransferase.	Molecular Function: catalytic activity (GO:0003824),Biological Process: metabolic process (GO:0008152)	K00626	acetyl-CoA C-acetyltransferase [EC:2.3.1.9]	ko00071 ko00072 ko00280 ko00310 ko00362 ko00380 ko00620 ko00630 ko00640 ko00650 ko00720 ko00900 ko02020
Os01t0110500-01	3082	5.56388	8.19861	10.6593	10.7869	29.4835	14.0447	-1.68456	0.0525451	0.606562	-1.01767	0.160271	1	0.596003	0.402356	1	8.05991	9.76334	7.14995	8.4042	17.9474	9.16804	-0.612996	0.108641	0.6487	-0.931997	0.0418911	0.281646	-0.319932	0.498139	1	Protein kinase%2C core domain containing protein.	Molecular Function: protein serine/threonine kinase activity (GO:0004674),Biological Process: protein amino acid phosphorylation (GO:0006468),Molecular Function: protein kinase activity (GO:0004672),Molecular Function: ATP binding (GO:0005524)	-	-	-
Os01t0110700-01	3414	0.416255	0.129523	0.174959	0.321383	0	0	29.9366	0.0150133	0.313619	29.8495	0.0183776	0.798087	-0.149484	0.953844	1	0.0326283	0.209854	0.327775	0.252897	0	0	28.8234	0.0509565	0.431884	30.0102	0.00260358	0.039171	1.12295	0.417784	1	Similar to Phosphoenolpyruvate carboxylase (EC 4.1.1.31).	Biological Process: tricarboxylic acid cycle (GO:0006099),Molecular Function: phosphoenolpyruvate carboxylase activity (GO:0008964),Molecular Function: catalytic activity (GO:0003824)	K01595	phosphoenolpyruvate carboxylase [EC:4.1.1.31]	ko00620 ko00680 ko00710 ko00720
Os01t0110700-02	2429	0	0.208054	0	0.0903418	0.250735	0.065516	-0.504752	0.82904	1	-1.86414	0.377656	1	-1.4165	0.732576	1	0	0	0	0	0.0884361	0.0459792	-27.4787	0.324755	1	-27.5393	0.332888	0.863584	0	1	1	Similar to Phosphoenolpyruvate carboxylase.	Molecular Function: catalytic activity (GO:0003824),Biological Process: tricarboxylic acid cycle (GO:0006099),Molecular Function: phosphoenolpyruvate carboxylase activity (GO:0008964)	K01595	phosphoenolpyruvate carboxylase [EC:4.1.1.31]	ko00620 ko00680 ko00710 ko00720
Os01t0110800-01	1955	0.193841	0.355434	0.261883	0.0561228	0.186916	0.610506	-0.511696	0.749866	1	-1.26595	0.42633	1	-0.812645	0.613315	1	0	0	0.04403	0.245351	0.0549389	0	-25.8917	1	1	2.22363	0.365932	0.886537	28.1801	0.114495	0.552629	Leucine-rich repeat%2C plant specific containing protein.	Molecular Function: protein binding (GO:0005515)	-	-	-
Os01t0111000-00	570	0	0	0	0	0	0	0	1	1	0	1	1	0	1	1	0	0	0	0	0	0	0	1	1	0	1	1	0	1	1	Hypothetical conserved gene.	Molecular Function: enzyme inhibitor activity (GO:0004857),Molecular Function: pectinesterase activity (GO:0030599),Molecular Function: protein kinase activity (GO:0004672),Molecular Function: ATP binding (GO:0005524),Biological Process: protein amino acid phosphorylation (GO:0006468)	-	-	-
Os01t0111100-01	1119	2.53994	1.0726	0.762557	1.07857	0.435414	0.711074	1.61876	0.277007	1	0.701786	0.66035	1	-0.994384	0.423763	1	0.099547	0.0914647	0.307698	0.428652	0.287951	0.299419	-1.62864	0.420126	1	0.193652	1	1	1.82143	0.279194	0.869449	Cyclophilin-like domain containing protein.	Molecular Function: peptidyl-prolyl cis-trans isomerase activity (GO:0003755)	-	-	-
Os01t0111200-01	2355	39.6659	47.9343	44.3499	36.5268	39.3093	65.6826	-0.252165	0.765732	1	-0.340098	0.656179	1	-0.154985	0.810155	1	39.0704	37.4628	34.7239	38.7803	35.0721	38.8402	0.0441067	0.879218	1	-0.135671	0.717805	1	-0.180885	0.643395	1	Conserved hypothetical protein.	--	-	-	-
Os01t0111300-01	796	6.54608	6.58685	3.85915	5.23789	2.29536	1.99923	1.59962	0.209109	1	1.10333	0.368644	1	-0.569099	0.569796	1	1.25947	4.88601	12.2197	6.74901	2.15891	2.94642	0.267065	0.797729	1	1.76963	0.0185914	0.163363	1.49991	0.0709415	0.419116	Conserved hypothetical protein.	--	-	-	-
Os01t0111400-01	2559	4.8499	5.33207	4.50159	4.75925	3.95076	5.22377	0.149126	0.888755	1	0.0426352	0.970211	1	-0.175876	0.824475	1	5.13653	7.83916	7.46755	8.99718	5.45632	4.01519	0.447511	0.345566	1	0.668321	0.186472	0.663195	0.219318	0.680767	1	Zinc finger%2C BED-type predicted domain containing protein.	Molecular Function: protein dimerization activity (GO:0046983),Molecular Function: DNA binding (GO:0003677)	-	-	-
Os01t0111400-02	2596	0.839372	0.900347	0.460178	0.338121	0	0.275856	2.62915	0.10573	0.817119	1.53302	0.364274	1	-1.15835	0.341538	1	0	0.315405	1.19369	0.886894	0	0.946469	-1.57011	0.329157	1	1.01908	0.374108	0.895853	2.57701	0.0305866	0.238974	Similar to transposon protein.	Molecular Function: DNA binding (GO:0003677)	-	-	-
Os01t0111500-01	1475	0	0.0856546	0.173553	0.0743865	0.247743	0	-1.31931	0.593624	1	0.140318	1	1	1.35282	0.796973	1	0	0.0693892	0	0	0.0728174	0	-0.0515334	1	1	-25.9523	1	1	-25.9024	1	1	Basic helix-loop-helix dimerisation region bHLH domain containing protein.	Cellular Component: nucleus (GO:0005634),Molecular Function: transcription regulator activity (GO:0030528),Biological Process: regulation of transcription (GO:0045449)	-	-	-
Os01t0111600-01	1036	0	0	0	0	0	0	0	1	1	0	1	1	0	1	1	0	0	0	0.0925988	0.207347	0.323407	-28.2214	0.126226	0.691545	-2.70858	0.25712	0.767748	25.5816	1	1	Similar to MOTHER of FT and TF1 protein.	--	-	-	-
Os01t0111700-01	945	24.2614	22.1263	42.4393	20.8991	5.67145	15.2402	1.16024	0.213748	1	1.64443	0.103023	1	0.41557	0.572398	1	3.41841	2.49103	3.37027	3.8576	5.34187	6.02736	-0.95173	0.140973	0.729841	-0.78156	0.276725	0.795506	0.168958	0.865061	1	Conserved hypothetical protein.	--	-	-	-
Os01t0111800-01	527	27.6848	27.9292	21.6969	7.70331	0	3.92562	3.8371	0.010305	0.253593	2.94525	0.039031	1	-0.952387	0.257219	1	9.51174	2.52474	10.6169	16.9292	5.09514	7.84115	-0.113184	0.897217	1	0.962647	0.17628	0.641727	1.07553	0.178259	0.71136	Conserved hypothetical protein.	--	-	-	-
Os01t0111800-02	637	5.80038	10.7102	12.8598	9.30123	8.03124	6.87018	0.150556	0.90679	1	0.593412	0.589394	1	0.376513	0.694249	1	1.39897	2.57078	15.1347	7.22882	6.07002	6.13645	-1.62173	0.0313499	0.322328	0.748737	0.298114	0.82666	2.36994	0.00574361	0.0720157	Conserved hypothetical protein.	--	-	-	-
Os01t0111900-01	1024	67.6315	70.8198	91.4133	59.146	30.6897	45.9233	0.855067	0.315487	1	1.0082	0.191094	1	0.0839597	0.897204	1	17.2964	8.09597	28.2446	41.8767	22.2363	19.7409	-0.73348	0.106568	0.642438	0.610995	0.16958	0.628496	1.34414	0.00834976	0.0945223	Glutelin family protein.	--	-	-	-
Os01t0112000-01	652	9.00898	14.9206	20.809	7.40442	0.934104	12.3259	0.901093	0.495582	1	1.15184	0.352924	1	0.194436	0.837009	1	0.683393	0.470931	0.924157	4.41407	1.15313	0.342587	-0.39225	0.875349	1	1.69271	0.140358	0.565478	2.0829	0.0855226	0.466251	Conserved hypothetical protein.	--	-	-	-
Os01t0112050-01	718	0.131949	0.615866	0.237688	0.611254	0.678592	1.66231	-1.57507	0.350853	1	-1.46093	0.371529	1	0.0538173	1	1	0	0.285095	0.239773	0.267221	0	0.155548	0.92931	1	1	1.59878	0.486106	1	0.666509	0.774027	1	Non-protein coding transcript.	--	-	-	-
Os01t0112100-01	3691	0.308013	0.188261	0.323658	0.445896	0.693024	1.03477	-1.82081	0.191839	0.99438	-1.1395	0.371095	1	0.60799	0.640252	1	0.362156	0.85961	0.489746	0.233918	0.640185	0.272325	0.414707	0.629883	1	-0.460153	0.687869	1	-0.875698	0.382164	0.971568	Conserved hypothetical protein.	--	-	-	-
Os01t0112100-02	1319	1.50836	1.77202	2.58772	1.24776	0.738785	6.69612	-1.14203	0.411621	1	-0.891596	0.493506	1	0.189481	0.885053	1	2.44913	1.78471	4.04615	3.41836	1.71002	3.55626	-0.320155	0.664724	1	0.379264	0.617603	1	0.698287	0.380127	0.969996	Conserved hypothetical protein.	--	-	-	-
Os01t0112201-01	1099	0	0	0	0	0	0	0	1	1	0	1	1	0	1	1	0	0	0.0783245	0	0	0	0	1	1	25.5416	1	1	25.5425	1	1	Conserved hypothetical protein.	--	-	-	-
Os01t0112300-01	1977	6.27764	7.28519	12.301	16.372	12.076	17.2259	-1.10825	0.210317	1	-0.000276041	1	1	1.03937	0.145971	0.999285	10.0857	10.6128	22.7279	15.091	9.453	8.81265	0.173903	0.671267	1	0.923197	0.0451115	0.294739	0.748602	0.113228	0.549502	Hypothetical conserved gene.	--	-	-	-
Os01t0112400-01	1020	0.185764	0.0619316	0.167314	0.107569	0.119419	0.156018	-0.248474	1	1	0.029362	1	1	0.210528	1	1	0.218418	0	0.253172	0.0940514	0	0.109494	0.972877	1	1	1.58028	0.695382	1	0.603537	1	1	Major intrinsic protein family protein.	Molecular Function: transporter activity (GO:0005215),Biological Process: transport (GO:0006810),Cellular Component: membrane (GO:0016020)	K09874	aquaporin NIP	ko04040
Os01t0112500-01	1435	47.2708	48.6873	42.7543	58.1861	23.0033	28.778	0.885371	0.292708	1	0.990696	0.178059	1	0.0349636	0.955856	1	41.4522	40.0124	18.2355	25.4706	35.7021	54.0127	-0.144635	0.6581	1	-1.1651	0.00483012	0.0624827	-1.02192	0.0206343	0.183653	Conserved hypothetical protein.	--	-	-	-
Os01t0112500-02	844	33.3385	49.6231	35.1835	66.3001	33.9155	91.3538	-0.566332	0.528646	1	-0.257953	0.748274	1	0.245513	0.710201	1	47.3817	38.3203	17.0321	22.5055	25.8333	51.4749	0.143781	0.709923	1	-1.09412	0.021479	0.180735	-1.23926	0.00942135	0.103379	Conserved hypothetical protein.	--	-	-	-
Os01t0112550-00	481	0.393928	0.393993	0.177402	0	0	0	27.6826	0.276469	1	25.6619	1	1	-2.06204	0.536244	1	0.926346	0.638351	0.357915	0	0	0.69657	1.17554	0.513322	1	-1.02222	1	1	-2.19379	0.298421	0.895243	Hypothetical gene.	--	-	-	-
Os01t0112600-01	574	5.28165	3.52169	5.20306	2.48495	6.15402	10.8125	-0.957067	0.442223	1	-1.10206	0.370873	1	-0.217252	0.845366	1	3.68723	3.20955	4.049	3.84398	9.91724	4.47512	-1.07104	0.152313	0.759143	-0.99683	0.2094	0.699856	0.0734822	0.969536	1	Conserved hypothetical protein.	--	-	-	-
Os01t0113000-00	3726	0	0.118677	0.0687038	0.441707	0.359603	0	-1.53749	0.453906	1	0.507291	0.789689	1	1.95021	0.238308	1	0.0896885	0	0.0924086	0.128734	0.0864779	0	-0.00288523	1	1	1.20357	0.429893	0.958681	1.21032	0.603366	1	Hypothetical conserved gene.	Biological Process: proteolysis (GO:0006508),Molecular Function: cysteine-type peptidase activity (GO:0008234)	-	-	-
Os01t0113200-01	1944	13.5482	12.7705	12.3781	22.689	27.8828	10.7238	-0.594169	0.484574	1	-0.140422	0.849244	1	0.376631	0.577815	1	20.571	21.8492	9.1215	23.9831	19.0059	14.0179	0.354146	0.307361	1	-0.127757	0.788345	1	-0.483532	0.331799	0.937948	Similar to Receptor serine/threonine kinase.	Molecular Function: protein kinase activity (GO:0004672),Molecular Function: ATP binding (GO:0005524),Biological Process: protein amino acid phosphorylation (GO:0006468),Molecular Function: protein tyrosine kinase activity (GO:0004713)	-	-	-
Os01t0113300-01	2245	12.3225	11.8462	15.7357	23.7523	32.1202	12.0151	-0.910648	0.286165	1	-0.162721	0.824192	1	0.671048	0.301618	1	19.1527	20.6066	10.3141	16.4944	21.9595	18.9538	-0.0479418	0.890721	1	-0.739522	0.0829037	0.422357	-0.692915	0.128885	0.596196	Similar to ARK protein (Fragment).	Molecular Function: protein serine/threonine kinase activity (GO:0004674),Biological Process: protein amino acid phosphorylation (GO:0006468),Molecular Function: protein kinase activity (GO:0004672),Molecular Function: ATP binding (GO:0005524)	-	-	-
Os01t0113350-00	1974	0.575925	0.544019	0.518724	0.222331	0.493646	0.161235	0.761651	0.640044	1	0.218757	0.941823	1	-0.617943	0.665818	1	3.04723	4.30343	2.96522	1.99252	0.870562	1.01839	1.95541	0.00396773	0.0783878	1.26699	0.107308	0.488973	-0.689371	0.332024	0.938096	Hypothetical conserved gene.	Molecular Function: protein serine/threonine kinase activity (GO:0004674),Biological Process: protein amino acid phosphorylation (GO:0006468),Molecular Function: protein kinase activity (GO:0004672),Molecular Function: ATP binding (GO:0005524)	-	-	-
Os01t0113400-01	2662	3.48778	5.50545	2.17973	1.1953	2.24213	2.8994	0.815019	0.464876	1	-0.575981	0.604958	1	-1.45542	0.103466	0.832923	1.54829	1.38413	0.808402	1.29736	2.09808	1.72014	-0.388314	0.555731	1	-0.990085	0.194923	0.677615	-0.602753	0.456951	1	Similar to TAK19-1.	Molecular Function: protein serine/threonine kinase activity (GO:0004674),Biological Process: protein amino acid phosphorylation (GO:0006468),Molecular Function: protein kinase activity (GO:0004672),Molecular Function: ATP binding (GO:0005524)	-	-	-
Os01t0113400-02	1389	3.54677	3.59284	0.552895	1.50085	1.14002	2.57784	0.947323	0.453257	1	-0.828275	0.528255	1	-1.8472	0.0897331	0.774212	1.60393	0.589483	1.05352	0.966921	0.773258	0.562839	0.701607	0.465824	1	0.467841	0.692886	1	-0.23445	0.840012	1	Similar to Receptor-like kinase.	Molecular Function: protein kinase activity (GO:0004672),Molecular Function: ATP binding (GO:0005524),Biological Process: protein amino acid phosphorylation (GO:0006468),Molecular Function: protein serine/threonine kinase activity (GO:0004674),Molecular Function: protein tyrosine kinase activity (GO:0004713)	-	-	-
Os01t0113500-01	2542	1.75168	1.9135	0.570658	0.258977	1.00627	0.156509	1.62523	0.220166	1	-0.473635	0.746789	1	-2.17055	0.0530135	0.562213	2.32251	1.28842	0.507938	0.566084	0.8873	0.483288	1.38677	0.0573811	0.460022	-0.483088	0.608647	1	-1.87064	0.0308065	0.240246	Similar to Receptor-like kinase.	Molecular Function: protein serine/threonine kinase activity (GO:0004674),Biological Process: protein amino acid phosphorylation (GO:0006468),Biological Process: metabolic process (GO:0008152),Molecular Function: transferase activity (GO:0016740),Molecular Function: protein kinase activity (GO:0004672),Molecular Function: ATP binding (GO:0005524)	-	-	-
Os01t0113600-01	656	1.15536	2.5037	2.08122	2.34159	2.59954	4.24531	-0.876345	0.543773	1	-0.600318	0.661968	1	0.213598	0.874811	1	2.20748	1.5602	2.62435	1.60862	2.12846	2.38349	-0.268567	0.835668	1	-0.215185	0.869076	1	0.0520882	1	1	Conserved hypothetical protein.	--	-	-	-
Os01t0113600-02	2110	1.12251	1.58674	2.22425	2.392	2.59778	1.31987	-0.548894	0.665048	1	0.246431	0.831668	1	0.722997	0.474106	1	2.16451	0.485066	2.89649	2.50061	1.98522	1.9055	-0.566023	0.477949	1	0.344983	0.628144	1	0.910935	0.278022	0.868534	Conserved hypothetical protein.	--	-	-	-
Os01t0113650-00	1982	3.9674	3.28281	3.18589	3.15542	10.8164	3.61313	-1.04048	0.326223	1	-1.18832	0.237956	1	-0.226514	0.797891	1	4.7772	7.48769	2.38866	2.7105	8.45372	5.18409	-0.159919	0.748253	1	-1.54928	0.0107623	0.111879	-1.39051	0.0334733	0.254231	Hypothetical conserved gene.	Molecular Function: protein tyrosine kinase activity (GO:0004713),Molecular Function: ATP binding (GO:0005524),Biological Process: protein amino acid phosphorylation (GO:0006468),Molecular Function: protein serine/threonine kinase activity (GO:0004674),Molecular Function: protein kinase activity (GO:0004672)	-	-	-
Os01t0113700-00	1365	10.0639	6.29389	7.7516	9.88687	7.76354	3.03121	0.549698	0.610268	1	0.710935	0.477157	1	0.0797007	0.920742	1	4.8964	8.32289	14.5041	10.4717	3.06873	4.33642	0.831907	0.155231	0.765529	1.62875	0.00485643	0.0627652	0.795065	0.175734	0.705772	Similar to Receptor-like kinase.	Molecular Function: protein kinase activity (GO:0004672),Molecular Function: ATP binding (GO:0005524),Biological Process: protein amino acid phosphorylation (GO:0006468),Molecular Function: protein serine/threonine kinase activity (GO:0004674),Molecular Function: protein tyrosine kinase activity (GO:0004713)	-	-	-
Os01t0113800-01	2399	3.11981	2.68586	2.06301	2.01237	1.26935	0.829192	1.44351	0.231294	1	0.974383	0.409999	1	-0.544501	0.555091	1	1.1144	1.79185	2.29639	2.27934	0.716336	1.30352	0.522637	0.499895	1	1.05478	0.166251	0.622643	0.53036	0.490533	1	Protein kinase%2C core domain containing protein.	Molecular Function: protein serine/threonine kinase activity (GO:0004674),Biological Process: protein amino acid phosphorylation (GO:0006468),Biological Process: metabolic process (GO:0008152),Molecular Function: transferase activity (GO:0016740),Molecular Function: protein kinase activity (GO:0004672),Molecular Function: ATP binding (GO:0005524)	-	-	-
Os01t0113900-01	2192	0.561868	0	0	0.0500548	0	0	29.2994	0.0730219	0.703487	25.7845	1	1	-3.5869	0.117272	0.888148	0	0	0.0392695	0.131294	0	0.152851	-27.4932	0.343201	1	0.0272219	1	1	27.5833	0.228733	0.794693	Serine/threonine protein kinase-related domain containing protein.	Molecular Function: protein serine/threonine kinase activity (GO:0004674),Biological Process: protein amino acid phosphorylation (GO:0006468),Molecular Function: protein kinase activity (GO:0004672),Molecular Function: ATP binding (GO:0005524)	-	-	-
Os01t0114100-01	2239	9.94364	5.1913	8.27005	5.34144	2.93773	5.08191	0.900116	0.337069	1	0.799414	0.423094	1	-0.17705	0.813962	1	4.32836	2.83414	12.7638	12.0826	3.8856	2.095	0.250948	0.667512	1	1.92469	0.000338166	0.00812236	1.67412	0.00209613	0.033086	Similar to Protein kinase RLK17.	Molecular Function: protein serine/threonine kinase activity (GO:0004674),Biological Process: protein amino acid phosphorylation (GO:0006468),Molecular Function: protein kinase activity (GO:0004672),Molecular Function: ATP binding (GO:0005524)	-	-	-
Os01t0114200-01	846	0.447941	1.19471	0.605178	0.778157	0.719901	1.78702	-0.570388	0.730573	1	-0.832196	0.611284	1	-0.321864	0.8274	1	0.13167	0.12098	0.203496	0.113395	0.507828	0.264027	-1.62437	0.425476	1	-1.40291	0.518916	1	0.219512	1	1	Conserved hypothetical protein.	--	-	-	-
Os01t0114300-01	3392	2.7651	2.49552	2.23891	1.55264	1.54414	2.27542	0.45731	0.68788	1	0.0220727	0.991812	1	-0.505686	0.561222	1	1.28076	1.84059	5.76057	2.6585	1.26658	0.987766	0.463224	0.480617	1	1.77459	0.00662591	0.0784759	1.31062	0.046907	0.317662	LRK14.	Molecular Function: protein serine/threonine kinase activity (GO:0004674),Biological Process: protein amino acid phosphorylation (GO:0006468),Molecular Function: protein kinase activity (GO:0004672),Molecular Function: ATP binding (GO:0005524)	-	-	-
Os01t0114400-00	1017	0	0	0.0839038	0	0	0	0	1	1	25.6619	1	1	25.6355	1	1	0	0	0	0.188658	0.21122	0	-26.8878	0.564522	1	-0.360771	1	1	26.5937	0.577248	1	Similar to Receptor-like kinase.	Molecular Function: protein kinase activity (GO:0004672),Molecular Function: ATP binding (GO:0005524),Biological Process: protein amino acid phosphorylation (GO:0006468),Molecular Function: protein serine/threonine kinase activity (GO:0004674),Molecular Function: protein tyrosine kinase activity (GO:0004713)	-	-	-
Os01t0114500-00	1909	3.97023	3.11053	0.134097	0.11495	0.319034	0.833622	2.60944	0.0453611	0.564746	-2.17403	0.196451	1	-4.85474	0.000125553	0.00650663	1.34209	1.66203	0	0.0502527	0.562628	0.409525	1.62022	0.0483908	0.418568	-4.47027	0.0111013	0.114298	-6.09308	6.70289e-05	0.00200188	Similar to LRK14.	Molecular Function: protein serine/threonine kinase activity (GO:0004674),Biological Process: protein amino acid phosphorylation (GO:0006468),Biological Process: metabolic process (GO:0008152),Molecular Function: transferase activity (GO:0016740),Molecular Function: protein kinase activity (GO:0004672),Molecular Function: ATP binding (GO:0005524)	-	-	-
Os01t0114550-01	2168	0.48069	0.466201	0	0	0	0.0367017	4.49937	0.0321737	0.479279	-25.5888	1	1	-30.1405	0.00495836	0.107998	0.822089	0.188836	0	0	0	0	30.2063	0.00215634	0.0501053	0	1	1	-30.2702	0.00288355	0.0424127	Non-protein coding transcript.	--	-	-	-
Os01t0114600-00	1155	0	0.0546929	0.517153	0.284987	0.316382	0.62002	-3.89524	0.125859	0.872674	-0.191213	1	1	3.63686	0.113718	0.872435	0.0964442	0	0.447162	0.581409	0.371967	0.193391	-2.61431	0.239343	0.916201	0.727388	0.674915	1	3.34007	0.057486	0.363824	Similar to Receptor-like kinase.	Molecular Function: protein kinase activity (GO:0004672),Molecular Function: ATP binding (GO:0005524),Biological Process: protein amino acid phosphorylation (GO:0006468),Molecular Function: protein serine/threonine kinase activity (GO:0004674),Molecular Function: protein tyrosine kinase activity (GO:0004713)	-	-	-
Os01t0114700-00	1963	0	0	0	0.111788	0.124103	0	-26.9503	0.418908	1	-0.0977138	1	1	26.7829	0.594499	1	0.0567463	0.104278	0.0877011	0.0488703	0	0	27.4303	0.32635	1	27.1348	0.331229	0.863584	-0.35716	1	1	Similar to LRK33.	Molecular Function: protein tyrosine kinase activity (GO:0004713),Molecular Function: ATP binding (GO:0005524),Biological Process: protein amino acid phosphorylation (GO:0006468),Molecular Function: protein serine/threonine kinase activity (GO:0004674),Molecular Function: protein kinase activity (GO:0004672)	-	-	-
Os01t0114800-01	1672	0.283312	0.264469	0.408278	0.196866	0.145702	0.380714	0.0402325	1	1	0.228289	0.923286	1	0.123752	1	1	0.199868	0.183641	0.20593	0.172128	0.321189	0.133593	-0.259685	1	1	-0.397235	0.866972	1	-0.138693	1	1	RNA-directed DNA polymerase (reverse transcriptase)%2C related domain containing protein.	--	-	-	-
Os01t0114900-00	915	0.310622	0.0690385	0.652799	0.599563	0	0.347844	-0.0276795	1	1	1.78912	0.3118	1	1.77841	0.310283	1	0.121741	0.111857	0.18815	0.524221	0.586916	0.854408	-2.63143	0.085135	0.572141	-1.15866	0.365097	0.886184	1.47309	0.463563	1	Similar to LRK14.	Molecular Function: protein serine/threonine kinase activity (GO:0004674),Biological Process: protein amino acid phosphorylation (GO:0006468),Biological Process: metabolic process (GO:0008152),Molecular Function: transferase activity (GO:0016740),Molecular Function: protein kinase activity (GO:0004672),Molecular Function: ATP binding (GO:0005524)	-	-	-
Os01t0115100-01	1402	0.743321	0.180229	0	0	0.086881	0.340525	1.03029	0.594523	1	-28.354	0.157603	1	-29.4328	0.0194757	0.287262	0.238359	0.584017	0	0.0684254	0.229827	0.23898	0.813512	0.539698	1	-2.96973	0.186899	0.663256	-3.78138	0.0645218	0.392532	Hypothetical conserved gene.	--	-	-	-
Os01t0115200-00	471	0	0	0	0	0	0	0	1	1	0	1	1	0	1	1	0	0	0	0	0	0	0	1	1	0	1	1	0	1	1	Similar to OSIGBa0140C02.7 protein.	Molecular Function: carbon-nitrogen ligase activity%2C with glutamine as amido-N-donor (GO:0016884)	-	-	-
Os01t0115300-01	1809	1.25691	0.66348	0	0	0.269336	0.175941	2.08471	0.162393	0.946987	-28.7524	0.0865377	1	-30.8846	0.00093383	0.0307484	0.800503	1.13155	0	0	0.356237	0.246951	1.67232	0.0824827	0.563375	-29.2765	0.0183021	0.161529	-30.9527	0.000237651	0.00579408	Hypothetical gene.	--	-	-	-
Os01t0115500-00	1020	0.835938	0	0.083657	0.430275	0	0.156018	2.21914	0.399053	1	1.57483	0.656186	1	-0.69804	0.743514	1	0	0.100342	0.843908	0.282154	0	0	25.8395	1	1	29.2317	0.021125	0.179035	3.32895	0.083387	0.459174	Similar to Receptor-like kinase.	Molecular Function: protein kinase activity (GO:0004672),Molecular Function: ATP binding (GO:0005524),Biological Process: protein amino acid phosphorylation (GO:0006468),Molecular Function: protein serine/threonine kinase activity (GO:0004674),Molecular Function: protein tyrosine kinase activity (GO:0004713)	-	-	-
Os01t0115600-01	2004	2.36376	0	0.0425799	0	0.121564	0	4.30645	0.0528165	0.606604	-1.25173	1	1	-5.67024	0.00905331	0.1682	0.166756	0.357507	0	0	0	0.0557302	3.25922	0.0726312	0.522907	-25.9629	1	1	-29.2239	0.0242929	0.204454	Similar to LRK14.	Molecular Function: protein serine/threonine kinase activity (GO:0004674),Biological Process: protein amino acid phosphorylation (GO:0006468),Molecular Function: protein kinase activity (GO:0004672),Molecular Function: ATP binding (GO:0005524)	-	-	-
Os01t0115700-00	1137	0.166648	0	0	0	0	0	26.5142	0.612605	1	0	1	1	-26.5375	0.596047	1	0.195942	0.180033	0	0	0	0	27.8538	0.197821	0.8519	0	1	1	-27.9184	0.220919	0.784174	Similar to Receptor kinase.	Molecular Function: protein kinase activity (GO:0004672),Molecular Function: ATP binding (GO:0005524),Biological Process: protein amino acid phosphorylation (GO:0006468),Molecular Function: protein serine/threonine kinase activity (GO:0004674),Molecular Function: protein tyrosine kinase activity (GO:0004713)	-	-	-
Os01t0115750-00	1196	1.02978	0	0.642117	0.458696	0.407382	1.72977	-1.12434	0.562498	1	-0.914761	0.565325	1	0.132318	1	1	0	0	1.72733	0.641688	0.179608	0.0933807	-27.4787	0.324755	1	2.9899	0.0322444	0.236861	30.5324	0.00110562	0.0201038	Similar to Receptor-like protein kinase.	Molecular Function: protein tyrosine kinase activity (GO:0004713),Molecular Function: ATP binding (GO:0005524),Biological Process: protein amino acid phosphorylation (GO:0006468),Molecular Function: protein serine/threonine kinase activity (GO:0004674),Molecular Function: protein kinase activity (GO:0004672)	-	-	-
Os01t0115751-00	336	1.12785	0.376013	0	0	0	0.236813	2.42455	0.351408	1	-25.5888	1	1	-28.0641	0.132223	0.947264	0.331527	0	0	0	0	0	25.8665	1	1	0	1	1	-25.9329	1	1	Similar to Receptor-like kinase.	--	-	-	-
Os01t0115800-01	2483	8.6231	3.99425	1.92448	1.23728	0.83396	1.21773	2.59472	0.0245903	0.41243	0.655332	0.583063	1	-2.01678	0.0186184	0.278324	2.96091	5.89445	3.57072	2.7045	1.687	1.43933	1.49612	0.0111965	0.163996	0.87797	0.19588	0.679652	-0.619702	0.348287	0.948658	Serine/threonine protein kinase-related domain containing protein.	Molecular Function: protein serine/threonine kinase activity (GO:0004674),Biological Process: protein amino acid phosphorylation (GO:0006468),Molecular Function: protein kinase activity (GO:0004672),Molecular Function: ATP binding (GO:0005524)	-	-	-
Os01t0115900-00	1467	4.26231	1.16264	0.697997	0.299169	0.249094	0.271197	3.33633	0.0250814	0.416516	0.974663	0.595333	1	-2.44151	0.0435022	0.497991	1.13899	1.88372	1.58427	0.653936	0.439287	0.837435	1.24281	0.154669	0.76462	0.69141	0.524962	1	-0.551797	0.583469	1	Similar to Receptor kinase.	Molecular Function: protein kinase activity (GO:0004672),Molecular Function: ATP binding (GO:0005524),Biological Process: protein amino acid phosphorylation (GO:0006468),Molecular Function: protein tyrosine kinase activity (GO:0004713),Molecular Function: protein serine/threonine kinase activity (GO:0004674)	-	-	-
Os01t0116000-00	1164	0.0813914	0	0.146615	0	0	0.136717	-1.07839	1	1	0.0939216	1	1	1.12411	1	1	0	0	0.0739507	0.164832	0.0922728	0	-25.8915	1	1	1.20264	0.695382	1	27.1595	0.346782	0.947041	Similar to Receptor-like protein kinase.	Molecular Function: protein kinase activity (GO:0004672),Molecular Function: ATP binding (GO:0005524),Biological Process: protein amino acid phosphorylation (GO:0006468),Molecular Function: protein tyrosine kinase activity (GO:0004713),Molecular Function: protein serine/threonine kinase activity (GO:0004674)	-	-	-
Os01t0116100-01	601	1.10346	0.420434	0.993862	0.547688	0	0.926763	0.638938	0.752396	1	0.729543	0.745742	1	0.032001	1	1	0.185346	0.170298	1.86193	0.798107	0.178711	0	0.961111	1	1	3.75174	0.0232843	0.190832	2.79021	0.0602103	0.374975	Conserved hypothetical protein.	--	-	-	-
Os01t0116200-01	2282	0.20758	0.110728	0.0747854	0.0480807	0.21351	0	0.589565	0.903768	1	-0.69665	0.845547	1	-1.36076	0.475178	1	0.195255	0.134552	0.0377207	0.126116	0.188266	0.146823	-0.0364566	1	1	-1.18587	0.413807	0.940655	-1.15025	0.587042	1	Protein kinase%2C core domain containing protein.	Molecular Function: protein serine/threonine kinase activity (GO:0004674),Biological Process: protein amino acid phosphorylation (GO:0006468),Molecular Function: protein kinase activity (GO:0004672),Molecular Function: ATP binding (GO:0005524)	-	-	-
Os01t0116300-01	2032	0.559486	0.590667	0.0419932	0	0.119889	0.509055	0.867899	0.558979	1	-3.75703	0.110224	1	-4.68221	0.0127513	0.212342	0.274097	0.554055	0	0.0472108	0.37	0.274811	0.358654	0.752235	1	-3.9676	0.031915	0.235493	-4.32515	0.0196738	0.177089	Conserved hypothetical protein.	--	-	-	-
Os01t0116400-01	2275	3.95616	0.111069	5.21358	6.65555	2.57	4.40691	-0.835157	0.533739	1	0.800572	0.422505	1	1.54742	0.134097	0.956741	0.97928	0.539863	8.62678	8.77096	3.06873	3.63278	-2.15193	0.00130097	0.0344315	1.24925	0.018224	0.161144	3.40057	7.86411e-07	4.21051e-05	Protein kinase%2C core domain containing protein.	Molecular Function: protein serine/threonine kinase activity (GO:0004674),Biological Process: protein amino acid phosphorylation (GO:0006468),Molecular Function: protein kinase activity (GO:0004672),Molecular Function: ATP binding (GO:0005524)	-	-	-
Os01t0116600-01	2245	13.7151	19.4998	19.4606	27.8088	22.6795	20.3442	-0.378975	0.655068	1	0.154676	0.830527	1	0.465275	0.47203	1	14.2901	21.0625	19.3629	21.3231	19.3761	13.4816	0.0986735	0.791029	1	0.179223	0.675742	1	0.0792025	0.862082	1	Translation elongation factor EFTu/EF1A%2C C-terminal domain containing protein.	Cellular Component: intracellular (GO:0005622),Molecular Function: zinc ion binding (GO:0008270),Molecular Function: GTPase activity (GO:0003924),Molecular Function: GTP binding (GO:0005525)	-	-	-
Os01t0116600-02	1611	6.35126	0.274483	10.8583	11.1695	6.35121	19.065	-1.97828	0.125212	0.870995	-0.158101	0.874819	1	1.73487	0.0698002	0.669385	4.07957	4.32013	12.7702	7.384	2.4668	12.6866	-0.854091	0.170501	0.798182	0.289762	0.64942	1	1.14227	0.066182	0.39957	Similar to predicted protein.	Molecular Function: GTPase activity (GO:0003924),Molecular Function: GTP binding (GO:0005525)	-	-	-
Os01t0116800-00	1215	6.00407	3.74342	0.912998	0.361218	1.20303	0.982336	2.1298	0.0934056	0.787071	-0.744031	0.613119	1	-2.94575	0.00962348	0.176494	12.102	13.815	0.141693	0	0.795597	0.919205	3.91264	4.05612e-10	8.57716e-08	-3.66808	0.0174523	0.156624	-7.57237	1.21189e-13	2.28689e-11	Similar to Receptor-like kinase.	Molecular Function: protein kinase activity (GO:0004672),Molecular Function: ATP binding (GO:0005524),Biological Process: protein amino acid phosphorylation (GO:0006468),Molecular Function: protein serine/threonine kinase activity (GO:0004674),Molecular Function: protein tyrosine kinase activity (GO:0004713)	-	-	-
Os01t0116900-00	1206	7.69857	3.50946	0.566038	0.0909785	1.31301	0.461845	2.61753	0.0444871	0.558991	-1.3862	0.366096	1	-4.07026	0.000802692	0.0275514	11.4534	12.3056	0	0	1.24683	1.75952	2.97814	5.27533e-07	5.28551e-05	-31.0051	0.000102955	0.00307484	-33.9865	6.27896e-14	1.28264e-11	Similar to Receptor kinase LRK10.	Molecular Function: protein kinase activity (GO:0004672),Molecular Function: ATP binding (GO:0005524),Biological Process: protein amino acid phosphorylation (GO:0006468),Molecular Function: protein tyrosine kinase activity (GO:0004713),Molecular Function: protein serine/threonine kinase activity (GO:0004674)	-	-	-
Os01t0117000-00	2100	1.08274	0.782108	0.2438	0	0.17401	0.416791	1.63823	0.264154	1	-1.20009	0.484729	1	-2.90054	0.0469979	0.524593	0.37131	0.584852	0	0	0.153437	0.372278	0.865585	0.408072	1	-29.286	0.0196724	0.170653	-30.1544	0.00274847	0.0408109	Similar to Receptor-like kinase.	Molecular Function: protein tyrosine kinase activity (GO:0004713),Molecular Function: ATP binding (GO:0005524),Biological Process: protein amino acid phosphorylation (GO:0006468),Molecular Function: protein serine/threonine kinase activity (GO:0004674),Molecular Function: protein kinase activity (GO:0004672)	-	-	-
Os01t0117050-01	639	0.889574	0.692006	0	0	0.571865	0.622607	0.38498	0.923286	1	-28.6821	0.0884875	1	-29.1094	0.0298696	0.386157	0.522972	1.12119	0.134708	0	0.336168	0.524335	0.939352	0.501273	1	-2.73656	0.25712	0.767748	-3.67655	0.0792883	0.444216	Non-protein coding transcript.	--	-	-	-
Os01t0117100-00	1469	0.967389	0.903047	0.0580872	0	0.0829184	0.324993	2.16373	0.189208	0.989939	-2.68793	0.351408	1	-4.91166	0.00768774	0.148463	0.379146	0.348363	0	0	0.14623	0.0760268	1.69701	0.242643	0.921664	-27.5393	0.332888	0.863584	-29.2407	0.0218833	0.190973	Hypothetical conserved gene.	--	-	-	-
Os01t0117200-01	2341	0.445167	0	0.0364503	0	0	0	29.0547	0.0918258	0.780158	25.6619	1	1	-3.46292	0.147773	1	0	0	0	0	0	0	0	1	1	0	1	1	0	1	1	Similar to ARK protein (Fragment).	Molecular Function: protein serine/threonine kinase activity (GO:0004674),Biological Process: protein amino acid phosphorylation (GO:0006468),Molecular Function: protein kinase activity (GO:0004672),Molecular Function: ATP binding (GO:0005524)	-	-	-
Os01t0117300-00	966	0.588445	0.196181	0	0	0.126094	0.16474	1.36158	0.517783	1	-27.2499	0.384942	1	-28.6583	0.060075	0.607404	0	0.317854	0.0891083	0.397236	0	0	27.409	0.350439	1	27.9077	0.142695	0.570034	0.437885	0.823355	1	Similar to cDNA clone:J013025P07%2C full insert sequence.	Molecular Function: protein kinase activity (GO:0004672),Molecular Function: ATP binding (GO:0005524),Biological Process: protein amino acid phosphorylation (GO:0006468),Molecular Function: protein serine/threonine kinase activity (GO:0004674),Molecular Function: protein tyrosine kinase activity (GO:0004713)	-	-	-
Os01t0117400-00	2122	0.714342	0.178615	0	0	0	0	29.9552	0.0157935	0.322517	0	1	1	-29.9891	0.00743877	0.145106	0	0	0.0811297	0.0452085	0	0	0	1	1	27.1348	0.331229	0.863584	27.1368	0.346782	0.947041	Similar to Receptor kinase ORK10.	Molecular Function: protein kinase activity (GO:0004672),Molecular Function: ATP binding (GO:0005524),Biological Process: protein amino acid phosphorylation (GO:0006468),Molecular Function: protein tyrosine kinase activity (GO:0004713),Molecular Function: protein serine/threonine kinase activity (GO:0004674)	-	-	-
Os01t0117500-00	1986	0.238519	0.28627	0.386693	0.441974	0.0613329	0.16026	1.21838	0.50487	1	1.89386	0.224484	1	0.611223	0.658249	1	0	0.206141	0.0866854	0.0483043	0	0.224941	-0.0916146	1	1	-0.835733	0.81635	1	-0.749016	1	1	Similar to Receptor-like kinase protein (Fragment).	Molecular Function: protein tyrosine kinase activity (GO:0004713),Molecular Function: ATP binding (GO:0005524),Biological Process: protein amino acid phosphorylation (GO:0006468),Molecular Function: protein serine/threonine kinase activity (GO:0004674),Molecular Function: protein kinase activity (GO:0004672)	-	-	-
Os01t0117600-01	2358	11.2498	9.59074	0.398063	0	8.31678	1.04608	1.09405	0.250354	1	-4.5288	0.00206265	0.235226	-5.67544	9.30726e-08	2.25091e-05	4.10992	5.98989	0	0	3.37066	3.59963	0.5296	0.292515	0.998891	-33.1869	6.76e-11	1.21e-08	-33.7204	2.6468e-12	4.06497e-10	Protein kinase%2C core domain containing protein.	Molecular Function: protein serine/threonine kinase activity (GO:0004674),Biological Process: protein amino acid phosphorylation (GO:0006468),Molecular Function: protein kinase activity (GO:0004672),Molecular Function: ATP binding (GO:0005524)	-	-	-
Os01t0117700-00	1418	0.133624	0.356391	0	0	0	0.0561137	2.99072	0.245639	1	-25.5875	1	1	-28.6194	0.0809165	0.723401	0	0.288714	0	0	0.151489	0.0787612	0.344615	1	1	-27.5393	0.332888	0.863584	-27.883	0.254503	0.838009	Hypothetical conserved gene.	--	-	-	-
Os01t0117800-00	3036	0.124822	0.0208071	0.758865	1.77084	1.76532	0.314503	-3.97831	0.017695	0.342672	0.275603	0.839228	1	4.17823	0.00272244	0.0699409	0	0.235983	7.34334	1.70631	0.955188	1.28752	-3.22381	0.00166662	0.0413042	1.88994	0.00972861	0.103562	5.11214	1.10579e-06	5.76615e-05	Hypothetical conserved gene.	--	-	-	-
Os01t0117900-01	1039	0.27355	0	0.492763	0.844813	0.586175	0.536078	-2.20166	0.290474	1	0.270465	0.936574	1	2.40265	0.165525	1	0	0.197014	1.90549	1.38497	0.103374	0	0.939928	1	1	4.84229	0.00110061	0.020394	3.89873	0.00523788	0.0675015	Similar to nodulin-like protein.	Cellular Component: membrane (GO:0016020)	-	-	-
Os01t0117900-02	1369	0.276814	0	0	0	0	0.232489	0.072505	1	1	-27.4859	0.413693	1	-27.5893	0.28707	1	0.325473	0	0.440139	0.280299	0.313822	0.652642	-1.60596	0.279588	0.981189	-0.541003	0.647699	1	1.05927	0.569087	1	Similar to Nodulin-like protein 5NG4.	Cellular Component: membrane (GO:0016020)	-	-	-
Os01t0117900-03	1184	0	0	0.216208	0	0	0	0	1	1	27.202	0.411134	1	27.1752	0.401207	1	0	0	0.363508	0	0	0	0	1	1	27.8359	0.241157	0.743999	27.8374	0.256824	0.838043	Similar to nodulin-like protein.	Cellular Component: membrane (GO:0016020)	-	-	-
Os01t0118000-01	1421	73.9382	74.1061	95.5386	57.3695	63.6038	124.589	-0.337662	0.689878	1	-0.258669	0.742507	1	0.0104228	0.988093	1	64.3587	57.4768	67.9058	69.0632	58.578	71.2856	-0.0980513	0.749116	1	-0.0503209	0.894144	1	0.0467386	0.906008	1	Similar to Fructose-bisphosphate aldolase (EC 4.1.2.13) (Fragment).	Molecular Function: fructose-bisphosphate aldolase activity (GO:0004332),Biological Process: glycolysis (GO:0006096),Molecular Function: catalytic activity (GO:0003824),Biological Process: metabolic process (GO:0008152)	K01623	fructose-bisphosphate aldolase, class I [EC:4.1.2.13]	ko00010 ko00030 ko00051 ko00710
Os01t0118033-00	467	0	0	0	0	0	0	0	1	1	0	1	1	0	1	1	0	0	0	0	0	0	0	1	1	0	1	1	0	1	1	Non-protein coding gene.	--	K01623	fructose-bisphosphate aldolase, class I [EC:4.1.2.13]	ko00010 ko00030 ko00051 ko00710
Os01t0118066-01	4110	0.622377	0.676275	0.871987	2.18906	1.48184	0.483998	-0.632686	0.611966	1	0.638672	0.574828	1	1.19372	0.222953	1	0.867294	0.846683	1.0053	1.12038	0.705584	0.733686	0.245682	0.746959	1	0.434502	0.568034	1	0.187744	0.830948	1	Non-protein coding transcript.	--	-	-	-
Os01t0118100-01	2845	16.0841	18.074	18.7756	28.0374	19.395	26.29	-0.418962	0.621471	1	0.0649668	0.930838	1	0.414926	0.512539	1	20.0468	26.2258	27.8356	28.8303	17.9324	19.0392	0.317663	0.329965	1	0.488458	0.193917	0.675831	0.169354	0.688516	1	Similar to Fructose-bisphosphate aldolase.	Molecular Function: nucleic acid binding (GO:0003676),Molecular Function: helicase activity (GO:0004386),Molecular Function: ATP binding (GO:0005524),Molecular Function: double-stranded RNA binding (GO:0003725),Cellular Component: intracellular (GO:0005622),Molecular Function: RNA binding (GO:0003723)	-	-	-
Os01t0118300-01	2915	3.83508	4.87592	2.57601	4.10274	6.39331	5.37741	-0.444224	0.612193	1	-0.800954	0.398363	1	-0.426812	0.592987	1	1.71962	1.50978	1.12212	1.81005	1.98967	1.64747	-0.17902	0.796635	1	-0.441829	0.539741	1	-0.26385	0.734426	1	Phosphatidyl serine synthase family protein.	Biological Process: phosphatidylserine biosynthetic process (GO:0006659)	K08730	phosphatidylserine synthase 2 [EC:2.7.8.-]	ko00564
Os01t0118400-01	2109	22.5956	43.6711	31.8016	19.041	9.00992	13.469	1.57764	0.0802718	0.737214	1.21083	0.119013	1	-0.428835	0.543601	1	6.44379	1.45589	3.42845	5.91333	11.8661	10.697	-1.52397	0.00423818	0.0821119	-1.40274	0.00616364	0.0746683	0.121046	0.876008	1	Similar to HGA6.	Molecular Function: transferase activity%2C transferring glycosyl groups (GO:0016757)	-	-	-
Os01t0118600-00	1238	0.918316	1.63283	2.96381	2.83606	0.491951	1.34972	0.492413	0.742598	1	1.68493	0.199326	1	1.13213	0.303004	1	0.0899782	0.248019	2.92028	2.71214	0.260272	0.360851	-0.865415	0.674916	1	3.05617	0.00196791	0.0315233	3.91916	0.000824074	0.0158564	Similar to HGA4.	Molecular Function: transferase activity%2C transferring glycosyl groups (GO:0016757)	-	-	-
Os01t0118700-01	2087	36.3615	41.4072	30.0107	18.348	13.3655	7.7396	1.85716	0.031295	0.472098	1.20663	0.103298	1	-0.723563	0.272389	1	41.739	40.3609	40.9977	55.114	41.9432	36.2824	0.0630289	0.838091	1	0.168228	0.653483	1	0.10409	0.790382	1	Similar to HGA4.	Molecular Function: transferase activity%2C transferring glycosyl groups (GO:0016757),Molecular Function: nucleic acid binding (GO:0003676),Molecular Function: methyltransferase activity (GO:0008168),Biological Process: methylation (GO:0032259)	-	-	-
Os01t0119000-01	1791	0.793464	1.19921	1.38167	1.04145	0.476075	0.4887	1.05095	0.475695	1	1.355	0.32594	1	0.236546	0.84419	1	0.31098	0.285731	0.81705	1.44622	0.839575	1.30952	-1.85434	0.0505488	0.430509	-0.0548994	1	1	1.79815	0.0898738	0.479278	Glycosyltransferase AER61%2C uncharacterized domain containing protein.	Molecular Function: transferase activity%2C transferring glycosyl groups (GO:0016757)	-	-	-
Os01t0119050-01	302	1.25483	9.20361	9.60671	9.08279	6.45336	17.6528	-1.13935	0.422536	1	-0.325334	0.79579	1	0.761878	0.546479	1	1.84426	0.677808	0.285029	5.08251	1.42259	3.69813	-1.03598	0.435148	1	-0.070629	1	1	0.961828	0.515756	1	Non-protein coding transcript.	--	-	-	-
Os01t0119100-00	1713	12.4992	23.7488	34.6202	18.1906	9.81284	34.2803	-0.241967	0.796363	1	0.313364	0.719532	1	0.496397	0.483054	1	8.12851	2.33019	1.55776	10.5845	10.2201	11.3444	-1.05272	0.0462189	0.406042	-0.961481	0.1325	0.548956	0.0899456	0.907568	1	Similar to Glycosyltransferase.	Molecular Function: transferase activity%2C transferring glycosyl groups (GO:0016757)	-	-	-
Os01t0119500-01	1861	18.2759	14.5281	17.5154	15.7417	14.9886	14.024	0.156172	0.856159	1	0.217925	0.803371	1	-0.0129149	0.985195	1	19.1541	21.1188	20.2592	17.5266	19.969	29.5862	-0.304567	0.381248	1	-0.517274	0.223529	0.721288	-0.213958	0.637522	1	Protein of unknown function DUF1618 domain containing protein.	Biological Process: amino acid metabolic process (GO:0006520),Molecular Function: pyridoxal phosphate binding (GO:0030170)	-	-	-
Os01t0119800-01	1446	0	0.34949	0.354067	0.151757	0.0842373	0.275136	0.0389405	1	1	0.507804	0.783397	1	0.419909	0.901212	1	0.0770353	0	0.119058	0.19903	0	0.0772361	-0.0359158	1	1	1.92884	0.488161	1	1.96373	0.502848	1	Non-protein coding transcript.	--	-	-	-
Os01t0120300-00	3244	5.54887	4.65404	3.68256	4.83661	3.6422	3.36035	0.523507	0.552844	1	0.302762	0.750714	1	-0.295007	0.689807	1	3.63985	4.35393	5.7315	5.91445	4.50282	4.30346	-0.145769	0.750485	1	0.275258	0.577863	1	0.419865	0.442428	1	Leucyl-tRNA synthetase%2C class Ia%2C bacterial/mitochondrial domain containing protein.	Molecular Function: nucleotide binding (GO:0000166),Molecular Function: leucine-tRNA ligase activity (GO:0004823),Molecular Function: ATP binding (GO:0005524),Cellular Component: cytoplasm (GO:0005737),Biological Process: translation (GO:0006412),Biological Process: leucyl-tRNA aminoacylation (GO:0006429),Molecular Function: aminoacyl-tRNA ligase activity (GO:0004812),Biological Process: tRNA ami…	K01869	leucyl-tRNA synthetase [EC:6.1.1.4]	ko00290 ko00970
Os01t0120400-01	1177	15.1326	8.96299	12.5422	8.94913	8.9001	5.27307	0.724047	0.48224	1	0.612557	0.536911	1	-0.191191	0.805384	1	19.5908	29.2177	10.6776	23.1477	11.9542	11.861	1.02924	0.0147101	0.198275	0.376042	0.472452	0.994806	-0.655345	0.203561	0.756117	Alanyl-tRNA synthetase%2C class IIc family protein.	Molecular Function: nucleic acid binding (GO:0003676),Molecular Function: alanine-tRNA ligase activity (GO:0004813),Molecular Function: ATP binding (GO:0005524),Cellular Component: cytoplasm (GO:0005737),Biological Process: translation (GO:0006412),Biological Process: alanyl-tRNA aminoacylation (GO:0006419),Molecular Function: nucleotide binding (GO:0000166),Molecular Function: ligase activity%2C…	-	-	-
Os01t0120400-02	1182	4.40836	1.87052	0	0	0	6.73175	-0.0816318	0.963965	1	-32.0183	0.00212866	0.239359	-31.9781	4.31556e-05	0.00280252	9.89532	6.32105	7.50093	1.86671	0	2.55114	2.6705	0.00193026	0.045837	1.7612	0.111711	0.500043	-0.906604	0.222886	0.787738	Alanyl-tRNA synthetase%2C class IIc family protein.	Molecular Function: nucleotide binding (GO:0000166),Molecular Function: nucleic acid binding (GO:0003676),Molecular Function: alanine-tRNA ligase activity (GO:0004813),Molecular Function: ATP binding (GO:0005524),Cellular Component: cytoplasm (GO:0005737),Biological Process: translation (GO:0006412),Biological Process: alanyl-tRNA aminoacylation (GO:0006419),Molecular Function: ligase activity%2C…	-	-	-
Os01t0120500-01	987	25.5327	1.21604	1.64263	1.22282	0.987292	1.12864	3.59649	0.010894	0.262358	0.465	0.755966	1	-3.22333	0.00422778	0.0960632	0.564301	0.414788	2.00589	2.52709	1.41466	0.905235	-1.25713	0.25378	0.94	0.834802	0.367088	0.887672	2.09094	0.0454384	0.311213	Conserved hypothetical protein.	--	-	-	-
Os01t0120600-01	1375	7.51027	7.48855	9.12257	9.73517	6.20109	9.60618	-0.0753275	0.94596	1	0.287325	0.769258	1	0.293022	0.70583	1	10.0456	10.7187	7.44971	9.48859	7.88943	11.0465	0.127712	0.789411	1	-0.288385	0.590514	1	-0.417485	0.458427	1	Conserved hypothetical protein.	--	-	-	-
Os01t0120700-01	1869	46.28	49.2789	51.2711	69.6831	106.883	60.2836	-0.835303	0.304906	1	-0.460108	0.52738	1	0.301479	0.633198	1	87.7913	87.0706	110.258	69.4984	81.7754	80.7897	0.0988017	0.727814	1	0.0182806	0.966122	1	-0.0811025	0.852039	1	Conserved hypothetical protein.	--	-	-	-
Os01t0120800-01	3417	48.964	66.7198	78.7375	68.9403	63.3454	103.601	-0.517316	0.540814	1	-0.141095	0.853184	1	0.310485	0.635304	1	58.712	93.8424	103.234	75.5219	68.5862	67.1015	0.162535	0.612083	1	0.270587	0.485086	1	0.10656	0.8176	1	Similar to Eukaryotic translation initiation factor 3 subunit 10 (eIF-3 theta) (Eukaryotic translation initiation factor 3 large subunit) (eIF3a).	--	K03254	translation initiation factor eIF-3 subunit 10	ko03013
Os01t0120800-02	805	0.235378	0	0.212	0	0	0	26.5142	0.612605	1	26.635	0.604073	1	0.0693541	1	1	0	0	0	0	0	0	0	1	1	0	1	1	0	1	1	Similar to Translation initiation factor 3.	--	K03254	translation initiation factor eIF-3 subunit 10	ko03013
Os01t0120800-03	2692	0	0	0	28.6935	43.1664	0	-36.0154	5.67e-07	0.000219058	-0.623751	0.76293	1	35.3345	1.41425e-06	0.000193225	0	0	0	0	0	0	0	1	1	0	1	1	0	1	1	Similar to Translation initiation factor 3.	--	K03254	translation initiation factor eIF-3 subunit 10	ko03013
Os01t0120800-04	2174	0	0	0	0	0	0	0	1	1	0	1	1	0	1	1	0	0	0	0	0	0	0	1	1	0	1	1	0	1	1	Similar to Translation initiation factor 3.	--	K03254	translation initiation factor eIF-3 subunit 10	ko03013
Os01t0120800-05	1907	0	0	0	0	0	0	0	1	1	0	1	1	0	1	1	0	0	0	0	0	0	0	1	1	0	1	1	0	1	1	Similar to Translation initiation factor 3.	--	K03254	translation initiation factor eIF-3 subunit 10	ko03013
Os01t0120800-06	1134	20.3849	7.96592	19.9405	16.4483	20.0864	96.4794	-2.03617	0.0352109	0.500026	-1.62093	0.0730039	1	0.339984	0.645511	1	18.8602	0	18.5972	9.30561	4.35684	19.8942	-0.366873	0.718238	1	0.0808653	0.89904	1	0.448949	0.662154	1	Similar to Translation initiation factor 3.	--	K03254	translation initiation factor eIF-3 subunit 10	ko03013
Os01t0121000-01	831	0.912054	0.456103	1.2322	1.98051	1.61237	0.478756	-0.661711	0.712831	1	0.637593	0.664175	1	1.21619	0.361724	1	3.21713	1.72429	0.414338	1.15442	4.00671	2.55353	-0.420289	0.599989	1	-2.20637	0.0222631	0.185068	-1.78655	0.10981	0.540531	Conserved hypothetical protein.	--	-	-	-
Os01t0121100-01	1051	13.4312	25.4244	11.2853	32.8847	38.1299	19.3813	-0.579752	0.50798	1	-0.377501	0.672083	1	0.134404	0.863797	1	30.2065	35.3499	17.2812	13.3265	20.1322	35.3859	0.235003	0.520384	1	-0.984035	0.0386239	0.2675	-1.2203	0.0130847	0.131538	Similar to SLL2.	--	-	-	-
Os01t0121100-02	1308	39.1851	24.0028	33.2709	9.73053	2.70062	26.6447	1.13055	0.258987	1	0.618821	0.585009	1	-0.581417	0.435306	1	31.2548	19.5621	26.1263	35.7913	26.5229	22.2854	0.0508378	0.895024	1	0.214062	0.616758	1	0.162633	0.722399	1	Similar to SLL2.	--	-	-	-
Os01t0121200-01	1401	2.29918	2.66028	2.8017	1.95789	1.8258	2.95332	0.0581374	0.964018	1	0.0279754	1	1	-0.0974046	0.927436	1	1.82872	1.38803	2.51908	2.73897	1.14995	1.51462	0.2651	0.762191	1	0.85381	0.293262	0.82033	0.587655	0.494955	1	Zinc finger%2C RING/FYVE/PHD-type domain containing protein.	Molecular Function: zinc ion binding (GO:0008270)	-	-	-
Os01t0121300-01	2052	59.974	72.4365	67.3243	98.2776	54.3146	81.2754	-0.0285333	0.973092	1	0.321166	0.668829	1	0.282087	0.660851	1	124.964	110.329	32.3424	38.3823	100.287	161.593	-0.159864	0.596191	1	-2.01546	5.38e-07	3.69e-05	-1.85692	4.09519e-07	2.35459e-05	Conserved hypothetical protein.	--	-	-	-
Os01t0121500-01	632	20.6868	19.191	15.6619	5.90266	23.1279	3.39932	0.531786	0.638491	1	-0.308173	0.783582	1	-0.91805	0.283112	1	22.0319	15.7086	12.1218	18.5186	26.5115	21.7358	-0.362073	0.42808	1	-0.785254	0.144514	0.574304	-0.424055	0.485693	1	Conserved hypothetical protein.	--	-	-	-
Os01t0121600-01	754	23.6221	16.5047	22.9735	20.0814	22.2936	4.74883	0.510634	0.590469	1	0.663356	0.502028	1	0.0716547	0.926324	1	7.53454	5.5654	16.0969	21.3749	11.2534	10.0722	-0.710923	0.215337	0.882861	0.684067	0.219049	0.713976	1.39415	0.026927	0.21879	Conserved hypothetical protein.	--	-	-	-
Os01t0121700-01	2470	11.2383	11.4065	7.73844	11.816	15.4355	14.1098	-0.398422	0.640321	1	-0.576337	0.500888	1	-0.250162	0.717436	1	7.35104	11.0222	12.3368	9.16601	11.3059	10.5353	-0.255346	0.510025	1	-0.149469	0.741901	1	0.104725	0.83842	1	ABC transporter-like domain containing protein.	Molecular Function: ATP binding (GO:0005524),Molecular Function: ATPase activity (GO:0016887),Molecular Function: nucleotide binding (GO:0000166),Molecular Function: nucleoside-triphosphatase activity (GO:0017111),Cellular Component: membrane (GO:0016020)	-	-	-
Os01t0121800-01	1796	11.4468	11.3608	13.1606	11.6074	13.0895	11.0316	-0.0983152	0.910514	1	0.0566	0.950934	1	0.0824122	0.911184	1	11.7223	10.7136	12.1737	12.6058	15.5487	16.5411	-0.522706	0.15825	0.771034	-0.50059	0.260378	0.77202	0.0211112	0.972368	1	Glycosyl transferase%2C family 14 protein.	Molecular Function: acetylglucosaminyltransferase activity (GO:0008375),Cellular Component: membrane (GO:0016020)	-	-	-
Os01t0121800-02	880	8.39737	11.4137	15.9024	19.6997	17.3022	24.4133	-1.06672	0.253341	1	-0.198053	0.835561	1	0.801691	0.305285	1	11.3925	11.6306	15.9441	14.8259	9.64209	13.4528	-0.00983467	1	1	0.287722	0.596881	1	0.296369	0.618405	1	Hypothetical protein.	Molecular Function: acetylglucosaminyltransferase activity (GO:0008375),Cellular Component: membrane (GO:0016020)	-	-	-
Os01t0121950-00	1115	0	0	0.0765293	0	0	0.0713625	-25.5986	1	1	0.0702784	1	1	25.6355	1	1	0	0	0	0	0	0	0	1	1	0	1	1	0	1	1	Hypothetical conserved gene.	Molecular Function: protein binding (GO:0005515),Molecular Function: zinc ion binding (GO:0008270),Molecular Function: ubiquitin-protein ligase activity (GO:0004842),Biological Process: protein ubiquitination (GO:0016567),Cellular Component: nucleus (GO:0005634),Biological Process: ubiquitin-dependent protein catabolic process (GO:0006511),Biological Process: multicellular organismal development …	-	-	-
Os01t0122000-01	1541	0.0614793	0.040993	0	0.142401	0	0.0516348	0.776967	1	1	1.22654	1	1	0.368701	1	1	0	0	0	0	0	0	0	1	1	0	1	1	0	1	1	Conserved hypothetical protein.	--	-	-	-
Os01t0122200-01	1394	0	0.135947	0.0612125	0	0	0.0570798	1.22759	1	1	0.0702784	1	1	-1.20836	1	1	0	0.0734211	0	0.0688181	0	0.0801172	-0.0620999	1	1	-0.386352	1	1	-0.321858	1	1	Seven In Absentia Homolog-type domain containing protein.	Molecular Function: ubiquitin-protein ligase activity (GO:0004842),Molecular Function: zinc ion binding (GO:0008270),Biological Process: protein ubiquitination (GO:0016567),Molecular Function: protein binding (GO:0005515),Cellular Component: nucleus (GO:0005634),Biological Process: ubiquitin-dependent protein catabolic process (GO:0006511),Biological Process: multicellular organismal development …	-	-	-
Os01t0123900-01	858	48.474	0	1.39233	0	0	0	34.399	0.00020868	0.019428	29.3762	0.0662764	1	-5.09394	0.00227693	0.0611068	0	0	0	0	0	0	0	1	1	0	1	1	0	1	1	Similar to Bowman-Birk type proteinase inhibitor (EBI).	Molecular Function: serine-type endopeptidase inhibitor activity (GO:0004867),Cellular Component: extracellular region (GO:0005576)	-	-	-
Os01t0123900-02	855	0.443226	1.55155	0	1.66826	0.142465	0.930634	0.925019	0.579353	1	0.635498	0.72645	1	-0.353216	0.87374	1	0	0	0.100677	0	0.502482	0.261248	-28.4775	0.0842294	0.568197	-2.99274	0.191974	0.672868	25.5428	1	1	Similar to Bowman-Birk type proteinase inhibitor (EBI).	Molecular Function: serine-type endopeptidase inhibitor activity (GO:0004867),Cellular Component: extracellular region (GO:0005576)	-	-	-
Os01t0124000-01	910	49.7643	0.624761	1.12523	0.844001	0	1.39902	5.11798	0.00548693	0.168907	0.524836	0.775311	1	-4.67588	0.000168716	0.00823751	0.48964	0.224943	0	1.15962	0.590141	0.490916	-0.616183	0.734828	1	-0.0484805	1	1	0.563835	0.815855	1	Similar to Bowman Birk trypsin inhibitor.	Molecular Function: serine-type endopeptidase inhibitor activity (GO:0004867),Cellular Component: extracellular region (GO:0005576)	-	-	-
Os01t0124100-01	930	151.481	172.597	249.751	131.546	23.7066	135.011	1.06648	0.249016	1	1.32613	0.137988	1	0.196365	0.768617	1	22.6379	8.47406	6.84927	192.587	30.7203	39.9899	-1.19212	0.00638546	0.110852	1.36513	0.0932764	0.45226	2.55439	0.00336349	0.0480536	Proteinase inhibitor I12%2C Bowman-Birk family protein.	Molecular Function: serine-type endopeptidase inhibitor activity (GO:0004867),Cellular Component: extracellular region (GO:0005576)	-	-	-
Os01t0124200-01	1047	150.479	114.877	5.86798	0	23.3842	52.2102	1.81538	0.0369389	0.511156	-3.63411	0.00986755	0.577351	-5.51762	5.32191e-06	0.000531951	21.8105	18.8666	0.739931	5.40593	0	17.4939	1.21555	0.178468	0.814723	-1.63662	0.164137	0.617582	-2.85976	7.74015e-05	0.00225563	Similar to Bowman Birk trypsin inhibitor.	Molecular Function: serine-type endopeptidase inhibitor activity (GO:0004867),Cellular Component: extracellular region (GO:0005576)	-	-	-
Os01t0124200-02	1059	914.832	1209.54	70.343	24.3477	121.577	751.137	1.32631	0.159038	0.942339	-3.13979	0.00114064	0.160532	-4.52718	2.27958e-08	7.27001e-06	280.534	93.8441	3.98286	69.209	158.928	194.787	0.0761656	0.850653	1	-2.404	0.00314342	0.0453629	-2.4812	0.00534159	0.0683635	Similar to Bowman Birk trypsin inhibitor.	Molecular Function: serine-type endopeptidase inhibitor activity (GO:0004867),Cellular Component: extracellular region (GO:0005576)	-	-	-
Os01t0124200-03	1071	100.666	171.403	41.4301	25.2018	33.0961	270.951	-0.106738	0.912263	1	-2.12314	0.0259408	0.943389	-2.07401	0.00331087	0.0802562	23.1939	6.78504	0	27.4988	30.6873	31.701	-1.06552	0.0177679	0.22349	-1.3145	0.177942	0.644682	-0.251585	0.816697	1	Similar to Bowman Birk trypsin inhibitor.	Molecular Function: serine-type endopeptidase inhibitor activity (GO:0004867),Cellular Component: extracellular region (GO:0005576)	-	-	-
Os01t0124401-01	1063	590.897	719.773	1305.56	489.87	158.934	1129.76	0.0671547	0.942987	1	0.544204	0.547622	1	0.415035	0.547748	1	166.932	66.9168	34.7392	1141.8	213.599	273.903	-1.06568	0.00456837	0.0865289	1.14038	0.372169	0.893696	2.20439	0.0868727	0.470185	Similar to Bowman-Birk type bran trypsin inhibitor.	Molecular Function: serine-type endopeptidase inhibitor activity (GO:0004867),Cellular Component: extracellular region (GO:0005576)	-	-	-
Os01t0124500-00	2819	0.604935	0.761897	3.51128	2.14069	1.29628	0.733877	-0.586891	0.648498	1	1.49296	0.184047	1	2.00592	0.045682	0.515927	0.513696	0.181534	0.213746	1.29316	0.495308	1.22816	-1.32123	0.143725	0.737213	-0.326584	0.761189	1	0.991854	0.387351	0.978499	Hypothetical conserved gene.	Molecular Function: protein binding (GO:0005515)	-	-	-
Os01t0124600-00	573	0	0	0.744591	0.191484	0.212578	0.138864	-26.7454	0.597614	1	1.50542	0.532066	1	28.2003	0.14321	0.987773	0.58321	0.17862	0.150225	0.669685	1.12467	0.97455	-1.48886	0.302131	1	-1.5105	0.236369	0.740078	-0.0230198	1	1	Similar to cDNA clone:001-125-E08%2C full insert sequence.	Molecular Function: serine-type endopeptidase inhibitor activity (GO:0004867),Cellular Component: extracellular region (GO:0005576)	-	-	-
Os01t0124650-01	829	262.162	222.887	234.169	78.4849	3.37945	27.6429	3.99584	0.00015863	0.0161239	3.39585	0.00131643	0.175863	-0.666388	0.336252	1	39.1018	29.5071	60.8469	309.9	49.1034	49.4425	-0.529197	0.129583	0.70258	1.78106	0.00146618	0.0253619	2.30819	0.000112433	0.00308244	Hypothetical conserved gene.	Molecular Function: serine-type endopeptidase inhibitor activity (GO:0004867),Cellular Component: extracellular region (GO:0005576)	-	-	-
Os01t0124650-02	847	126.17	97.403	130.363	77.9829	18.8391	36.3557	2.01767	0.0214047	0.383616	1.95567	0.0164123	0.745689	-0.133607	0.835892	1	40.7696	41.9305	29.472	188.92	25.2346	62.6324	-0.0917718	0.817692	1	1.18514	0.0543836	0.331006	1.27409	0.0350413	0.26252	Hypothetical conserved gene.	Molecular Function: serine-type endopeptidase inhibitor activity (GO:0004867),Cellular Component: extracellular region (GO:0005576)	-	-	-
Os01t0124700-01	800	27.0008	20.2934	18.2393	8.50331	1.21807	1.79031	3.95861	0.00124044	0.0640477	3.17941	0.00802047	0.519245	-0.851436	0.274013	1	3.62027	3.71015	3.87354	18.3471	9.26373	2.23367	-0.659353	0.390112	1	0.814157	0.310519	0.843519	1.47196	0.0641816	0.390857	Conserved hypothetical protein.	--	-	-	-
Os01t0125300-00	339	0	0	0	0	0	0	0	1	1	0	1	1	0	1	1	0	0	0	0	0	0	0	1	1	0	1	1	0	1	1	Similar to SWIM zinc finger family protein.	--	-	-	-
Os01t0125550-01	1380	0.205956	0.457756	0.989335	1.0336	0.706129	0.576589	-0.925346	0.607246	1	0.680883	0.632436	1	1.53625	0.259037	1	0.645757	0.593328	1.74652	2.155	1.08962	1.21395	-0.901351	0.356783	1	0.631736	0.454057	0.980203	1.53192	0.116613	0.558595	Conserved hypothetical protein.	--	-	-	-
Os01t0125600-01	1470	9.47396	11.7316	9.51983	8.65819	10.2749	20.0818	-0.503751	0.575762	1	-0.700349	0.464336	1	-0.262894	0.732667	1	5.30443	2.92426	1.99093	4.95977	4.67616	4.93838	-0.23263	0.702292	1	-0.59991	0.384646	0.909699	-0.368465	0.628773	1	Heavy metal transport/detoxification protein domain containing protein.	Biological Process: metal ion transport (GO:0030001),Molecular Function: metal ion binding (GO:0046872)	-	-	-
Os01t0125700-01	1258	3.76548	4.51934	3.52716	5.05864	6.48735	3.54203	-0.297939	0.796894	1	-0.215989	0.837785	1	0.00859444	1	1	2.0366	5.36966	6.50037	6.86321	3.67126	4.17259	-0.0860181	0.920598	1	0.641261	0.328065	0.863584	0.725301	0.325056	0.9288	Conserved hypothetical protein.	--	-	-	-
Os01t0125800-01	2240	14.2532	17.4564	22.6277	22.5808	21.2075	24.6167	-0.533012	0.530484	1	0.00681981	0.993989	1	0.471111	0.458522	1	24.1186	28.6943	28.014	31.7348	19.9947	22.3865	0.311481	0.340586	1	0.3678	0.348936	0.876512	0.0549129	0.898159	1	WD40/YVTN repeat-like domain containing protein.	--	-	-	-
Os01t0125850-00	521	0	0.363744	0	0	0.233795	0	0.947949	1	1	-25.8396	1	1	-26.8424	0.5992	1	0.213806	0.196447	0.330436	0.184131	0.206153	0	0.961111	1	1	1.18175	0.695382	1	0.219512	1	1	Non-protein coding gene.	--	-	-	-
Os01t0125900-01	3561	22.0021	25.7577	23.3634	31.2738	24.4572	17.764	0.159871	0.846564	1	0.385358	0.591203	1	0.153988	0.807675	1	20.677	26.0112	28.1611	33.2436	23.0435	24.4631	-0.0312037	0.920384	1	0.242292	0.498183	1	0.271998	0.502334	1	Ubiquitin-conjugating enzyme/RWD-like domain containing protein.	Molecular Function: small conjugating protein ligase activity (GO:0019787),Biological Process: post-translational protein modification (GO:0043687),Biological Process: regulation of protein metabolic process (GO:0051246)	K10581	ubiquitin-conjugating enzyme E2 O [EC:6.3.2.19]	ko04120
Os01t0126000-01	1131	0	0	0	0	0	0	0	1	1	0	1	1	0	1	1	0	0	0	0	0	0.0987475	-25.902	1	1	-25.9629	1	1	0	1	1	Hypothetical gene.	--	-	-	-
Os01t0126100-01	2150	0.881299	0.352578	0.674704	0.357228	0.169964	0.333081	1.2524	0.395048	1	1.06281	0.492017	1	-0.262745	0.829023	1	0.259054	0.0476042	0.640585	1.11549	0.399649	0.519458	-1.60965	0.184508	0.828453	0.804083	0.42889	0.957258	2.41157	0.043492	0.30261	Cupredoxin domain containing protein.	Molecular Function: copper ion binding (GO:0005507),Molecular Function: oxidoreductase activity (GO:0016491)	-	-	-
Os01t0126200-01	2214	8.17311	0.370918	0.192706	0.0991148	0	0.503148	4.0214	0.0117289	0.274049	-0.745871	0.779005	1	-4.8542	0.00028341	0.0120577	0.955948	0.323597	0.116638	0.17332	0.194048	0.252221	1.50936	0.146972	0.747306	-0.754892	0.644349	1	-2.26503	0.0604145	0.375925	Conserved hypothetical protein.	--	-	-	-
Os01t0126401-01	3910	0.314991	0.0646243	0.0218236	0.0561228	0	0.0407004	3.03012	0.143386	0.909808	0.793896	1	1	-2.31636	0.204546	1	0.199425	0.0523524	0.066045	0.0736054	0.0549389	0.057127	1.14881	0.461439	1	0.188111	1	1	-0.962249	0.547059	1	Hypothetical gene.	--	-	-	-
Os01t0126600-01	1600	0.888184	0.197407	0.479982	0.41145	1.21807	0.845423	-0.997072	0.498669	1	-1.18942	0.39753	1	-0.276807	0.850936	1	0.417724	0.895554	0.430393	0.119916	0.537028	0.488615	0.355279	0.784535	1	-1.01019	0.39653	0.923542	-1.3663	0.313783	0.917194	Similar to X1 (Fragment).	--	-	-	-
Os01t0126900-01	1909	8.13897	19.325	29.8589	13.6791	5.10454	4.75165	1.48814	0.109619	0.828569	2.16553	0.0226791	0.87991	0.615053	0.431568	1	3.90955	0.965051	0.45091	3.01516	13.278	6.25989	-2.01559	0.000815577	0.0238999	-2.63433	0.000246224	0.00624888	-0.618602	0.513458	1	Similar to spore coat protein-like protein [Oryza sativa (japonica cultivar-group)].	Molecular Function: copper ion binding (GO:0005507),Molecular Function: oxidoreductase activity (GO:0016491)	-	-	-
Os01t0127000-01	1669	6.86848	16.1616	29.3466	22.8118	11.3122	37.8538	-1.04858	0.271356	1	0.136878	0.871863	1	1.12832	0.132451	0.948083	8.74325	2.20765	2.11457	2.58655	23.4246	26.9004	-2.20985	4.52508e-06	0.000347626	-3.54938	9.28e-13	2.4e-10	-1.34022	0.0757484	0.432722	Cupredoxin domain containing protein.	Molecular Function: copper ion binding (GO:0005507),Molecular Function: oxidoreductase activity (GO:0016491)	-	-	-
Os01t0127100-01	1688	3.14302	4.60305	9.45305	3.965	1.01025	5.51517	0.285277	0.823327	1	1.09553	0.337128	1	0.750599	0.394385	1	2.17771	0.303167	0	1.02298	5.91749	8.20423	-2.5244	0.000314809	0.0113615	-3.93948	1.13e-05	0.000490853	-1.41123	0.304663	0.904139	Conserved hypothetical protein.	--	-	-	-
Os01t0127200-01	2288	7.78455	23.9373	27.1878	16.4964	19.059	23.5091	-0.400801	0.65511	1	0.0661821	0.931394	1	0.408237	0.589095	1	3.55406	1.92352	26.0719	18.9517	21.6877	18.0607	-2.86966	6.49796e-12	2.05594e-09	0.052409	0.900699	1	2.92103	2.54246e-08	1.9998e-06	Similar to predicted protein.	Molecular Function: copper ion binding (GO:0005507),Molecular Function: oxidoreductase activity (GO:0016491)	-	-	-
Os01t0127300-01	1695	15.9856	10.1743	7.40032	9.06243	7.97675	9.24787	0.581793	0.495969	1	-0.0396421	0.970469	1	-0.697935	0.329037	1	9.00345	10.8689	12.2897	9.28196	10.5188	11.7943	-0.172828	0.690518	1	-0.175072	0.726251	1	-0.00329938	1	1	SufBD family protein.	Molecular Function: protein binding (GO:0005515),Biological Process: iron-sulfur cluster assembly (GO:0016226)	-	-	-
Os01t0127400-00	1159	0.899168	1.14459	1.25161	1.23068	1.57645	1.64768	-0.658363	0.640942	1	-0.353061	0.811303	1	0.235982	0.87218	1	0.576668	0.618156	1.85674	1.73821	1.57541	1.54179	-1.38914	0.143873	0.737789	0.0783935	0.964899	1	1.46657	0.15688	0.664805	Similar to predicted protein.	--	-	-	-
Os01t0127500-01	1209	0	0.05225	0.0705791	0	0	0	25.2949	1	1	25.6619	1	1	0.315765	1	1	0	0	0.0711982	0	0	0	0	1	1	25.5416	1	1	25.5428	1	1	NAD(P)-binding domain containing protein.	Molecular Function: catalytic activity (GO:0003824),Biological Process: cellular metabolic process (GO:0044237),Molecular Function: coenzyme binding (GO:0050662),Molecular Function: binding (GO:0005488),Biological Process: metabolic process (GO:0008152)	-	-	-
Os01t0127600-01	878	327.38	497.304	52.1894	6.74816	112.651	894.565	-0.238105	0.802511	1	-4.02605	0.00024975	0.0624817	-3.84658	1.598e-05	0.00126401	50.6217	23.5473	0.882355	2.07599	38.2892	34.599	0.0177444	0.964416	1	-4.76393	6.55e-15	2.48e-12	-4.78065	3.50635e-12	5.28856e-10	Similar to Bowman-Birk type proteinase inhibitor D-II precursor (IV).	Molecular Function: serine-type endopeptidase inhibitor activity (GO:0004867),Cellular Component: extracellular region (GO:0005576)	-	-	-
Os01t0127700-01	3253	13.0766	8.21427	5.19378	4.04747	9.39859	3.27768	0.693906	0.417076	1	-0.457318	0.623168	1	-1.2322	0.0806883	0.722896	16.9504	16.172	13.4953	5.8686	14.1975	12.6687	0.295323	0.367288	1	-0.598116	0.202367	0.691131	-0.893727	0.0725075	0.424499	Similar to Receptor-like protein kinase.	Molecular Function: protein kinase activity (GO:0004672),Molecular Function: ATP binding (GO:0005524),Biological Process: protein amino acid phosphorylation (GO:0006468),Molecular Function: protein tyrosine kinase activity (GO:0004713)	-	-	-
Os01t0127900-01	1705	3.8896	4.55715	6.50611	4.37593	7.57276	5.41351	-0.637432	0.556851	1	-0.239155	0.811886	1	0.326716	0.709431	1	12.2173	11.2254	3.53402	5.45774	14.5517	9.5635	-0.0484183	0.918798	1	-1.55455	0.00333197	0.0473371	-1.50702	0.00833853	0.0944532	Mannose-6-phosphate isomerase domain containing protein.	Molecular Function: mannose-6-phosphate isomerase activity (GO:0004476),Biological Process: carbohydrate metabolic process (GO:0005975),Molecular Function: zinc ion binding (GO:0008270)	K01809	mannose-6-phosphate isomerase [EC:5.3.1.8]	ko00051 ko00520
Os01t0128000-01	1577	3.2441	3.08441	3.78764	5.56602	4.55715	3.07782	-0.294661	0.800873	1	0.3059	0.776936	1	0.525885	0.569003	1	6.00407	4.60798	1.52835	1.21664	4.08645	5.66561	0.1159	0.839334	1	-1.95356	0.00644348	0.0768996	-2.07039	0.00631599	0.0773075	Myb transcription factor domain containing protein.	Molecular Function: DNA binding (GO:0003677),Biological Process: regulation of transcription (GO:0045449)	K09422	myb proto-oncogene protein, plant	ko03000
Os01t0128100-01	3169	1.16593	1.2359	1.75022	1.10793	0.422808	0.677933	1.12479	0.386847	1	1.40759	0.247181	1	0.214938	0.842763	1	0.210905	0.387563	0.353115	1.51361	0.576174	1.4097	-1.72848	0.0397848	0.372124	-0.220332	0.827305	1	1.50719	0.144245	0.634187	Similar to Bifunctional nuclease (Fragment).	Molecular Function: hydrolase activity%2C acting on ester bonds (GO:0016788),Molecular Function: nucleic acid binding (GO:0003676),Molecular Function: endonuclease activity (GO:0004519),Biological Process: DNA catabolic process (GO:0006308)	-	-	-
Os01t0128200-01	1290	8.73954	4.35826	4.03499	2.9769	4.43794	1.48036	1.08972	0.355267	1	0.249481	0.845863	1	-0.923525	0.303172	1	7.85796	5.63316	2.53565	3.49521	11.6564	7.53213	-0.51673	0.308584	1	-1.80105	0.00397909	0.054189	-1.28499	0.0636512	0.388922	Similar to Nuclease I.	Molecular Function: hydrolase activity%2C acting on ester bonds (GO:0016788),Molecular Function: nucleic acid binding (GO:0003676),Molecular Function: endonuclease activity (GO:0004519),Biological Process: DNA catabolic process (GO:0006308)	-	-	-
Os01t0128250-01	1537	1.10951	2.63038	1.38793	1.07079	2.77375	2.32961	-0.437818	0.731355	1	-1.03197	0.394491	1	-0.658027	0.570137	1	1.88433	0.998852	0.448035	0.249661	1.25784	0.799295	0.475499	0.560828	1	-1.68166	0.1091	0.493022	-2.15834	0.0404054	0.287574	Hypothetical gene.	--	-	-	-
Os01t0128300-00	837	15.2806	22.6417	22.2246	13.2398	8.87723	29.28	0.0225621	0.983589	1	-0.0545851	0.962955	1	-0.139152	0.861696	1	23.9555	10.6384	7.81598	7.79379	17.0668	19.4812	-0.08668	0.864943	1	-1.35458	0.0155157	0.144419	-1.26838	0.045767	0.31265	Similar to predicted protein.	--	-	-	-
Os01t0128400-01	2243	54.4446	74.4637	83.6182	85.8977	75.8104	52.112	-0.00440704	0.995983	1	0.418375	0.56538	1	0.352975	0.583026	1	85.8665	86.424	52.2305	58.5089	110.135	123.783	-0.447295	0.113246	0.663378	-1.20648	0.000428031	0.00984552	-0.76039	0.0333245	0.253632	Conserved hypothetical protein.	--	-	-	-
Os01t0128400-02	1250	43.7318	43.4106	48.6723	64.6032	62.4627	138.069	-1.19068	0.170185	0.959607	-0.781419	0.315789	1	0.340983	0.583005	1	57.0333	46.098	39.4584	31.2356	41.9311	68.2609	-0.100953	0.757881	1	-0.765981	0.0609817	0.354735	-0.66587	0.115893	0.556861	Similar to predicted protein.	--	-	-	-
Os01t0128700-01	1025	4.8063	6.65599	2.66397	3.85358	4.63462	1.16443	0.954242	0.435526	1	0.16813	0.909933	1	-0.860757	0.381885	1	8.04204	12.182	6.21446	7.67459	4.92494	4.24942	1.13424	0.0420842	0.386248	0.469052	0.480559	1	-0.666769	0.298196	0.895243	Hypothetical protein.	--	-	-	-
Os01t0128800-01	3317	32.3606	27.2335	19.2424	27.6533	38.3379	10.5309	0.233095	0.780624	1	-0.0680379	0.928213	1	-0.380487	0.539654	1	41.1385	68.2533	38.0957	37.3376	32.1213	30.9764	0.787361	0.0147748	0.198893	0.129857	0.716623	1	-0.659279	0.129725	0.598243	C2 calcium-dependent membrane targeting domain containing protein.	--	-	-	-
Os01t0129200-01	792	0	0	0	0	0	0	0	1	1	0	1	1	0	1	1	0	0	0	0	0	0	0	1	1	0	1	1	0	1	1	Pistilloid-stamen.,Stamenless 1.,Floral organ identity.,C2H2 zinc-finger transcription factor.	Cellular Component: intracellular (GO:0005622),Molecular Function: zinc ion binding (GO:0008270)	-	-	-
Os01t0129500-01	2216	5.21581	0	0.808634	0	0.219869	2.33394	1.00148	0.536807	1	-1.58055	0.341968	1	-2.67052	0.1122	0.868808	1.45776	2.26313	1.00995	2.68403	1.74486	2.11674	-0.0577004	0.954173	1	-0.195722	0.797331	1	-0.13961	0.87809	1	Protein of unknown function DUF1666 family protein.	--	-	-	-
Os01t0129500-02	2268	0	3.23093	1.58019	1.98348	0	0	32.0127	0.00276068	0.107832	32.11	0.000149092	0.0438739	0.064814	0.971037	1	0	0	0	0	0	0	0	1	1	0	1	1	0	1	1	Protein of unknown function DUF1666 family protein.	--	-	-	-
Os01t0129500-03	2304	0	0	0	0	1.37456	1.7613	-31.9381	0.000353751	0.0272142	-31.9212	0.000277083	0.0662856	0	1	1	1.25704	0	0	2.1235	0	0	30.61	0.00362159	0.0731637	31.3036	0.00113921	0.0209342	0.632715	0.702965	1	Protein of unknown function DUF1666 family protein.	--	-	-	-
Os01t0129550-01	1252	0.151341	0.100911	0.0681551	0.175272	0.29187	0.254215	-1.14608	0.651236	1	-1.17436	0.588603	1	-0.102225	1	1	0.444861	0	0	0.153247	0	0	28.2134	0.157498	0.769004	26.5894	0.569449	1	-1.68403	0.523237	1	Hypothetical gene.	--	-	-	-
Os01t0129600-00	932	25.5146	26.6372	18.2196	7.53443	2.2218	21.0022	1.20379	0.255365	1	0.214384	0.854029	1	-1.05253	0.174544	1	34.6609	14.1663	7.29637	2.16157	20.9741	27.6812	-0.00160828	1	1	-2.48293	5.69e-05	0.00191087	-2.48164	0.000279085	0.00663138	Lateral organ boundaries%2C LOB domain containing protein.	--	-	-	-
Os01t0129800-01	523	2.7172	1.32863	2.44733	0.62937	0	1.06498	1.85847	0.265428	1	1.52918	0.347786	1	-0.393933	0.751693	1	0	0.195696	0	0.550282	0	0	25.8393	1	1	27.1821	0.354174	0.876512	1.28405	0.720358	1	Conserved hypothetical protein.	--	-	-	-
Os01t0130000-01	1581	64.2384	65.8074	66.0081	82.6544	48.3839	8.35452	1.14131	0.194982	0.996634	1.37491	0.0861078	1	0.155283	0.805947	1	71.0915	66.4848	66.8049	103.881	57.2694	52.345	0.321195	0.259708	0.948759	0.509939	0.172591	0.635248	0.187514	0.630092	1	Cation efflux protein family protein.	Biological Process: cation transport (GO:0006812),Molecular Function: cation transmembrane transporter activity (GO:0008324),Cellular Component: membrane (GO:0016020)	-	-	-
Os01t0130000-02	1181	27.9967	18.935	30.057	13.7499	10.0045	23.8506	0.47231	0.598896	1	0.416863	0.667421	1	-0.127687	0.860603	1	25.278	41.1649	23.3236	33.223	10.4586	32.3418	0.630847	0.155496	0.766566	0.276319	0.582641	1	-0.357364	0.447479	1	Similar to metal tolerance protein C3.	Biological Process: cation transport (GO:0006812),Molecular Function: cation transmembrane transporter activity (GO:0008324),Cellular Component: membrane (GO:0016020)	-	-	-
Os01t0130100-01	827	1.83293	1.98601	2.06361	1.19405	1.62017	1.05836	0.499331	0.754619	1	0.308867	0.862059	1	-0.262689	0.854488	1	1.07756	0.742556	0.832683	1.74001	1.29874	1.89065	-0.817667	0.441569	1	-0.442645	0.654484	1	0.373687	0.76516	1	Hypothetical gene.	--	-	-	-
Os01t0130200-00	428	7.08333	7.97008	2.99054	0.256355	0.284596	0.371819	4.50366	0.00616351	0.181375	2.34293	0.236674	1	-2.22308	0.0844999	0.744149	1.04106	0.239133	0.603355	1.12071	0.250948	0.260942	1.2974	0.570033	1	1.61507	0.338515	0.869555	0.316294	1	1	Hypothetical conserved gene.	--	-	-	-
Os01t0130400-01	3485	5.89914	8.82752	7.36998	3.33725	1.64274	5.04585	1.1675	0.223503	1	0.72807	0.474616	1	-0.501613	0.514102	1	1.53425	0.323053	0.321097	2.80778	2.34227	1.73053	-1.14539	0.102154	0.627369	-0.515633	0.51814	1	0.627986	0.504593	1	Similar to Alpha-xylosidase precursor (Fragment).	Molecular Function: hydrolase activity%2C hydrolyzing O-glycosyl compounds (GO:0004553),Biological Process: carbohydrate metabolic process (GO:0005975)	-	-	-
Os01t0130500-01	1990	0.571294	1.07929	0.85759	0	0	1.67935	0.0291504	1	1	-0.890329	0.651125	1	-0.971832	0.52203	1	0	0.154295	0	0	0.215891	0	-0.474442	1	1	-27.9448	0.234836	0.737912	-27.4725	0.367897	0.963947	Similar to Alpha-xylosidase precursor (Fragment).	--	-	-	-
Os01t0130900-01	811	11.4482	10.7491	10.4164	10.4173	7.50969	10.0075	0.335665	0.769052	1	0.279279	0.790806	1	-0.12733	0.882306	1	17.5812	8.45547	4.24556	5.55958	10.1976	19.9681	-0.218423	0.685282	1	-1.74858	0.0062581	0.0754232	-1.53105	0.0279551	0.224843	Conserved hypothetical protein.	--	-	-	-
Os01t0131250-01	4441	0	0	0	0	0	0	0	1	1	0	1	1	0	1	1	0.0250829	0	0	0	0	0	25.8667	1	1	0	1	1	-25.9329	1	1	Hypothetical gene.	--	-	-	-
Os01t0131300-01	953	128.54	94.5897	96.8806	66.4307	54.0655	53.6863	1.02878	0.215119	1	0.622742	0.402023	1	-0.48151	0.446411	1	106.601	88.2801	50.6717	78.115	95.6845	102.542	-0.0308689	0.916032	1	-0.750847	0.045831	0.297396	-0.721107	0.0767016	0.436409	Conserved hypothetical protein.	--	-	-	-
Os01t0131450-00	1767	110.181	94.8805	119.713	91.2161	100.231	85.2431	0.12289	0.879554	1	0.203834	0.782797	1	0.00656709	0.992304	1	158.926	182.745	273.727	145.12	143.998	171.918	0.107032	0.704377	1	0.280911	0.55474	1	0.173075	0.715879	1	Hypothetical conserved gene.	--	-	-	-
Os01t0131600-01	386	6.8723	9.4919	13.9269	4.26373	3.47119	1.44297	1.72882	0.20777	1	1.91504	0.162798	1	0.114682	0.929816	1	21.6437	16.7046	20.5162	15.4088	15.0257	19.0961	0.16217	0.774789	1	-0.0512157	0.946055	1	-0.214158	0.754069	1	Hypothetical conserved gene.	--	-	-	-
Os01t0131600-02	1372	73.3334	60.4077	74.1352	84.7692	94.0188	142.552	-0.827624	0.323321	1	-0.54072	0.472353	1	0.214737	0.72907	1	113.504	114.285	175.671	75.0259	95.663	99.5545	0.216329	0.445449	1	0.234992	0.600543	1	0.0183019	0.973156	1	Similar to pathogenesis-related transcriptional activator PTI6.	Molecular Function: transcription factor activity (GO:0003700),Cellular Component: nucleus (GO:0005634),Biological Process: regulation of transcription%2C DNA-dependent (GO:0006355),Molecular Function: DNA binding (GO:0003677)	-	-	-
Os01t0131800-01	736	11.4563	8.92623	9.50689	9.24273	10.9229	16.5409	-0.437964	0.688962	1	-0.518117	0.623553	1	-0.152469	0.871575	1	6.50802	9.73428	17.6602	14.3377	6.85878	9.7116	-0.0329458	0.964839	1	0.823792	0.170387	0.629827	0.855192	0.188911	0.728148	Signal peptidase 22 kDa subunit family protein.	Cellular Component: signal peptidase complex (GO:0005787),Biological Process: signal peptide processing (GO:0006465),Molecular Function: peptidase activity (GO:0008233),Cellular Component: integral to membrane (GO:0016021)	K12948	signal peptidase complex subunit 3 [EC:3.4.-.-]	ko03060
Os01t0131900-00	308	1.84558	1.43569	0	0	0.395478	0.775025	1.44404	0.449618	1	-27.6232	0.268869	1	-29.1094	0.0298696	0.386157	0.723332	0.332302	0.279476	0.622938	0.348719	1.08783	-0.456154	1	1	-0.807804	0.804617	1	-0.353021	1	1	Similar to Wound-induced protease inhibitor (WIP1).	Molecular Function: serine-type endopeptidase inhibitor activity (GO:0004867),Cellular Component: extracellular region (GO:0005576)	-	-	-
Os01t0132000-01	564	266.413	350.909	436.788	452.304	303.222	199.064	0.279565	0.733835	1	0.834841	0.253314	1	0.484822	0.451035	1	99.3452	63.8774	72.1901	210.235	131.4	168.515	-0.883969	0.00683128	0.116383	-0.216015	0.632209	1	0.666403	0.177717	0.710411	Similar to Wound-induced protease inhibitor (WIP1).	Molecular Function: serine-type endopeptidase inhibitor activity (GO:0004867),Cellular Component: extracellular region (GO:0005576)	-	-	-
Os01t0132050-01	4323	0	0	0	0	0	0	0	1	1	0	1	1	0	1	1	0	0	0	0	0	0	0	1	1	0	1	1	0	1	1	Conserved hypothetical protein.	--	-	-	-
Os01t0132100-00	3636	0	0.0347471	0	0	0.0335003	0	0.387142	1	1	-25.8396	1	1	-26.2816	0.597614	1	0.0306362	0	0	0.0263841	0	0.030716	-0.0359158	1	1	-0.386352	1	1	-0.351747	1	1	Hypothetical conserved gene.	Molecular Function: protein binding (GO:0005515)	-	-	-
Os01t0132200-01	914	0.103654	0.207342	0.280077	0.120044	0	0.0870561	1.7048	0.740584	1	2.07136	0.555268	1	0.308362	1	1	0.121874	0	0	0.104959	0.117512	0	-0.0251851	1	1	-0.375727	1	1	-0.351747	1	1	Conserved hypothetical protein.	--	-	-	-
Os01t0132400-01	1558	0	0	0	0.0704237	0	0	0	1	1	25.7845	1	1	25.7483	1	1	0	0	0	0	0.0689381	0.0716838	-26.8969	0.551973	1	-26.9576	0.555259	1	0	1	1	Conserved hypothetical protein.	--	-	-	-
Os01t0132500-01	1208	6.11729	5.49079	4.59144	7.8112	10.89	9.68268	-0.844481	0.427451	1	-0.712386	0.480212	1	0.0581774	0.951967	1	12.7254	7.28644	4.56046	6.59138	10.2249	10.6321	-0.0671451	0.902757	1	-1.03272	0.0708681	0.385423	-0.966365	0.127333	0.592208	Hypothetical conserved gene.	--	-	-	-
Os01t0132700-01	783	6.04978	4.75996	4.25016	3.64332	4.04468	8.94265	-0.26392	0.835	1	-0.678235	0.571187	1	-0.484502	0.64107	1	2.4185	3.39856	5.71659	6.12595	3.4293	2.4248	-0.0151967	1	1	0.886827	0.248276	0.755491	0.900996	0.274014	0.862242	Surfeit locus 5 family protein.	--	-	-	-
Os01t0132766-01	1298	42.6985	87.5526	81.6487	59.7628	40.9152	42.3593	0.653648	0.447936	1	0.787756	0.289714	1	0.0707534	0.919025	1	45.2266	45.4972	8.82008	12.4904	50.4757	77.5244	-0.502031	0.122121	0.686271	-2.71465	4.74e-10	7.31e-08	-2.21404	3.08693e-06	0.000141351	Zinc finger%2C C2H2-like domain containing protein.	Cellular Component: intracellular (GO:0005622),Molecular Function: zinc ion binding (GO:0008270)	-	-	-
Os01t0132800-01	1156	9.75261	3.82519	3.46931	5.41007	4.847	3.9234	0.586354	0.608657	1	0.0342713	0.979632	1	-0.635066	0.479357	1	3.95079	4.16125	6.40377	7.30281	3.43772	5.02382	-0.0657864	0.937369	1	0.569117	0.394268	0.920862	0.633557	0.366848	0.963947	Peptidyl-tRNA hydrolase family protein.	Molecular Function: aminoacyl-tRNA hydrolase activity (GO:0004045),Biological Process: translation (GO:0006412)	K01056	Unclassified; Genetic Information Processing; Translation proteins
Os01t0133100-01	2074	3.24326	4.11185	6.04799	7.30057	17.443	7.44283	-1.78736	0.0447596	0.560767	-0.897419	0.322251	1	0.817245	0.309315	1	2.47063	2.22069	1.53564	2.72903	7.25014	3.98485	-1.26834	0.0232243	0.265355	-1.5304	0.017395	0.156256	-0.262689	0.742245	1	Conserved hypothetical protein.	--	-	-	-
Os01t0133100-02	2094	0	0.452509	0.733497	0	0.407187	0.265991	-0.502533	0.799059	1	0.168427	0.952369	1	0.617356	0.735852	1	0	0	1.43875	1.0537	0.461629	0.480015	-30.067	0.00185896	0.0446501	1.27869	0.169592	0.628496	31.409	3.54367e-05	0.00115598	Hypothetical conserved gene.	--	-	-	-
Os01t0133200-01	913	1.66028	3.25192	6.44883	1.68246	1.46756	12.2883	-1.43029	0.291035	1	-0.693071	0.593074	1	0.680686	0.552248	1	0.732046	0.224204	0	0.315221	0.588202	0.611629	-0.347048	0.884496	1	-2.10385	0.242056	0.745211	-1.75694	0.391086	0.982726	Conserved hypothetical protein.	--	-	-	-
Os01t0133400-01	1980	62.2028	68.8173	64.9888	61.3989	53.3983	60.1993	0.200095	0.807849	1	0.179605	0.808335	1	-0.0904774	0.886432	1	38.7063	46.3155	47.6041	86.8721	45.0778	40.6121	-0.0178178	0.955515	1	0.520811	0.181658	0.651971	0.536949	0.20174	0.752676	Similar to Hexose transporter (Fragment).	Cellular Component: membrane (GO:0016020),Molecular Function: substrate-specific transmembrane transporter activity (GO:0022891),Biological Process: transmembrane transport (GO:0055085),Molecular Function: transporter activity (GO:0005215),Biological Process: transport (GO:0006810),Cellular Component: integral to membrane (GO:0016021)	-	-	-
Os01t0133500-01	1897	0.799069	0.299701	1.39443	1.15677	0.706315	0.293613	0.0819848	1	1	1.37511	0.316487	1	1.20901	0.313279	1	0.88081	0.755343	0.408386	1.46655	0.339712	0.235495	1.49822	0.115909	0.668253	1.56714	0.163965	0.61718	0.0669329	1	1	Beta-lactamase-like domain containing protein.	Molecular Function: hydrolase activity (GO:0016787)	-	-	-
Os01t0133500-02	1712	7.52604	5.68237	7.72557	9.42106	11.0281	8.55183	-0.59601	0.50154	1	-0.175784	0.851635	1	0.344131	0.650244	1	9.75991	13.0925	13.676	10.6467	9.22233	7.30639	0.460752	0.29114	0.997397	0.429677	0.383143	0.908058	-0.0321175	0.950629	1	Similar to predicted protein.	Molecular Function: hydrolase activity (GO:0016787)	-	-	-
Os01t0133600-00	1257	0.376848	0.351783	0.203652	0	0	0.126602	2.38427	0.285936	1	0.663182	1	1	-1.78552	0.316099	1	0.177236	0.0814232	0	0.305274	0	0.177698	0.542492	1	1	0.636664	0.784109	1	0.0914857	1	1	Hypothetical conserved gene.	--	-	-	-
Os01t0133650-00	648	0	0	0	0.338642	0.187974	0.122792	-26.7454	0.597614	1	0.0856762	1	1	26.7829	0.594499	1	0	0	0.132837	0.592175	0.165749	0	-25.8916	1	1	1.95512	0.363373	0.884185	27.9117	0.157498	0.664805	Hypothetical gene.	--	-	-	-
Os01t0133700-00	1277	0.0741892	0.0494677	0	0.0859202	0	0.0623095	0.776967	1	1	0.188946	1	1	-0.664632	1	1	0.0872303	0	0	0.0751233	0	0	25.8662	1	1	25.5772	1	1	-0.351747	1	1	Protein of unknown function DUF266%2C plant family protein.	--	-	-	-
Os01t0133766-00	73	0	0	0	0	0	0	0	1	1	0	1	1	0	1	1	0	0	0	0	0	0	0	1	1	0	1	1	0	1	1	Non-protein coding gene.	--	-	-	-
Os01t0133832-00	670	0.282805	1.22569	1.5283	0.491284	0.181802	3.44404	-1.18864	0.513831	1	-0.784233	0.653354	1	0.352385	0.826325	1	0.498775	0	0.642378	0.859096	0.801534	0.500075	-1.4309	0.413807	1	0.0709804	1	1	1.49948	0.435618	1	Hypothetical gene.	--	-	-	-
Os01t0133900-00	636	0.89377	1.68851	2.68334	0.517548	0.574562	6.50566	-1.40195	0.376296	1	-1.07699	0.477835	1	0.269039	0.876914	1	0.700585	0.160926	0	0.905023	0.50663	0.175603	0.303019	1	1	0.242838	1	1	-0.0650538	1	1	Similar to predicted protein.	--	-	-	-
Os01t0134200-01	2989	0.792402	0.443819	0.656605	1.02782	0.652029	0.612276	-0.0644229	0.979463	1	0.433604	0.728763	1	0.420507	0.726937	1	0.186338	0.54787	0.604768	0.128381	0.574938	0.485742	-0.530389	0.589996	1	-0.650044	0.548351	1	-0.119983	0.953232	1	Conserved hypothetical protein.	--	-	-	-
Os01t0134200-02	1346	0.633474	0.51625	0.507163	0.163031	0.180991	1.00496	-0.0501948	1	1	-0.773322	0.648477	1	-0.785324	0.580233	1	0.57931	0.228118	0	0	0.398981	0.414871	-0.0275537	1	1	-29.2796	0.0176465	0.157628	-29.2576	0.0242929	0.204454	Hypothetical conserved gene.	Biological Process: nitrogen fixation (GO:0009399),Molecular Function: nitrogenase activity (GO:0016163)	-	-	-
Os01t0134500-01	1252	27.0144	35.3693	43.6193	34.5285	51.8556	85.9882	-1.13259	0.192103	0.994695	-0.782533	0.308191	1	0.283869	0.661092	1	10.2318	7.19386	7.90658	8.04545	15.8706	11.5073	-0.659961	0.146852	0.747152	-0.908088	0.082678	0.421756	-0.248807	0.681268	1	Similar to Delta-7-sterol-C5(6)-desaturase (EC 1.3.3.-) (Delta-7-C-5 sterol desaturase) (Delta7-sterol-C5-desaturase).	Molecular Function: iron ion binding (GO:0005506),Cellular Component: endoplasmic reticulum (GO:0005783),Biological Process: fatty acid biosynthetic process (GO:0006633),Molecular Function: oxidoreductase activity (GO:0016491),Biological Process: oxidation reduction (GO:0055114)	K00227	lathosterol oxidase [EC:1.14.21.6]	ko00100
Os01t0134700-01	1603	76.2408	45.1216	26.3496	10.1986	27.8872	9.82826	1.62995	0.0534251	0.611252	-0.0461393	0.961339	1	-1.75765	0.0119334	0.203178	32.174	28.3487	107.665	100.122	30.4863	17.6966	0.321169	0.352285	1	1.97933	2.43e-06	0.00013569	1.65773	3.25299e-05	0.00107702	Calmodulin binding protein-like family protein.	--	-	-	-
Os01t0134800-01	1415	1.60689	2.45538	1.68851	0.542785	0.516497	1.91191	0.766711	0.587772	1	-0.073738	1	1	-0.900365	0.440034	1	0.157446	0.0723315	0	0.338984	0.227715	0.552497	-1.77952	0.252872	0.938965	-1.36114	0.487298	1	0.417928	0.825688	1	Similar to (1%2C4)-beta-xylan endohydrolase%2C isoenzyme X-II (EC 3.2.1.8) (Fragment).	Molecular Function: hydrolase activity%2C hydrolyzing O-glycosyl compounds (GO:0004553),Biological Process: carbohydrate metabolic process (GO:0005975),Molecular Function: catalytic activity (GO:0003824),Molecular Function: cation binding (GO:0043169)	-	-	-
Os01t0134900-01	2003	9.36517	8.73598	9.28706	5.53257	2.79737	2.0657	1.87492	0.0768704	0.722857	1.62579	0.116081	1	-0.322597	0.668513	1	3.78169	1.48184	3.86774	5.41206	6.27382	5.35277	-1.15336	0.0416871	0.3845	-0.455004	0.413462	0.940655	0.697722	0.323093	0.927268	(1%2C4)-beta-xylan endohydrolase%2C isoenzyme X-II (EC 3.2.1.8) (Fragment).	Molecular Function: hydrolase activity%2C hydrolyzing O-glycosyl compounds (GO:0004553),Biological Process: carbohydrate metabolic process (GO:0005975),Molecular Function: catalytic activity (GO:0003824),Molecular Function: cation binding (GO:0043169)	-	-	-
Os01t0135000-01	1440	0	0	0	0.0761945	0.0845883	0	-25.8686	1	1	-0.0527447	1	1	25.7483	1	1	0	0	0.119554	0	0	0	0	1	1	26.5308	0.570714	1	26.5321	0.578598	1	Similar to 1%2C4-beta-D xylan xylanohydrolase (Fragment).	--	-	-	-
Os01t0135600-01	1951	0.679833	0.226649	0.0874733	0	0	0.0407838	4.24668	0.0478525	0.580479	1.04457	1	1	-3.27296	0.0630816	0.625627	0.399668	0.314759	0	0	0	0.171733	2.06766	0.141564	0.731208	-27.5537	0.352297	0.876512	-29.6227	0.00856888	0.0962849	Conserved hypothetical protein.	--	-	-	-
Os01t0135700-01	889	140.138	123.356	96.2724	68.2511	177.984	70.2608	0.0423856	0.959584	1	-0.593928	0.422965	1	-0.713728	0.269292	1	388.184	185.241	39.7956	54.0631	274.011	206.407	0.248532	0.462262	1	-2.48516	2.76e-10	4.47e-08	-2.73341	2.98001e-08	2.29674e-06	EF-HAND 2 domain containing protein.	Molecular Function: calcium ion binding (GO:0005509)	-	-	-
Os01t0135800-01	808	0.234504	0.234543	0.105607	0	0.150751	0.196954	0.416264	1	1	-1.58127	0.731703	1	-2.06204	0.536244	1	0.275725	0	0	0.356185	0.132928	0.138222	-0.0240685	1	1	0.221208	1	1	0.243527	1	1	Similar to Cytosolic class I small heat shock protein 3B (Fragment).	--	-	-	-
Os01t0135900-01	833	1.13733	0	0	0	0	0	28.9148	0.104398	0.812884	0	1	1	-28.955	0.0688998	0.663877	0	0	0	0.92132	0	0	0	1	1	28.6164	0.0990912	0.467735	28.6193	0.0884875	0.47436	Similar to Cytosolic class I small heat shock protein 3C (Fragment).	--	-	-	-
Os01t0135900-02	834	96.5571	29.0856	0	2.8943	0	0	35.7595	1.02e-12	4.02e-09	30.3529	0.0211636	0.849797	-5.49281	1.76026e-06	0.000227918	40.6037	38.4116	1.7546	0	0	0	35.1234	4.95359e-31	9.06313e-28	29.5837	0.0288005	0.220596	-5.57977	9.14978e-13	1.47522e-10	LMW heat shock protein.	--	-	-	-
Os01t0135900-03	837	0	0	3.77206	0	0	0.665454	-28.2602	0.200413	0.998722	2.51285	0.176153	1	30.7374	0.00836711	0.158317	0	0	4.01083	0	4.49127	13.3433	-32.9849	2.63363e-10	5.82986e-08	-2.26512	0.0298733	0.225772	30.7807	0.0047544	0.0625581	LMW heat shock protein.	--	-	-	-
Os01t0135900-04	863	11.966	6.07547	33.9145	40.1756	38.5323	5.43984	-1.36274	0.163161	0.948318	0.736942	0.44085	1	2.0145	0.00642269	0.130252	0	0	71.1171	29.9025	31.2385	63.5418	-35.4401	1.08575e-31	2.0768e-28	-0.0315735	0.950369	1	35.472	6.40712e-24	3.50153e-21	LMW heat shock protein.	--	-	-	-
Os01t0136000-00	673	0.985404	0	0.253581	0.163031	0.180991	0	2.50915	0.510522	1	1.45794	0.731703	1	-1.1714	0.531051	1	0.165517	0	0.127903	0.285089	0	0	25.8667	1	1	27.1557	0.331229	0.863584	1.22857	0.705586	1	Similar to Cytosolic class I small heat-shock protein HSP17.5.	--	-	-	-
Os01t0136100-01	802	0.472517	0.630127	0.851174	0.410424	0.303759	0.0992135	1.51344	0.50669	1	1.74506	0.327784	1	0.158711	0.92357	1	0.972259	2.16949	0	1.67463	0.267844	0.417768	2.19809	0.0589095	0.465447	1.14698	0.507819	1	-1.053	0.44545	1	16.9 kDa class I heat shock protein 1.	--	-	-	-
Os01t0136200-01	752	0.125984	0.084003	0.453884	0	0.323955	0	-0.548629	1	1	0.682296	1	1	1.17541	0.800899	1	0.148129	0.816615	0	0.510279	0.285653	0.445545	0.414247	0.85021	1	-0.683241	0.841748	1	-1.0917	0.630127	1	16.9 kDa class I heat shock protein 1.	--	-	-	-
Os01t0136300-01	734	0.774438	2.92614	1.86006	0.896895	0.49785	0.65043	1.7187	0.296551	1	1.29304	0.437374	1	-0.483618	0.740384	1	0.607047	0.41832	0.469093	0.392094	0.585317	0	0.781271	0.691603	1	0.415545	1	1	-0.366238	0.871003	1	Conserved hypothetical protein.	--	-	-	-
Os01t0136400-01	2390	38.0148	37.9815	14.5311	12.4411	20.8958	15.7474	1.03123	0.2144	1	-0.426591	0.55435	1	-1.53101	0.0177723	0.269893	59.6116	52.4164	17.792	28.1375	34.963	34.1125	0.691159	0.0153954	0.204628	-0.717779	0.0673562	0.37418	-1.41011	0.000621363	0.0128053	Protein kinase%2C core domain containing protein.	Molecular Function: protein serine/threonine kinase activity (GO:0004674),Biological Process: protein amino acid phosphorylation (GO:0006468),Molecular Function: protein kinase activity (GO:0004672),Molecular Function: ATP binding (GO:0005524)	-	-	-
Os01t0136500-00	744	1.01871	0.509438	6.65208	7.37366	7.03993	0.855583	-2.44937	0.104266	0.812884	0.823407	0.495978	1	3.19082	0.00603066	0.125075	2.54527	1.65079	11.2226	16.2466	8.08429	7.5056	-1.90371	0.0068491	0.116593	0.687781	0.264969	0.778415	2.59039	0.000696012	0.0139447	Hypothetical protein.	--	-	-	-
Os01t0136550-00	552	0	0	0	0	0	0	0	1	1	0	1	1	0	1	1	0	0	0	0	0	0	0	1	1	0	1	1	0	1	1	Hypothetical genes.	--	-	-	-
Os01t0136600-01	712	0.133061	0	0	0.924608	0.171078	0	-0.401645	1	1	2.60398	0.323302	1	2.92809	0.30124	1	0	0	0	0.40421	0.603402	0.470576	-28.7024	0.0544909	0.445855	-1.58633	0.436337	0.964567	27.1874	0.372015	0.963947	Hypothetical conserved gene.	--	-	-	-
Os01t0136700-01	4238	0.804772	0.849624	1.00673	2.07117	0.459867	0.187752	1.33199	0.316861	1	2.26468	0.0585033	1	0.854034	0.373999	1	1.07766	1.20752	0.670268	1.29027	1.06443	1.21223	-0.000147412	1	1	-0.346345	0.629415	1	-0.347564	0.657408	1	Conserved hypothetical protein.	--	-	-	-
Os01t0136800-01	2362	8.86429	3.95817	4.22677	2.18325	0.670404	2.15598	2.1718	0.0670333	0.679226	1.22613	0.296069	1	-1.01997	0.206296	1	5.89506	6.67305	4.84693	3.65534	2.9557	3.54625	0.945291	0.0468681	0.410118	0.261077	0.666423	1	-0.685116	0.233253	0.802052	Protein kinase%2C core domain containing protein.	Molecular Function: protein serine/threonine kinase activity (GO:0004674),Biological Process: protein amino acid phosphorylation (GO:0006468),Molecular Function: protein kinase activity (GO:0004672),Molecular Function: ATP binding (GO:0005524)	-	-	-
Os01t0137150-01	580	0.163344	0	0	0.189173	0	0	25.466	1	1	25.7845	1	1	0.265632	1	1	0	0	0.445234	0	0.185182	0	-25.8917	1	1	1.15758	0.709525	1	27.1093	0.372015	0.963947	Non-protein coding transcript.	--	-	-	-
Os01t0137200-00	768	6.78474	8.30755	2.22214	2.4287	3.17206	1.65769	1.62809	0.18752	0.98611	-0.0401749	1	1	-1.7404	0.0940037	0.795928	9.57284	7.59622	1.34498	2.24842	6.15345	6.10768	0.478662	0.413257	1	-1.90332	0.0197608	0.171102	-2.38326	0.00394861	0.0543366	Hypothetical conserved gene.	--	-	-	-
Os01t0137300-01	3190	1.21766	1.02973	0.909475	0.82548	0.84005	0.698413	0.526197	0.68071	1	0.194227	0.891613	1	-0.406068	0.69478	1	0.977745	2.14965	1.673	1.38335	0.808067	1.12033	0.694482	0.32196	1	0.539005	0.481496	1	-0.157232	0.848832	1	Conserved hypothetical protein.	--	-	-	-
Os01t0137300-02	569	1.49852	0	0.29993	0	0.642217	1.81793	-0.810043	0.682121	1	-2.9124	0.169819	1	-2.19499	0.317892	1	1.9577	0	0.756403	0.337197	1.13257	0.58884	0.15932	1	1	-0.773206	0.652326	1	-0.936284	0.571472	1	Hypothetical conserved gene.	--	-	-	-
Os01t0137400-00	1212	0	0.469086	1.12647	1.35792	1.30651	0.459558	-1.83674	0.309289	1	0.509424	0.733996	1	2.26897	0.138132	0.970082	0.0919085	0.760017	0.994308	0.712369	0.886185	0.46074	-0.654543	0.673351	1	0.213238	0.876486	1	0.867208	0.517687	1	Serine/threonine protein kinase domain containing protein.	Molecular Function: protein serine/threonine kinase activity (GO:0004674),Biological Process: protein amino acid phosphorylation (GO:0006468),Molecular Function: protein kinase activity (GO:0004672),Molecular Function: ATP binding (GO:0005524),Molecular Function: protein tyrosine kinase activity (GO:0004713)	-	-	-
Os01t0137500-01	3458	0.9863	0.5115	1.0364	0.824963	0.810169	0.299132	0.383118	0.790442	1	0.758849	0.553752	1	0.293178	0.785668	1	1.90058	3.01897	2.76308	1.49808	0.621201	0.936616	1.6553	0.00874205	0.138716	1.32819	0.0722062	0.389952	-0.328076	0.642234	1	Similar to Receptor protein kinase-like protein.	Molecular Function: protein tyrosine kinase activity (GO:0004713),Molecular Function: ATP binding (GO:0005524),Biological Process: protein amino acid phosphorylation (GO:0006468),Molecular Function: protein serine/threonine kinase activity (GO:0004674),Molecular Function: protein kinase activity (GO:0004672)	-	-	-
Os01t0137550-01	707	0.134002	0.178699	0.844853	0.775955	0	0.787814	-1.34098	0.738962	1	1.025	0.617175	1	2.31181	0.21586	1	0.157557	0	1.33927	1.62827	0.151917	0.157968	-1.03254	1	1	3.13042	0.0205862	0.175968	4.16256	0.00995615	0.107344	Hypothetical protein.	--	-	-	-
Os01t0137700-01	2208	1.88793	2.43183	1.73907	4.32321	3.03415	0.576589	0.220604	0.867901	1	0.740508	0.522176	1	0.442539	0.645702	1	2.11889	2.13227	3.8595	4.12753	2.14033	1.11279	0.377366	0.588207	1	1.16516	0.087175	0.436456	0.787128	0.249486	0.830237	Conserved hypothetical protein.	--	-	-	-
Os01t0137800-01	4939	0.652186	1.39412	0.0691072	0.399871	1.38109	0.289987	0.269573	0.841508	1	-1.85436	0.164565	1	-2.19672	0.0577418	0.594382	0.699167	0.78746	0.121998	0.116541	0.6089	0.452251	0.479257	0.514302	1	-2.28152	0.0180044	0.159841	-2.76177	0.00426356	0.0575601	Non-protein coding transcript.	--	-	-	-
Os01t0137950-01	916	2.27541	1.65512	1.49048	3.83302	2.9255	1.04239	-0.0537551	0.97899	1	0.429124	0.76701	1	0.4017	0.742829	1	1.70251	3.24031	3.383	3.24662	1.28981	1.70695	0.719837	0.382101	1	1.01954	0.24799	0.754986	0.298218	0.752266	1	Similar to predicted protein.	Molecular Function: protein serine/threonine kinase activity (GO:0004674),Biological Process: protein amino acid phosphorylation (GO:0006468),Molecular Function: ATP binding (GO:0005524),Molecular Function: protein kinase activity (GO:0004672)	-	-	-
Os01t0138100-01	981	0	0.0643937	0.173966	0.111845	0.124166	0.243331	-2.33308	0.56764	1	-0.345419	1	1	1.92299	0.725963	1	0	0.208663	0	0.195581	0.109486	0	0.939928	1	1	0.635032	1	1	-0.300503	1	1	Conserved hypothetical protein.	--	-	-	-
Os01t0138300-01	2243	0	0.450613	1.02716	1.22292	0	1.3835	-1.50334	0.462178	1	0.754814	0.608518	1	2.20696	0.119686	0.898411	0	1.00387	1.72695	3.16496	0	0	30.259	0.00788689	0.12839	32.4741	4.61e-08	4.38e-06	2.14691	0.0454094	0.311145	Serine/threonine protein kinase-related domain containing protein.	Molecular Function: protein serine/threonine kinase activity (GO:0004674),Biological Process: protein amino acid phosphorylation (GO:0006468),Molecular Function: protein kinase activity (GO:0004672),Molecular Function: ATP binding (GO:0005524)	-	-	-
Os01t0138300-02	2175	5.79327	5.31502	5.80637	5.64995	9.29655	0	0.181937	0.90817	1	0.273964	0.836758	1	0.00917787	1	1	5.01909	7.0115	8.58808	7.36584	4.59252	4.15924	0.452998	0.348745	1	0.738737	0.16058	0.612025	0.284519	0.610174	1	Protein kinase%2C core domain containing protein.	Molecular Function: protein serine/threonine kinase activity (GO:0004674),Biological Process: protein amino acid phosphorylation (GO:0006468),Molecular Function: protein kinase activity (GO:0004672),Molecular Function: ATP binding (GO:0005524)	-	-	-
Os01t0138400-01	2290	17.8723	23.8613	18.1466	10.2533	9.25522	13.4469	0.885638	0.312726	1	0.356177	0.696683	1	-0.595827	0.375622	1	30.6939	18.548	3.53336	10.5986	26.6872	39.0648	-0.422996	0.2175	0.888046	-2.3486	1.68e-06	9.82e-05	-1.92683	0.000255041	0.00616313	Serine/threonine protein kinase domain containing protein.	Molecular Function: protein kinase activity (GO:0004672),Molecular Function: ATP binding (GO:0005524),Biological Process: protein amino acid phosphorylation (GO:0006468),Molecular Function: protein tyrosine kinase activity (GO:0004713),Molecular Function: protein serine/threonine kinase activity (GO:0004674)	-	-	-
Os01t0138450-00	1278	3.92895	2.86688	3.87257	0.515118	0.571865	1.93008	1.43933	0.271404	1	0.856788	0.547443	1	-0.651427	0.557804	1	9.93647	1.68179	0.538833	1.72648	7.14356	9.87498	-0.559054	0.385204	1	-3.04739	4.87e-05	0.00168583	-2.48636	0.00811776	0.0927192	Hypothetical gene.	--	-	-	-
Os01t0138500-01	1430	3.64383	4.0641	5.4301	1.30436	2.89612	1.33543	0.840327	0.491589	1	0.684997	0.570308	1	-0.227776	0.826605	1	3.50538	1.78932	2.10682	4.89725	3.30479	6.71662	-0.927519	0.150226	0.756192	-0.646144	0.354602	0.876662	0.279903	0.737649	1	Protein of unknown function DUF789 family protein.	--	-	-	-
Os01t0138600-01	1656	0.800939	1.44956	0.97903	1.12635	1.54466	3.50758	-1.13758	0.385945	1	-1.2249	0.326287	1	-0.149442	0.927635	1	1.009	1.54512	1.81929	1.39032	1.16745	0.606975	0.518153	0.544962	1	0.725751	0.431091	0.960093	0.206688	0.837687	1	phosphotransferase system%2C PEP-utilising enzyme%2C N-terminal domain containing protein.	--	-	-	-
Os01t0138800-01	1564	41.5546	64.5839	71.0357	89.7264	15.6542	33.4252	1.13547	0.196762	0.996634	1.75283	0.0277478	0.972235	0.554425	0.398542	1	33.831	15.0513	2.97202	93.2335	23.8984	33.4907	-0.237702	0.532851	1	0.614651	0.450278	0.977263	0.850113	0.311444	0.913947	Peptidase C26 domain containing protein.	Biological Process: glutamine metabolic process (GO:0006541),Molecular Function: hydrolase activity (GO:0016787)	-	-	-
Os01t0138900-01	1704	79.3388	60.1304	82.7262	131.87	130.314	48.2832	-0.406365	0.615957	1	0.261722	0.723466	1	0.588586	0.351855	1	15.4931	27.6294	80.623	42.8431	18.6573	19.1382	0.184407	0.632185	1	1.58163	0.000250452	0.00634131	1.39599	0.00531917	0.068174	Mandelate racemase/muconate lactonizing enzyme family protein.	Molecular Function: catalytic activity (GO:0003824),Biological Process: metabolic process (GO:0008152)	-	-	-
Os01t0139000-00	642	6.93576	8.56046	4.78487	3.41807	4.933	11.1546	-0.0384621	0.983142	1	-0.929751	0.430815	1	-0.95641	0.34919	1	3.12317	0.797111	0.268158	1.79313	3.17867	2.78339	-0.620143	0.51784	1	-1.67838	0.130347	0.544864	-1.059	0.43174	1	Reticulon family protein.	Cellular Component: endoplasmic reticulum (GO:0005783)	-	-	-
Os01t0139200-01	2609	11.3295	8.64384	28.3562	32.2558	17.9279	25.6488	-1.13458	0.186081	0.983975	0.507655	0.493731	1	1.56916	0.0116738	0.199922	10.2043	11.808	30.7494	19.1203	20.5425	17.508	-0.796133	0.0222305	0.257496	0.263263	0.534324	1	1.05873	0.0205748	0.183201	Octicosapeptide/Phox/Bem1p domain containing protein.	Molecular Function: iron ion binding (GO:0005506),Biological Process: biosynthetic process (GO:0009058),Molecular Function: oxidoreductase activity (GO:0016491)	-	-	-
Os01t0139200-02	2503	105.035	104.257	57.1368	42.4327	49.7351	12.3343	1.70308	0.0463472	0.57018	0.672501	0.380328	1	-1.10812	0.0879243	0.764985	87.272	91.2677	79.063	73.0129	86.9372	102.313	-0.0900959	0.749915	1	-0.442574	0.213232	0.704509	-0.35361	0.341754	0.947041	Octicosapeptide/Phox/Bem1p domain containing protein.	Molecular Function: iron ion binding (GO:0005506),Biological Process: biosynthetic process (GO:0009058),Molecular Function: oxidoreductase activity (GO:0016491)	-	-	-
Os01t0139600-01	1575	0.360913	0.481297	0.812668	0.557308	0.232014	0.959883	-0.48387	0.788493	1	0.235723	0.920019	1	0.65822	0.648147	1	0	0.259934	0.218612	0.609095	0.136388	0.0709101	0.344615	1	1	1.85299	0.240148	0.743556	1.50909	0.290409	0.885816	Similar to Lipid phosphate phosphatase 2 (EC 3.1.3.-) (AtLPP2) (Phosphatidic acid phosphatase 2) (AtPAP2) (Prenyl diphosphate phosphatase).	Molecular Function: catalytic activity (GO:0003824),Cellular Component: membrane (GO:0016020)	-	-	-
Os01t0139700-01	560	5.92122	3.15851	3.04751	0.587786	3.91523	2.69967	0.418549	0.766839	1	-0.830298	0.551022	1	-1.32555	0.277016	1	9.15015	2.37596	2.15197	1.88439	4.79489	2.79208	0.590983	0.471214	1	-1.03915	0.288802	0.813778	-1.63025	0.0994185	0.511167	Conserved hypothetical protein.	--	-	-	-
Os01t0139900-01	717	2.24627	1.67397	1.54713	0.153027	1.35908	0.998777	0.711068	0.649517	1	-0.423682	0.844472	1	-1.20575	0.38232	1	1.70896	0.999223	0.240108	0.401391	0.599194	0.623059	1.13745	0.299485	1	-1.06791	0.464746	0.989326	-2.20644	0.08471	0.463828	Conserved hypothetical protein.	--	-	-	-
Os01t0140100-01	1832	8.06735	7.68939	13.6472	5.86931	2.39359	13.4208	0.023173	0.986151	1	0.363343	0.73195	1	0.27493	0.724102	1	1.58091	0.558674	0.657806	3.92736	1.28981	1.15829	-0.20628	0.813875	1	0.770912	0.390723	0.916803	0.975286	0.317066	0.920271	Peptidase A1 domain containing protein.	Molecular Function: aspartic-type endopeptidase activity (GO:0004190),Biological Process: proteolysis (GO:0006508)	-	-	-
Os01t0140400-01	3635	0.182442	0.243297	0.774662	0.362212	0.402115	0.766141	-1.44131	0.331518	1	-0.00105519	1	1	1.37494	0.272467	1	0.245157	0.112626	0	0.158348	0.11819	0.0614489	0.975305	0.462073	1	-0.345166	1	1	-1.3241	0.438093	1	Similar to leucine-rich repeat protein-related.	--	-	-	-
Os01t0140400-02	2497	7.55033	10.6254	8.54327	5.80018	7.17087	15.7418	-0.313323	0.729614	1	-0.632673	0.505639	1	-0.383471	0.607881	1	2.72126	1.8445	0.965239	2.88143	2.15069	2.23635	0.0501027	0.961494	1	-0.322141	0.663581	1	-0.373687	0.626948	1	Leucine-rich repeat%2C N-terminal domain containing protein.	Molecular Function: protein binding (GO:0005515)	-	-	-
Os01t0140500-01	499	20.5048	22.9135	102.088	46.1748	38.5682	148.455	-2.07828	0.0320094	0.477825	-0.279554	0.756682	1	1.7341	0.0256927	0.34798	12.7243	9.8452	92.8062	55.5601	42.4026	40.7342	-1.88888	6.61673e-05	0.00325659	0.709216	0.12191	0.528058	2.59755	2.2998e-06	0.000109477	Similar to 60S ribosomal protein L26B.	Molecular Function: structural constituent of ribosome (GO:0003735),Biological Process: translation (GO:0006412),Cellular Component: large ribosomal subunit (GO:0015934)	-	-	-
Os01t0140700-00	954	2.97923	3.77432	3.3989	4.14038	5.36258	1.50131	-0.0542878	0.97523	1	0.136465	0.929805	1	0.114881	0.927436	1	8.1735	5.47149	1.80458	5.22902	8.33125	9.83376	-0.419922	0.447411	1	-1.50219	0.0331328	0.241301	-1.08339	0.161169	0.672619	Similar to RAV2 (REGULATOR OF THE ATPASE OF THE VACUOLAR MEMBRANE)%3B DNA binding / transcription factor.	Molecular Function: DNA binding (GO:0003677),Biological Process: regulation of transcription%2C DNA-dependent (GO:0006355),Molecular Function: transcription factor activity (GO:0003700),Cellular Component: nucleus (GO:0005634)	-	-	-
Os01t0141000-01	1510	47.8717	52.5024	89.0598	88.7207	54.9342	70.7692	-0.326387	0.695901	1	0.529257	0.47483	1	0.786182	0.215159	1	63.8113	42.8375	52.3883	71.4728	50.0041	60.5013	-0.0573883	0.853203	1	0.0366955	0.923309	1	0.0932421	0.819356	1	Similar to RAV-like protein.	Molecular Function: DNA binding (GO:0003677),Biological Process: regulation of transcription%2C DNA-dependent (GO:0006355),Molecular Function: transcription factor activity (GO:0003700),Cellular Component: nucleus (GO:0005634)	-	-	-
Os01t0141100-01	1753	33.021	47.3867	34.9985	37.4288	34.3256	20.9249	0.52407	0.531626	1	0.400164	0.578269	1	-0.193904	0.764408	1	44.5445	41.8621	23.8153	32.999	56.9807	52.8155	-0.352198	0.217647	0.888046	-1.07937	0.00431863	0.0573717	-0.728294	0.0744481	0.428923	Similar to Salt-induced AAA-Type ATPase.	--	K12196	vacuolar protein-sorting-associated protein 4	ko04144
Os01t0141100-02	1160	176.493	229.156	180.517	200.239	216.103	164.077	0.0796245	0.922965	1	0.0168687	0.981853	1	-0.132694	0.836535	1	230.564	227.285	115.019	148.199	237.589	252.828	-0.105378	0.686703	1	-1.02586	0.00419998	0.0561969	-0.921728	0.0138098	0.136544	Similar to Vacuolar sorting protein 4b.	Molecular Function: ATP binding (GO:0005524),Molecular Function: nucleotide binding (GO:0000166),Molecular Function: nucleoside-triphosphatase activity (GO:0017111)	K12196	vacuolar protein-sorting-associated protein 4	ko04144
Os01t0141150-00	1114	7.39887	9.86681	8.73217	32.3054	23.3992	2.64278	-0.644023	0.56399	1	0.636621	0.536779	1	1.20334	0.129034	0.940073	10.3994	10.5657	6.56794	7.40591	9.83426	13.4341	-0.155837	0.743912	1	-0.862878	0.12073	0.524405	-0.708262	0.242314	0.817496	Hypothetical gene.	--	K12196	vacuolar protein-sorting-associated protein 4	ko04144
Os01t0141300-00	1437	0	0	0	0	0	0	0	1	1	0	1	1	0	1	1	0	0	0.0599016	0	0.0747429	0	-25.8915	1	1	-0.409699	1	1	25.5428	1	1	Similar to vacuolar sorting protein 4b.	Molecular Function: ATP binding (GO:0005524),Molecular Function: nucleotide binding (GO:0000166),Molecular Function: nucleoside-triphosphatase activity (GO:0017111)	K12196	vacuolar protein-sorting-associated protein 4	ko04144
Os01t0141450-00	1099	0	0	0	0	0	0	0	1	1	0	1	1	0	1	1	0	0	0	0	0	0	0	1	1	0	1	1	0	1	1	Hypothetical gene.	--	K12196	vacuolar protein-sorting-associated protein 4	ko04144
Os01t0141600-01	1631	2.55582	0.077462	2.24966	2.42178	1.2696	1.75628	-0.268479	0.87507	1	0.654511	0.587931	1	0.834784	0.498268	1	0.204892	0	5.11933	4.88191	0.987789	1.09561	-3.39419	0.00499049	0.0922692	2.13621	0.00367694	0.0510321	5.53185	5.62047e-07	3.11204e-05	Protein of unknown function DUF647 family protein.	--	-	-	-
Os01t0141700-01	2091	6.5697	4.2899	4.20326	4.40769	5.30103	4.90886	0.0620089	0.955693	1	-0.225131	0.827288	1	-0.363971	0.65385	1	5.85999	6.36316	10.1681	7.24884	4.16062	3.52516	0.662582	0.17731	0.812589	1.05302	0.0518365	0.321114	0.389682	0.477185	1	Similar to predicted protein.	Molecular Function: nucleic acid binding (GO:0003676),Molecular Function: zinc ion binding (GO:0008270)	K10140	DNA damage-binding protein 2	ko03420 ko04115 ko04120
Os01t0141900-01	2556	6.93126	7.76035	6.34301	6.39605	7.24362	11.8918	-0.375327	0.671293	1	-0.551943	0.551488	1	-0.244862	0.744546	1	3.13783	3.12333	11.0124	9.1954	4.11805	3.75773	-0.337663	0.511437	1	1.23193	0.0130443	0.128192	1.56878	0.00393256	0.0541846	Conserved hypothetical protein.	--	-	-	-
Os01t0142100-01	2054	5.16594	0.276793	0.498521	0.747849	0.770932	0.464864	2.06475	0.142263	0.908433	0.0277908	1	1	-2.13332	0.0731019	0.687558	0.759252	1.14607	1.76013	1.58798	3.29433	2.66431	-1.64912	0.0158075	0.207162	-0.959444	0.175627	0.639931	0.68917	0.446542	1	Peptidase M50 family protein.	Molecular Function: metalloendopeptidase activity (GO:0004222),Biological Process: proteolysis (GO:0006508)	-	-	-
Os01t0142100-02	1198	2.84693	0	0	0.366344	0	0.265674	3.29411	0.130124	0.885612	0.371079	1	1	-3.00991	0.113266	0.871841	0	0	0.790371	0	0	2.33062	-30.5627	0.00428624	0.0828368	-1.66275	0.294745	0.822366	28.9635	0.0736329	0.42653	Similar to Metalloendopeptidase.	Molecular Function: metalloendopeptidase activity (GO:0004222),Biological Process: proteolysis (GO:0006508)	-	-	-
Os01t0142200-01	1024	7.86413	6.23066	8.24969	6.42891	8.20771	20.2031	-1.00496	0.361523	1	-0.907987	0.375523	1	0.0272537	0.976321	1	4.35129	3.79811	7.98581	8.24419	5.03464	3.70824	-0.109349	0.887047	1	0.763421	0.243463	0.748022	0.872052	0.213371	0.775267	Kinase binding protein CGI-121 domain containing protein.	--	-	-	-
Os01t0142300-01	1604	0	0.66951	0.63838	1.57329	1.13909	0.744101	-1.42838	0.404289	1	0.243949	0.866151	1	1.61061	0.281569	1	3.12512	3.57328	6.60079	6.04063	4.08463	2.01921	0.125832	0.863053	1	0.92032	0.158474	0.607275	0.793777	0.233967	0.803327	Glycosyl transferase%2C group 1 domain containing protein.	Biological Process: biosynthetic process (GO:0009058)	K06119	sulfoquinovosyltransferase [EC:2.4.1.-]	ko00561
Os01t0142300-02	1633	4.52522	2.5918	3.65775	2.15006	5.22137	2.97227	-0.247266	0.828245	1	-0.483794	0.663507	1	-0.316274	0.740203	1	9.68635	13.3499	14.8648	9.10565	3.22283	4.0351	1.66118	0.000616721	0.0194837	1.59838	0.00467604	0.0609391	-0.0638287	0.904658	1	Glycosyl transferase%2C group 1 domain containing protein.	Biological Process: biosynthetic process (GO:0009058)	K06119	sulfoquinovosyltransferase [EC:2.4.1.-]	ko00561
Os01t0142500-01	1794	28.8338	29.6837	28.2531	32.7815	15.3447	17.1202	0.841842	0.323108	1	0.935719	0.19587	1	0.0229512	0.97175	1	53.0266	53.4565	28.357	38.4478	34.9038	38.5351	0.529868	0.0830316	0.564285	-0.264838	0.481571	1	-0.796019	0.0508884	0.336583	Homeodomain-like containing protein.	Molecular Function: DNA binding (GO:0003677),Biological Process: regulation of transcription (GO:0045449)	-	-	-
Os01t0142600-01	2102	0.0450712	0.330577	0.0405948	0.156594	0	0	28.8086	0.0822782	0.745072	27.7865	0.268869	1	-1.07045	0.617844	1	0.211975	0.0973825	0.122852	0.136916	0.408775	0.850111	-2.03977	0.0720666	0.520612	-2.40323	0.0431298	0.286903	-0.366218	0.856576	1	Hypothetical protein.	--	-	-	-
Os01t0142800-01	2306	29.3339	14.8201	8.91785	8.56445	8.82125	4.31316	1.69816	0.0513072	0.601002	0.418323	0.651667	1	-1.36223	0.0382909	0.458282	10.8688	9.5869	23.4421	27.9976	18.9101	16.8542	-0.81292	0.0202915	0.243045	0.395822	0.315929	0.851196	1.20778	0.00665903	0.0803223	Similar to Peptide transporter.	Molecular Function: transporter activity (GO:0005215),Biological Process: oligopeptide transport (GO:0006857),Cellular Component: membrane (GO:0016020)	-	-	-
Os01t0142800-02	3089	0.42938	0.756653	0.49723	1.4563	0.473191	0.154553	0.916517	0.548963	1	1.65404	0.21337	1	0.661852	0.552896	1	0.360612	0.430734	0.58519	0.465842	1.21696	1.33774	-1.69521	0.0268982	0.290739	-1.40669	0.0888904	0.441473	0.287615	0.792987	1	Similar to cDNA clone:J023036E09%2C full insert sequence (Fragment).	Molecular Function: transporter activity (GO:0005215),Biological Process: oligopeptide transport (GO:0006857),Cellular Component: membrane (GO:0016020)	-	-	-
Os01t0142800-03	1984	11.4604	4.8715	6.66642	2.04619	0.613948	0.401055	3.97316	0.00153487	0.074473	3.12899	0.0134648	0.687739	-0.924201	0.264232	1	4.09864	1.65079	4.25187	5.6573	0.324815	7.82459	-0.50638	0.558012	1	0.159384	0.859465	1	0.66506	0.337741	0.943816	Similar to Peptide transporter.	Molecular Function: transporter activity (GO:0005215),Biological Process: oligopeptide transport (GO:0006857),Cellular Component: membrane (GO:0016020)	-	-	-
Os01t0142950-01	3883	0.756355	0.9273	0.791112	0.904209	0.627387	0.327867	0.801605	0.537672	1	0.842302	0.498747	1	-0.0328241	0.984914	1	0.889309	0.579881	2.10597	1.38352	1.02344	1.52439	-0.801501	0.23806	0.916201	0.329375	0.643891	1	1.1299	0.145982	0.639439	Hypothetical gene.	--	-	-	-
Os01t0143100-01	1349	6.46111	6.04074	7.02124	14.1522	8.48768	8.02181	-0.416926	0.692692	1	0.378396	0.694601	1	0.722074	0.362565	1	7.43171	9.55966	16.3352	10.8804	12.1817	10.1831	-0.402677	0.373284	1	0.156303	0.762495	1	0.558135	0.318704	0.922582	Adenine nucleotide translocator 1 domain containing protein.	Molecular Function: transporter activity (GO:0005215),Cellular Component: mitochondrial inner membrane (GO:0005743),Biological Process: transport (GO:0006810),Molecular Function: binding (GO:0005488),Cellular Component: membrane (GO:0016020)	-	-	-
Os01t0143300-01	1075	12.6907	8.52064	15.4785	16.1263	15.5233	60.3986	-1.82644	0.0573039	0.631319	-1.21015	0.218129	1	0.545792	0.463021	1	7.46075	8.85438	13.7726	10.0841	9.29183	10.7008	-0.298758	0.562607	1	0.128905	0.821917	1	0.42662	0.48177	1	Similar to Glycine-rich protein (Fragment).	Cellular Component: mitochondrial matrix (GO:0005759)	-	-	-
Os01t0143350-00	808	0	0	0	0	0	0	0	1	1	0	1	1	0	1	1	0	0	0	0	0	0.276444	-26.9058	0.562134	1	-26.9662	0.565734	1	0	1	1	Hypothetical gene.	--	-	-	-
Os01t0143700-00	833	0	0	0	0	0	0	0	1	1	0	1	1	0	1	1	0	0	0	0	0	0	0	1	1	0	1	1	0	1	1	Hypothetical conserved gene.	--	-	-	-
Os01t0143800-01	1102	0.773735	0	0.464593	0	0	0	28.7599	0.120042	0.857013	28.1757	0.232997	1	-0.655842	0.763392	1	0	1.95039	0	0	0	0	30.1922	0.00890743	0.140703	0	1	1	-30.2586	0.0105708	0.11236	Mitochondrial glycoprotein family protein.	Cellular Component: mitochondrial matrix (GO:0005759)	-	-	-
Os01t0143800-02	1168	6.81346	0.486757	3.65283	0.845446	2.81575	1.83936	0.572267	0.664992	1	-0.0264639	0.983122	1	-0.69227	0.556166	1	0.858337	2.89171	3.16899	5.0923	4.0461	5.54592	-1.3545	0.0619997	0.479597	-0.344435	0.620855	1	1.00894	0.252794	0.835782	Mitochondrial glycoprotein family protein.	Cellular Component: mitochondrial matrix (GO:0005759)	-	-	-
Os01t0143800-03	1043	29.521	6.54112	2.6998	10.6249	7.70784	5.03506	1.4396	0.174645	0.965606	0.0733316	0.953494	1	-1.45661	0.087987	0.765154	15.8065	9.42043	16.0933	6.34644	11.9454	11.1362	0.120617	0.800496	1	-0.165363	0.786811	1	-0.28604	0.650316	1	Mitochondrial glycoprotein family protein.	Cellular Component: mitochondrial matrix (GO:0005759)	-	-	-
Os01t0143900-01	616	0	7.89628	0	0	0	0	31.4233	0.00641566	0.186706	0	1	1	-31.425	0.003043	0.0758604	0	0	2.51528	0	5.23079	0	-30.7818	0.0027229	0.0589416	-1.17823	0.45362	0.980067	29.6693	0.0293377	0.23206	Conserved hypothetical protein.	--	-	-	-
Os01t0143900-02	658	31.2439	14.4005	30.9938	30.8484	13.3284	11.488	0.840926	0.417473	1	1.33674	0.158165	1	0.415075	0.57236	1	23.8699	26.9094	19.6228	49.7157	37.543	34.2858	-0.506681	0.209214	0.870557	-0.18174	0.71489	1	0.323356	0.552403	1	Conserved hypothetical protein.	--	-	-	-
Os01t0144000-01	1398	51.3003	69.903	66.1034	64.9844	49.3154	120.948	-0.466808	0.591882	1	-0.331759	0.673735	1	0.0710441	0.912666	1	44.9397	39.0947	21.612	25.5957	56.5454	77.012	-0.674221	0.0277725	0.297453	-1.62774	4.88e-05	0.00168583	-0.954684	0.0253133	0.209481	Conserved hypothetical protein.	--	-	-	-
Os01t0144100-01	873	1.08522	0.07236	0	0.628408	0.697636	0.273434	0.167544	1	1	-0.64911	0.816375	1	-0.910306	0.675307	1	0.382794	0.820668	0	0	1.47637	0	-0.304972	0.917155	1	-29.524	0.0311398	0.231641	-29.2239	0.0242929	0.204454	Similar to Thylakoid lumenal 15 kDa protein%2C chloroplast precursor (p15).	--	-	-	-
Os01t0144100-02	929	0	0	0	0	0	0	0	1	1	0	1	1	0	1	1	0	0	0	0	0	0	0	1	1	0	1	1	0	1	1	Similar to Thylakoid lumenal 15 kDa protein%2C chloroplast precursor (p15).	--	-	-	-
Os01t0144100-03	905	0	0	0	0	0	0	0	1	1	0	1	1	0	1	1	0	0	1.3316	1.69604	0	0.987256	-28.9146	0.0674748	0.503798	1.50078	0.221466	0.717753	30.4757	0.000892795	0.0168853	Similar to Thylakoid lumenal 15 kDa protein%2C chloroplast precursor (p15).	--	-	-	-
Os01t0144200-01	1056	0.628009	0.299102	4.60589	6.85751	6.34412	2.41119	-3.31029	0.0209607	0.378258	0.391793	0.723712	1	3.62489	0.0016754	0.0484552	0.210972	1.06614	10.8413	8.90282	3.86497	3.27858	-2.47516	0.00413927	0.0807531	1.33903	0.0386905	0.267698	3.81221	2.33886e-05	0.000813401	Vacuolar import and degradation protein Vid24 domain containing protein.	--	-	-	-
Os01t0144300-01	1430	0	0.044175	0.238686	0.230182	0.425899	0.166928	-3.53692	0.165216	0.952323	-0.296494	0.903334	1	3.15819	0.196999	1	0.233692	0.0715727	0.180585	0	0	0.0781003	1.96704	0.482026	1	1.14681	0.709525	1	-0.821777	0.822189	1	Conserved hypothetical protein.	--	-	-	-
Os01t0144340-00	867	7.10274	6.55747	8.66096	6.58068	6.04119	14.4087	-0.572798	0.620438	1	-0.380879	0.729147	1	0.12384	0.902669	1	3.21203	4.13174	11.7154	8.96254	5.4508	6.05435	-0.652524	0.332616	1	0.719602	0.267886	0.782583	1.37103	0.0601034	0.374673	Similar to Actin-related protein 5.	Molecular Function: protein binding (GO:0005515)	K10355	actin, other eukaryote	ko04812
Os01t0144380-01	4810	0.137875	0.17073	0.141921	0.159676	0.101295	0.13234	0.401613	0.841472	1	0.389393	0.810852	1	-0.0805176	1	1	0.0463173	0.148949	0.178958	0.239332	0.178637	0.069657	-0.346289	0.896591	1	0.616369	0.660969	1	0.962201	0.42952	1	Hypothetical gene.	--	-	-	-
Os01t0144420-00	594	0.956966	1.06347	0.718267	0.554142	0.410125	1.20559	0.315111	0.879433	1	-0.323232	0.91576	1	-0.701948	0.703024	1	0.750122	1.03383	2.1737	1.93803	0.180817	0.752077	0.942534	0.504631	1	2.02372	0.0958766	0.458934	1.07976	0.335821	0.942237	Similar to actin-related protein Arp5.	Molecular Function: protein binding (GO:0005515)	-	-	-
Os01t0144460-00	694	0	0	0.245908	0	0.175515	0	-25.8664	1	1	0.796281	1	1	26.6091	0.596047	1	0.160509	0.589908	0.49613	0.691156	0.773816	0.643708	-0.906955	0.599114	1	-0.389828	0.888342	1	0.518038	0.873961	1	Non-protein coding gene.	--	K14016	ubiquitin fusion degradation protein 1	ko04141
Os01t0144600-01	986	13.548	13.1338	9.43305	11.1278	18.9011	18.238	-0.491206	0.571939	1	-0.832005	0.371374	1	-0.413146	0.595708	1	18.3019	21.4871	11.6983	10.9943	15.0324	15.0648	0.396625	0.348754	1	-0.534827	0.30373	0.834444	-0.932567	0.0881486	0.473687	Conserved hypothetical protein.	--	K12593	M-phase phosphoprotein 6, animal type	ko03018
Os01t0144700-01	604	7.84268	6.90271	2.68423	1.6349	2.82335	14.7546	-0.231877	0.856732	1	-1.96615	0.134698	1	-1.79925	0.0987282	0.812871	5.90162	4.91411	4.13291	2.54126	3.91212	3.88303	0.465294	0.545119	1	-0.348307	0.722567	1	-0.814408	0.357139	0.958831	Conserved hypothetical protein.	--	-	-	-
Os01t0144800-01	802	0.354388	0.236298	0	0	0.303759	0	1.0543	0.844374	1	-26.9165	0.604073	1	-28.0043	0.130128	0.94291	0.138894	0.510469	0	0	0.267844	0.69628	-0.552692	0.848045	1	-28.7711	0.0485724	0.308245	-28.2194	0.157498	0.664805	Conserved hypothetical protein.	--	-	-	-
Os01t0144900-01	2183	0.173595	0.0868121	0	0	0.167394	0.109348	-0.12337	1	1	-28.3323	0.140942	1	-28.2545	0.0971916	0.806372	0.153083	0.0468846	0	0	0	0	27.8686	0.204579	0.860802	0	1	1	-27.9342	0.155561	0.661963	Hypothetical protein.	--	-	-	-
Os01t0145000-00	336	0	0.188007	0.761876	0	0	0	25.2949	1	1	27.202	0.411134	1	1.85882	0.740584	1	0.331527	0	0.256186	0.285513	0.31966	0.332391	-1.03254	1	1	-0.397699	1	1	0.631794	1	1	Hypothetical conserved gene.	--	-	-	-
Os01t0145200-01	1120	0.676711	1.69206	0.152375	0	0.870051	0.639396	0.668842	0.683618	1	-3.18456	0.108038	1	-3.91207	0.02287	0.32069	2.18808	1.6449	0	0	0.383591	0.997173	1.47086	0.0950699	0.603687	-29.7725	0.00599078	0.0731728	-31.2463	8.21686e-05	0.00236669	Conserved hypothetical protein.	--	-	-	-
Os01t0145600-01	898	1.05501	1.47726	0	0	0.542571	0.443036	1.3677	0.380059	1	-28.8924	0.0700158	1	-30.2983	0.00388056	0.0903696	1.11641	1.82359	0	0	0.598027	1.11932	0.776048	0.446658	1	-29.77	0.00537114	0.0674494	-30.5491	0.000930318	0.0174771	Conserved hypothetical protein.	--	-	-	-
Os01t0145951-00	294	0	0	4.06334	5.97116	0.82862	1.35322	-28.4539	0.124745	0.869107	2.21146	0.131042	1	30.6233	0.00193605	0.0541695	0	0	5.27012	5.54711	2.9226	3.41888	-29.9856	0.0023502	0.0532572	0.643264	0.534128	1	30.6921	0.0004795	0.0102948	Similar to cDNA clone:J033012G12%2C full insert sequence.	--	-	-	-
Os01t0146101-01	853	0.333199	0.592453	0	0	0	0.466408	0.955619	0.608722	1	-27.7925	0.301128	1	-28.7875	0.0616415	0.616515	0.652949	0.959897	0	0	0.25183	0.13093	2.06592	0.129486	0.702534	-27.5393	0.332888	0.863584	-29.6091	0.011044	0.115781	Conserved hypothetical protein.	--	-	-	-
Os01t0146200-01	969	0.0977705	0.391147	0.08806	0	0.125704	0	2.21188	0.559101	1	-0.171413	1	1	-2.44758	0.331907	1	0.114957	0	0.0888324	0.0990015	0.110842	0.115256	-1.03254	1	1	-0.397699	1	1	0.631794	1	1	Conserved hypothetical protein.	--	-	-	-
Os01t0146600-01	501	0	0	0.681279	0	0.243128	0	-25.8664	1	1	1.76298	0.580415	1	27.579	0.28707	1	0	0.204289	0.171814	0.382964	0.214382	0.222921	-1.05542	1	1	0.197353	1	1	1.2548	0.705586	1	Conserved hypothetical protein.	--	-	-	-
Os01t0146801-00	496	0	0	0	0	0	0	0	1	1	0	1	1	0	1	1	0	0	0	0	0	0	0	1	1	0	1	1	0	1	1	Hypothetical conserved gene.	--	-	-	-
Os01t0147000-00	241	0	0	0	0	0	0	0	1	1	0	1	1	0	1	1	0.462212	0	0	0	0	0	25.8665	1	1	0	1	1	-25.9332	1	1	Hypothetical gene.	Molecular Function: galactosylgalactosylxylosylprotein 3-beta-glucuronosyltransferase activity (GO:0015018),Cellular Component: membrane (GO:0016020)	-	-	-
Os01t0147200-01	2130	51.195	62.7254	54.9638	62.4323	58.2158	52.4858	0.0313421	0.970132	1	0.10405	0.886712	1	0.00285213	0.996969	1	61.2923	59.8718	44.2517	56.2984	50.8286	57.1001	0.16076	0.571921	1	-0.230119	0.519391	1	-0.392126	0.313827	0.917223	IWS1%2C C-terminal family protein.	--	-	-	-
Os01t0147200-02	1572	0.0602669	0	0	0.418779	0.619884	0.0506166	-3.71159	0.141246	0.906061	-0.697901	0.779005	1	2.92809	0.30124	1	0.0708607	0.130215	0	0.0610257	0.0683242	0	1.538	0.689215	1	-0.375727	1	1	-1.9155	0.705586	1	Similar to IWS1 C-terminus family protein.	--	-	-	-
Os01t0147250-01	3193	0.178026	0.356112	0.32069	0.103088	0.267037	0.473478	-0.446538	0.796706	1	-0.760404	0.619748	1	-0.37506	0.855207	1	0.244207	0.0641084	0.0269585	0.210312	0.168189	0.209865	-0.313058	0.893824	1	-0.821965	0.540203	1	-0.510509	0.798198	1	Hypothetical gene.	--	-	-	-
Os01t0147300-01	1294	3.14822	4.78415	4.68195	3.30687	4.42422	11.6218	-0.988876	0.401886	1	-0.96004	0.381806	1	-0.0336854	0.979632	1	1.97994	1.97738	0.399128	1.03791	2.15807	1.89879	-0.0427534	0.966082	1	-1.63533	0.0859828	0.432285	-1.59341	0.111867	0.545413	Similar to membrane protein.	Cellular Component: integral to membrane (GO:0016021)	-	-	-
Os01t0147600-00	921	0	0.480121	0.463247	0.595657	1.71932	0.777549	-2.28843	0.179695	0.973741	-1.22471	0.398479	1	0.994917	0.556691	1	0.120948	0.222256	2.14963	2.08322	1.39942	0.970105	-2.78344	0.0305789	0.318119	0.707548	0.479215	1	3.49071	0.00938631	0.103129	Hypothetical conserved gene.	--	-	-	-
Os01t0147650-00	393	0.482135	0.321477	0.217125	0	0.309942	0.607399	-0.247686	1	1	-1.95501	0.555268	1	-1.7718	0.536244	1	0.566886	0.26043	1.31418	0.244103	0.546593	0.284182	-0.0328211	1	1	0.795333	0.656779	1	0.824547	0.66943	1	Non-protein coding transcript.	--	-	-	-
Os01t0147700-01	2554	9.16236	8.36004	9.78925	11.3844	14.0694	15.6397	-0.773447	0.364851	1	-0.463769	0.580507	1	0.237283	0.729747	1	9.02833	10.6998	16.2788	11.7192	6.43424	6.47186	0.606059	0.135119	0.715028	0.990558	0.0268099	0.21033	0.383525	0.417202	1	Region of unknown function XH domain containing protein.	--	-	-	-
Os01t0147800-01	1796	0.263752	0.211037	0.190045	0.0610914	0.0678214	0.310125	0.293351	0.919441	1	-0.554836	0.886209	1	-0.91008	0.587599	1	0.310114	0.170962	0.047928	0.0534145	0	0	28.8636	0.0389718	0.367459	26.56	0.557504	1	-2.36557	0.225827	0.793402	Protein of unknown function DUF547 domain containing protein.	--	-	-	-
Os01t0147900-01	1037	579.583	592.046	583.24	550.717	556.766	734.155	-0.142876	0.861686	1	-0.157034	0.834	1	-0.0843805	0.893401	1	935.079	841.098	394.7	491.041	623.512	651.684	0.47179	0.00215431	0.0501053	-0.653791	0.0657836	0.370036	-1.12664	0.00264803	0.0396836	Triosephosphate isomerase%2C cytosolic (EC 5.3.1.1) (TIM) (Triose- phosphate isomerase).	Molecular Function: triose-phosphate isomerase activity (GO:0004807),Biological Process: metabolic process (GO:0008152),Molecular Function: catalytic activity (GO:0003824)	K01803	triosephosphate isomerase (TIM) [EC:5.3.1.1]	ko00010 ko00051 ko00562 ko00710
Os01t0147950-00	988	4.02739	3.13294	1.98643	8.99527	5.79447	1.53018	-0.0811055	0.954098	1	0.579572	0.625045	1	0.57919	0.57561	1	4.50984	8.70174	2.1781	2.62163	1.73936	3.27816	1.39438	0.0411556	0.381049	-0.190279	0.826835	1	-1.58654	0.0444931	0.306736	Non-protein coding gene.	--	K01803	triosephosphate isomerase (TIM) [EC:5.3.1.1]	ko00010 ko00051 ko00562 ko00710
Os01t0148000-00	2524	21.9583	33.3371	20.3859	33.7333	25.4328	5.89518	0.780696	0.373104	1	0.778038	0.312208	1	-0.075798	0.909392	1	24.3176	41.0369	29.9434	37.438	32.1706	31.859	0.0232999	0.948071	1	-0.0546823	0.885433	1	-0.0799197	0.855782	1	Similar to predicted protein.	Molecular Function: ubiquitin-protein ligase activity (GO:0004842),Molecular Function: zinc ion binding (GO:0008270)	-	-	-
Os01t0148050-01	3219	49.0915	59.4809	44.8255	51.7413	39.2402	35.4218	0.529909	0.519679	1	0.390511	0.591616	1	-0.209369	0.744845	1	53.6029	63.9403	51.6365	61.7794	48.3142	51.1058	0.235333	0.405559	1	0.0620716	0.862129	1	-0.174747	0.63881	1	Hypothetical conserved gene.	--	-	-	-
Os01t0148100-01	2264	10.4615	12.0816	9.19636	12.0673	8.60828	11.3871	0.173395	0.842731	1	0.11771	0.896568	1	-0.124645	0.859152	1	13.3829	11.7991	11.9385	11.1441	8.96628	10.8526	0.339496	0.359662	1	0.0930852	0.839879	1	-0.247333	0.59795	1	Conserved hypothetical protein.	--	-	-	-
Os01t0148200-01	677	0	0	0	0	0	0	0	1	1	0	1	1	0	1	1	0	0	0	0	0	0	0	1	1	0	1	1	0	1	1	Hypothetical protein.	--	-	-	-
Os01t0148400-01	2281	6.14707	8.50209	5.23727	6.63804	4.48567	8.82552	0.154805	0.868467	1	-0.126459	0.90164	1	-0.346675	0.64576	1	4.63934	7.04463	5.88701	4.87863	4.66162	6.80578	0.0225025	0.969561	1	-0.216773	0.684339	1	-0.240743	0.688256	1	Brix domain containing protein.	--	-	-	-
Os01t0148500-01	1540	1.9071	3.36361	0	3.20611	3.08473	0	0.730375	0.629956	1	0.0274283	1	1	-0.777031	0.558221	1	0	0	2.45939	2.86551	0	0	0	1	1	32.0556	4.92e-07	3.41e-05	32.0583	1.49943e-06	7.44073e-05	Protein of unknown function DUF1677%2C Oryza sativa family protein.	--	-	-	-
Os01t0148500-02	1493	0.444191	0	1.02876	0	0	1.59885	-1.91142	0.36821	1	-0.561504	0.806346	1	1.27427	0.559693	1	4.77505	3.15342	0	0	2.08624	2.01973	0.941682	0.145184	0.741805	-31.7644	3.29e-06	0.000176792	-32.7097	2.84163e-08	2.20218e-06	Protein of unknown function DUF1677%2C Oryza sativa family protein.	--	-	-	-
Os01t0148700-01	1478	4.55109	3.84663	1.0392	4.00872	4.45033	4.89905	-0.169326	0.884485	1	-0.870663	0.446654	1	-0.775932	0.432413	1	0	4.91663	10.5414	3.50497	2.6161	2.7203	-0.121427	0.918421	1	1.27216	0.0725941	0.391405	1.38944	0.185885	0.723308	Protein of unknown function DUF1677%2C Oryza sativa family protein.	--	-	-	-
Os01t0148700-02	1399	17.2008	11.6045	16.6513	13.3327	14.8014	21.4422	-0.344071	0.693998	1	-0.241066	0.7926	1	0.0285624	0.972566	1	17.9153	17.8507	23.1963	19.2002	17.8881	19.4787	-0.0693258	0.860903	1	0.0553613	0.90653	1	0.123775	0.797846	1	Protein of unknown function DUF1677%2C Oryza sativa family protein.	--	-	-	-
Os01t0149200-01	3883	1.14673	0.390442	0.153827	0.169539	0.188216	0.327867	1.53733	0.26566	1	-0.649167	0.699208	1	-2.26616	0.0596827	0.607121	0.831934	0.421732	0.0665042	0.098823	0.58087	0.661529	0.00389977	1	1	-3.04454	0.00423424	0.0564578	-3.04936	0.00675095	0.0810288	Hypothetical gene.	--	-	-	-
Os01t0149350-00	4464	0.360791	0.452833	0.51611	0.66363	0.382012	0.49909	-0.112589	0.959821	1	0.44656	0.739612	1	0.490758	0.675612	1	0.524027	0.573191	0.617051	0.386824	0.673691	1.12584	-0.717938	0.314538	1	-0.964569	0.233791	0.737912	-0.247808	0.809232	1	NB-ARC domain containing protein.	Molecular Function: protein binding (GO:0005515),Molecular Function: ATP binding (GO:0005524),Biological Process: apoptosis (GO:0006915)	-	-	-
Os01t0149400-00	270	0	0	1.26415	0	0	1.4735	-27.7969	0.24545	1	-0.185421	1	1	27.579	0.28707	1	0.825134	0	0	1.06592	1.59119	1.65457	-2.02679	0.251392	0.937549	-1.78147	0.35615	0.878857	0.243527	1	1	Similar to Histone H2B.1.	Cellular Component: nucleosome (GO:0000786),Molecular Function: DNA binding (GO:0003677),Cellular Component: nucleus (GO:0005634),Biological Process: nucleosome assembly (GO:0006334)	-	-	-
Os01t0149500-01	3143	0.542575	1.18582	1.11312	1.95492	1.31767	0.683541	-0.213729	0.879486	1	0.625787	0.60203	1	0.770144	0.453588	1	1.59487	1.88872	2.10883	1.31247	2.08455	2.80719	-0.494646	0.393346	1	-0.640051	0.326522	0.863584	-0.146492	0.857608	1	Similar to Resistance gene analog PIC23 (Fragment).	Molecular Function: ATP binding (GO:0005524),Biological Process: apoptosis (GO:0006915)	-	-	-
Os01t0149600-00	608	79.3132	89.2488	132.065	74.5303	65.1108	237.006	-0.81407	0.365049	1	-0.493791	0.560527	1	0.255573	0.703266	1	96.9193	63.6315	77.8672	90.7256	84.9705	93.8655	-0.162118	0.622002	1	-0.212928	0.588599	1	-0.0514987	0.908374	1	Similar to Histone H2B.1.	Molecular Function: DNA binding (GO:0003677),Cellular Component: nucleosome (GO:0000786),Cellular Component: nucleus (GO:0005634),Biological Process: nucleosome assembly (GO:0006334)	K11252	histone H2B	ko05322
Os01t0149700-00	3403	5.06688	4.30664	2.53257	2.16023	2.36241	0.818373	1.51767	0.158339	0.940448	0.563897	0.603403	1	-1.03137	0.179604	1	1.30935	1.2632	1.66947	0.648382	1.07311	1.01739	0.292635	0.666366	1	0.0254657	1	1	-0.26758	0.747662	1	Hypothetical conserved gene.	Molecular Function: protein binding (GO:0005515),Molecular Function: phosphopantetheine binding (GO:0031177)	-	-	-
Os01t0149800-01	654	600.017	54.2839	56.4954	94.621	74.8723	35.5263	2.48442	0.00917697	0.234615	0.456184	0.527427	1	-2.12486	0.00737174	0.144309	173.562	206.889	282.849	149.326	153.554	219.781	0.0216527	0.944887	1	0.0858054	0.844214	1	0.063193	0.888802	1	Metallothionein-like protein type 2.	Molecular Function: metal ion binding (GO:0046872)	-	-	-
Os01t0149900-01	2793	6.13959	5.40555	5.49926	8.48534	15.7438	3.61808	-0.79983	0.36215	1	-0.480242	0.598128	1	0.240558	0.74355	1	15.0359	18.9454	14.0537	9.89206	19.3046	23.2724	-0.331059	0.31078	1	-0.956332	0.0199695	0.172518	-0.626431	0.168325	0.688635	Conserved hypothetical protein.	--	-	-	-
Os01t0150000-01	3499	1.51627	0.704098	1.26812	1.09751	1.11398	2.61516	-0.761009	0.526322	1	-0.614758	0.597212	1	0.0713744	0.948975	1	0.541207	0.61427	1.62366	1.09668	1.13576	1.08523	-0.948448	0.181456	0.822121	0.166636	0.832148	1	1.11422	0.180483	0.715426	Similar to Synaptic glycoprotein SC2.	--	K10258	enoyl reductase [EC:1.3.1.-]	ko01040
Os01t0150000-02	1204	38.7142	34.2085	51.028	45.9293	49.2692	57.8265	-0.565407	0.499601	1	-0.11664	0.875822	1	0.376329	0.545387	1	23.6849	21.5069	42.8963	39.9984	35.5937	35.7127	-0.664519	0.0445562	0.397195	0.0897605	0.82414	1	0.753388	0.0883132	0.474079	3-oxo-5-alpha-steroid 4-dehydrogenase%2C C-terminal domain containing protein.	Cellular Component: cytoplasm (GO:0005737),Biological Process: lipid metabolic process (GO:0006629),Cellular Component: integral to membrane (GO:0016021),Molecular Function: oxidoreductase activity%2C acting on the CH-CH group of donors (GO:0016627)	K10258	enoyl reductase [EC:1.3.1.-]	ko01040
Os01t0150100-01	2020	4.45557	5.50394	7.81489	6.68098	7.35667	9.49316	-0.75669	0.412118	1	-0.187785	0.844789	1	0.500772	0.520684	1	4.41161	5.06678	8.56525	7.26617	4.57271	5.58417	-0.105183	0.849624	1	0.513954	0.327278	0.863584	0.617958	0.285564	0.879001	Similar to Geranylgeranyltransferase beta subunit.	Molecular Function: catalytic activity (GO:0003824)	-	-	-
Os01t0150200-01	1162	9.21306	11.1989	14.2462	13.8803	14.4659	12.0518	-0.389007	0.6656	1	0.103078	0.910874	1	0.421768	0.580156	1	1.72554	3.43512	2.88904	6.85231	9.0583	5.19011	-1.46972	0.0222888	0.258029	-0.682072	0.310359	0.843323	0.787077	0.33842	0.944742	Protein-tyrosine phosphatase-like%2C PTPLA domain containing protein.	--	K10703	3-hydroxy acyl-CoA dehydratase [EC:4.2.1.-]	ko01040
Os01t0150200-02	1083	17.7582	18.9569	21.825	10.8403	22.2695	50.6951	-0.976692	0.280533	1	-1.11452	0.250132	1	-0.204774	0.788449	1	30.9597	29.7691	24.0035	16.2988	25.0911	30.8341	0.112998	0.748334	1	-0.598353	0.192726	0.673932	-0.712118	0.132111	0.603946	Protein-tyrosine phosphatase-like%2C PTPLA domain containing protein.	--	K10703	3-hydroxy acyl-CoA dehydratase [EC:4.2.1.-]	ko01040
Os01t0150400-00	717	19.0272	48.0164	40.2254	27.0857	48.7569	73.7985	-0.844546	0.3482	1	-0.830346	0.344761	1	-0.0453917	0.955042	1	9.16624	1.57021	0.120054	1.07038	13.1823	5.7633	-0.8321	0.263322	0.955577	-4.15156	3.06e-05	0.00113379	-3.31481	0.00485207	0.0635349	Similar to Protein tyrosine phosphatase-like protein PASTICCINO 2A.	--	K10703	3-hydroxy acyl-CoA dehydratase [EC:4.2.1.-]	ko01040
Os01t0150500-00	681	0.139118	0	0	0	0.178865	0.116842	-1.2873	1	1	-26.7253	0.589961	1	-25.4845	1	1	0	0	0	0	0	0	0	1	1	0	1	1	0	1	1	Similar to Protein tyrosine phosphatase-like protein PASTICCINO 2A.	--	K10703	3-hydroxy acyl-CoA dehydratase [EC:4.2.1.-]	ko01040
Os01t0150700-00	1520	0.623287	0.914306	9.88033	16.3858	11.8602	1.88453	-3.19919	0.0149874	0.313619	0.921562	0.350328	1	4.04013	1.27177e-05	0.00104558	0.659564	0.26934	27.5791	17.2931	2.19051	3.52684	-2.63714	0.00161728	0.0404219	2.84821	1.76e-07	1.42e-05	5.48747	1.24213e-14	2.70829e-12	Hypothetical conserved gene.	--	-	-	-
Os01t0150800-01	1264	0.599618	1.34936	0.742588	1.12845	1.25276	2.20326	-0.796825	0.586233	1	-0.857805	0.518911	1	-0.123307	0.965964	1	0.440637	0.809723	1.2258	0.455375	0.509837	0.176714	0.856589	0.469882	1	1.16513	0.32038	0.856603	0.30797	0.833879	1	Protein-tyrosine phosphatase-like%2C PTPLA domain containing protein.	--	K10703	3-hydroxy acyl-CoA dehydratase [EC:4.2.1.-]	ko01040
Os01t0150900-01	492	0	0	0	0	0	0	0	1	1	0	1	1	0	1	1	0	0	0	0	0	0	0	1	1	0	1	1	0	1	1	Conserved hypothetical protein.	--	-	-	-
Os01t0151100-01	2505	44.8548	40.2726	25.8886	29.8281	35.3995	20.8373	0.566274	0.486014	1	-0.00504569	0.995164	1	-0.646974	0.297833	1	51.183	47.5177	34.9125	32.0541	46.3066	53.9469	-0.028582	0.921353	1	-0.709186	0.0583522	0.346134	-0.681533	0.0809426	0.450122	HSP20-like chaperone domain containing protein.	--	-	-	-
Os01t0151200-01	1990	49.1789	9.30095	8.96181	14.225	13.0989	5.07804	1.6077	0.0758573	0.717822	0.350677	0.700978	1	-1.34977	0.056195	0.583887	12.9306	18.5668	22.4064	19.8132	16.1918	15.3775	-0.00935552	0.983614	1	0.291882	0.492748	1	0.299957	0.521796	1	Similar to Inner membrane protein ALBINO3%2C chloroplast precursor. Splice isoform 2.	Cellular Component: integral to membrane (GO:0016021),Biological Process: protein insertion into membrane (GO:0051205),Molecular Function: acid phosphatase activity (GO:0003993)	K03217	preprotein translocase subunit YidC	ko03060 ko03070
Os01t0151200-02	1067	9.5006	0.769647	1.19958	0	2.62565	0.820301	1.49082	0.262695	1	-1.4893	0.33465	1	-3.06895	0.0296755	0.385424	2.08797	2.11029	0	0	2.01323	2.61676	-0.14648	0.854611	1	-31.4519	1.59e-05	0.000657201	-31.3091	5.92246e-05	0.00179426	Similar to inner membrane protein ALBINO3.	Cellular Component: integral to membrane (GO:0016021),Biological Process: protein insertion into membrane (GO:0051205)	K03217	preprotein translocase subunit YidC	ko03060 ko03070
Os01t0151200-03	1279	0.518512	0.790246	0	1.45836	1.52378	4.106	-2.07495	0.139616	0.901729	-1.92865	0.202042	1	0.0842139	1	1	0.261282	0.240068	1.00952	0.375029	0	0.436604	0.207094	1	1	1.56023	0.289603	0.815225	1.35305	0.341637	0.947041	Similar to inner membrane protein ALBINO3.	Cellular Component: integral to membrane (GO:0016021),Biological Process: protein insertion into membrane (GO:0051205)	K03217	preprotein translocase subunit YidC	ko03060 ko03070
Os01t0151400-01	2393	15.6778	10.348	8.27271	4.76845	3.20679	5.78564	1.52502	0.0880133	0.769357	0.573989	0.559632	1	-1.02485	0.159561	1	7.68068	5.51735	8.95678	7.1358	4.93716	6.06721	0.255858	0.56783	1	0.422112	0.404717	0.932077	0.165627	0.756828	1	Gamma-glutamyltranspeptidase family protein.	Molecular Function: gamma-glutamyltransferase activity (GO:0003840)	K00681	gamma-glutamyltranspeptidase [EC:2.3.2.2]	ko00430 ko00460 ko00480 ko00590
Os01t0151500-00	1503	9.26595	12.1885	3.80381	2.55503	2.43128	1.74703	2.34985	0.0363707	0.507802	0.624814	0.588563	1	-1.79367	0.0316946	0.40359	3.26101	2.17909	4.5817	3.12754	3.14428	5.72164	-0.710872	0.250033	0.935434	-0.325499	0.639388	1	0.384311	0.620377	1	GGT3/GGT4 (GAMMA-GLUTAMYL TRANSPEPTIDASE 3).	Molecular Function: gamma-glutamyltransferase activity (GO:0003840)	K00681	gamma-glutamyltranspeptidase [EC:2.3.2.2]	ko00430 ko00460 ko00480 ko00590
Os01t0151600-01	1639	16.9364	25.3221	32.539	38.1577	19.6943	11.1659	0.436028	0.615594	1	1.20451	0.0928353	1	0.698122	0.281783	1	15.2919	15.7988	42.0152	39.0402	19.8559	24.7352	-0.526039	0.132117	0.710191	0.735334	0.0622024	0.358764	1.26025	0.00460303	0.0610424	Conserved hypothetical protein.	--	-	-	-
Os01t0151700-01	1428	1.06151	0.752027	1.7329	2.22821	1.10889	2.17311	-0.865165	0.531681	1	0.303526	0.820686	1	1.09811	0.339556	1	0.468038	0	0.241117	0.335898	0.225642	0.234629	-0.00614597	1	1	0.193652	1	1	0.198857	1	1	Similar to Short-chain dehydrogenase Tic32.	Biological Process: metabolic process (GO:0008152),Molecular Function: oxidoreductase activity (GO:0016491),Molecular Function: catalytic activity (GO:0003824),Molecular Function: binding (GO:0005488)	-	-	-
Os01t0151750-00	301	0	0	0	0	0	0	0	1	1	0	1	1	0	1	1	0	0	0	0	0	0	0	1	1	0	1	1	0	1	1	Hypothetical conserved gene.	--	-	-	-
Os01t0151900-01	2360	0.802878	1.07068	1.51859	1.90615	1.60001	3.33786	-1.38035	0.273934	1	-0.490571	0.668731	1	0.824242	0.434236	1	0.613606	1.04084	1.53191	0.934934	1.18328	2.31885	-1.08305	0.151579	0.757824	-0.627815	0.436904	0.965236	0.454022	0.614947	1	Pentatricopeptide repeat domain containing protein.	--	-	-	-
Os01t0152000-01	4485	4.96406	2.63385	2.68262	2.76441	3.77507	2.07572	0.32997	0.707861	1	-0.0947888	0.919943	1	-0.505947	0.495793	1	0.720267	1.2323	4.47187	1.60422	2.6582	2.61466	-1.43723	0.0103769	0.155517	0.0801089	0.899239	1	1.51687	0.0343984	0.259087	Protein kinase%2C core domain containing protein.	Molecular Function: protein serine/threonine kinase activity (GO:0004674),Biological Process: protein amino acid phosphorylation (GO:0006468),Molecular Function: protein binding (GO:0005515),Molecular Function: protein kinase activity (GO:0004672),Molecular Function: ATP binding (GO:0005524)	-	-	-
Os01t0152300-00	671	22.0259	29.2786	59.6421	35.3197	24.5067	125.817	-1.5117	0.116442	0.851135	-0.602693	0.509022	1	0.847193	0.249385	1	37.0204	27.6083	42.0772	38.8877	46.0996	44.2739	-0.490766	0.183378	0.826129	-0.286161	0.506148	1	0.203879	0.676158	1	Similar to Histone H2B.1.	Cellular Component: nucleosome (GO:0000786),Molecular Function: DNA binding (GO:0003677),Cellular Component: nucleus (GO:0005634),Biological Process: nucleosome assembly (GO:0006334)	K11252	histone H2B	ko05322
Os01t0152500-00	2295	0	0	0	0	0	0	0	1	1	0	1	1	0	1	1	0	0	0	0	0	0	0	1	1	0	1	1	0	1	1	Hypothetical conserved gene.	Molecular Function: nucleic acid binding (GO:0003676),Molecular Function: zinc ion binding (GO:0008270)	-	-	-
Os01t0152625-00	484	3.32763	2.74086	1.76302	0.906778	2.51668	0.821996	0.83909	0.593422	1	-0.288817	0.835339	1	-1.20434	0.368688	1	1.38091	1.26879	0.889242	0.594622	0.88765	0	1.55323	0.271989	0.969552	0.602634	0.860721	1	-0.951418	0.471147	1	Non-protein coding gene.	--	-	-	-
Os01t0152675-00	484	0.587229	0.783102	0.176302	0.453389	0.755003	0.328798	0.370431	0.8969	1	-0.767878	0.832684	1	-1.21506	0.627472	1	0.460302	0.634395	0.355697	0.396415	0.665737	0	0.697197	0.802257	1	0.0280457	1	1	-0.670754	0.652548	1	Non-protein coding gene.	--	-	-	-
Os01t0152700-01	280	35.5273	40.1582	44.1888	19.5929	20.8812	101.451	-0.660938	0.524154	1	-0.880567	0.407431	1	-0.283074	0.738774	1	46.9442	23.0285	32.5869	31.5206	37.2084	39.0892	-0.132646	0.811197	1	-0.378515	0.505499	1	-0.246327	0.706218	1	Similar to Histone H2B (CaH2B).	Cellular Component: nucleosome (GO:0000786),Molecular Function: DNA binding (GO:0003677),Cellular Component: nucleus (GO:0005634),Biological Process: nucleosome assembly (GO:0006334)	K11252	histone H2B	ko05322
Os01t0152800-01	3428	0.525103	0.515976	0.323597	0.832183	0.390863	0.417808	0.35439	0.810776	1	0.532941	0.688236	1	0.105971	0.952812	1	1.59226	1.01513	1.18019	1.03544	0.908624	0.651595	0.73168	0.303539	1	0.377535	0.635683	1	-0.35465	0.651704	1	Protein kinase%2C core domain containing protein.	Molecular Function: protein serine/threonine kinase activity (GO:0004674),Biological Process: protein amino acid phosphorylation (GO:0006468),Molecular Function: protein binding (GO:0005515),Molecular Function: protein kinase activity (GO:0004672),Molecular Function: ATP binding (GO:0005524)	-	-	-
Os01t0152900-00	710	47.6367	59.1665	85.9311	42.4972	39.4587	235.009	-1.32153	0.16729	0.955114	-1.03278	0.258604	1	0.226685	0.741404	1	51.1467	36.1825	46.7977	47.4257	58.3923	50.6508	-0.327575	0.346606	1	-0.338921	0.409518	0.936827	-0.0119365	0.984449	1	Similar to Histone H2B.1.	Cellular Component: nucleosome (GO:0000786),Molecular Function: DNA binding (GO:0003677),Cellular Component: nucleus (GO:0005634),Biological Process: nucleosome assembly (GO:0006334)	K11252	histone H2B	ko05322
Os01t0152950-00	1296	5.92122	5.60539	6.58412	4.31769	3.75948	3.62236	0.628511	0.585467	1	0.586114	0.589394	1	-0.114468	0.897813	1	4.03972	6.08092	6.24336	5.25556	5.05536	6.37698	-0.180287	0.763537	1	-0.117704	0.862514	1	0.0612778	0.940053	1	Cyclin-like F-box domain containing protein.	--	-	-	-
Os01t0152951-00	483	0.392296	0	0	0.227164	0	0.16474	0.914295	1	1	0.188946	1	1	-0.786527	1	1	0.691882	0	0.53465	0.595853	0.222372	0	1.57499	0.701709	1	2.19255	0.348338	0.876512	0.618706	1	1	Hypothetical conserved gene.	--	-	-	-
Os01t0153100-00	747	118.076	140.125	155.011	117.064	109.904	394.331	-0.936397	0.291151	1	-0.836032	0.31159	1	0.0361627	0.955861	1	102.446	87.2775	93.9144	110.573	95.1841	98.5266	-0.0363966	0.907986	1	-0.0499148	0.895797	1	-0.0144639	0.973337	1	Similar to Histone H2B-3 (Fragment).	Cellular Component: nucleosome (GO:0000786),Molecular Function: DNA binding (GO:0003677),Cellular Component: nucleus (GO:0005634),Biological Process: nucleosome assembly (GO:0006334)	K11252	histone H2B	ko05322
Os01t0153150-01	5442	0.104454	0.208942	0.250879	0.141132	0.223828	0.497125	-1.16971	0.431511	1	-0.837617	0.555933	1	0.270788	0.876124	1	0.143284	0.169265	0.205627	0.0705126	0.217101	0.205225	-0.43936	0.725678	1	-0.730203	0.498892	1	-0.291844	0.874021	1	Hypothetical conserved gene.	--	-	-	-
Os01t0153200-00	345	0.549215	0.732409	1.73134	0.636059	0.353064	1.15318	-0.244839	1	1	0.668196	0.697618	1	0.851679	0.672928	1	1.61439	1.18666	1.99603	0.834195	0.933962	0.97116	0.546173	0.730747	1	0.454648	0.881249	1	-0.0930813	1	1	Hypothetical conserved gene.	--	-	-	-
Os01t0153250-00	3066	0.927002	1.09198	0.862764	1.64616	1.39049	1.60903	-0.57352	0.641269	1	-0.235027	0.845863	1	0.268553	0.801991	1	1.16262	1.43542	1.82489	1.03254	0.980873	1.05637	0.345466	0.621871	1	0.363445	0.662684	1	0.0171951	1	1	Hypothetical conserved gene.	--	-	-	-
Os01t0153300-00	712	72.1192	62.3718	90.8431	61.3323	54.4026	230.55	-1.05974	0.246482	1	-0.847913	0.326051	1	0.144515	0.820784	1	71.4981	45.1371	47.6334	45.5409	65.62	66.0375	-0.181583	0.600062	1	-0.626317	0.127089	0.538247	-0.445181	0.326337	0.930897	Similar to Histone H2B.1.	Molecular Function: DNA binding (GO:0003677),Cellular Component: nucleosome (GO:0000786),Cellular Component: nucleus (GO:0005634),Biological Process: nucleosome assembly (GO:0006334)	K11252	histone H2B	ko05322
Os01t0153400-01	1331	6.83321	5.64783	4.87235	5.02849	5.39942	7.23357	-0.026984	0.988993	1	-0.322253	0.763697	1	-0.367627	0.668664	1	4.85409	5.30585	9.57148	6.84717	5.3259	4.36329	0.0616706	0.932909	1	0.633693	0.296969	0.825399	0.571259	0.374514	0.966038	Similar to Aspartyl-tRNA synthetase (EC 6.1.1.12) (Aspartate--tRNA ligase) (AspRS).	Molecular Function: nucleotide binding (GO:0000166),Molecular Function: aspartate-tRNA ligase activity (GO:0004815),Molecular Function: ATP binding (GO:0005524),Cellular Component: cytoplasm (GO:0005737),Biological Process: translation (GO:0006412),Biological Process: aspartyl-tRNA aminoacylation (GO:0006422),Molecular Function: aminoacyl-tRNA ligase activity (GO:0004812),Biological Process: tRNA…	K01876	aspartyl-tRNA synthetase [EC:6.1.1.12]	ko00970
Os01t0153500-00	657	0	0	0	0	0	0	0	1	1	0	1	1	0	1	1	0	0	0	0	0	0	0	1	1	0	1	1	0	1	1	Hypothetical conserved gene.	--	-	-	-
Os01t0153700-01	1788	1.96049	2.2258	0.0477238	0	1.09	0.756531	1.16791	0.363829	1	-5.1263	0.0097183	0.576806	-6.35757	0.000175154	0.00846651	2.18051	3.14832	0	0	1.08126	2.24866	0.675733	0.332934	1	-31.7195	5.81e-06	0.000280164	-32.399	3.26411e-07	1.95944e-05	Conserved hypothetical protein.	--	-	-	-
Os01t0153800-00	1104	1.02978	0.572194	0.618335	0.496921	0.220665	0.936957	0.441157	0.774845	1	-0.0279835	1	1	-0.536567	0.689789	1	0.302699	0.0927074	0.0779698	0.868953	1.16745	0.303487	-1.92558	0.164114	0.783802	-0.788064	0.595259	1	1.13454	0.578382	1	Similar to gibberellin receptor GID1L2.	Biological Process: metabolic process (GO:0008152),Molecular Function: hydrolase activity (GO:0016787)	-	-	-
Os01t0153900-00	891	0	0	0	0	0	0	0	1	1	0	1	1	0	1	1	0	0	0	0	0	0	0	1	1	0	1	1	0	1	1	Hypothetical conserved gene.	--	-	-	-
Os01t0154000-01	902	0	0	0	0	0	0	0	1	1	0	1	1	0	1	1	0	0	0	0	0	0	0	1	1	0	1	1	0	1	1	Hypothetical protein.	--	-	-	-
Os01t0154100-00	684	0	0	0	0	0	0	0	1	1	0	1	1	0	1	1	0	0	0	0	0	0	0	1	1	0	1	1	0	1	1	Hypothetical conserved gene.	--	-	-	-
Os01t0154300-00	297	0	0	0	0	0	0	0	1	1	0	1	1	0	1	1	0	0	0	0	0	0	0	1	1	0	1	1	0	1	1	Hypothetical conserved gene.	--	-	-	-
Os01t0154500-01	1359	0	0	0	0	0	0	0	1	1	0	1	1	0	1	1	0	0	0	0	0	0	0	1	1	0	1	1	0	1	1	Protein of unknown function DUF674 domain containing protein.	--	-	-	-
Os01t0154550-01	1170	0.080974	0	0	0	0	0.0680079	-0.136451	1	1	-25.5888	1	1	-25.4845	1	1	0	0	0	0	0	0	0	1	1	0	1	1	0	1	1	Non-protein coding transcript.	--	-	-	-
Os01t0154600-01	1035	0.183072	0.0610341	0.0824446	0.21202	0.117688	0	1.16765	0.740584	1	1.5253	0.731703	1	0.271836	1	1	0	0	0	0.0926883	0.103774	0.107907	-26.8969	0.551973	1	-1.38357	1	1	25.5816	1	1	Conserved hypothetical protein.	--	-	-	-
Os01t0154900-00	896	0	0	0	0	0	0	0	1	1	0	1	1	0	1	1	0	0	0	0	0	0	0	1	1	0	1	1	0	1	1	Similar to gibberellin receptor GID1L2.	Biological Process: metabolic process (GO:0008152),Molecular Function: hydrolase activity (GO:0016787)	-	-	-
Os01t0154950-01	2340	0.040487	0	0	0	0	0	25.466	1	1	0	1	1	-25.4845	1	1	0	0	0	0	0	0	0	1	1	0	1	1	0	1	1	Hypothetical gene.	--	-	-	-
Os01t0155000-01	1230	0	0	0	0	0	0	0	1	1	0	1	1	0	1	1	0	0	0	0	0	0	0	1	1	0	1	1	0	1	1	Alpha/beta hydrolase fold-3 domain containing protein.	Biological Process: metabolic process (GO:0008152),Molecular Function: hydrolase activity (GO:0016787)	-	-	-
Os01t0155000-02	1274	22.0117	17.1065	17.6822	10.5069	9.36978	4.93404	1.41581	0.0999079	0.803633	0.988396	0.303961	1	-0.50364	0.485732	1	27.1925	29.1622	16.0131	14.1564	19.5589	15.2535	0.687937	0.0605974	0.472435	-0.334561	0.48389	1	-1.02338	0.0311687	0.242352	Alpha/beta hydrolase fold-3 domain containing protein.	Biological Process: metabolic process (GO:0008152),Molecular Function: hydrolase activity (GO:0016787)	-	-	-
Os01t0155050-00	970	3.2231	1.3676	1.58345	0	0	0	31.2074	0.00168143	0.0784246	29.7349	0.0469444	1	-1.52684	0.282377	1	1.03354	1.05514	0.532445	2.47248	0	0.575688	1.86938	0.127084	0.694793	2.26394	0.0941594	0.455177	0.392497	0.783041	1	Hypothetical gene.	--	-	-	-
Os01t0155300-00	1033	0.366852	0.305761	0.908646	0.106215	0.235832	1.92568	-1.67796	0.339863	1	-1.02382	0.569231	1	0.592842	0.767719	1	0	0	0.166658	0.928678	0.207949	0.108116	-27.4787	0.324755	1	1.64353	0.354719	0.876662	29.1867	0.0297672	0.234531	Similar to dirigent-like protein.	--	-	-	-
Os01t0155400-01	1578	20.653	19.2553	18.4395	20.7203	23.2345	13.312	0.0960858	0.912103	1	0.107839	0.900774	1	-0.0634047	0.924819	1	14.9654	23.7387	28.5838	28.9986	18.0371	16.4199	0.161589	0.674871	1	0.612785	0.136236	0.558656	0.449689	0.337069	0.943043	Conserved hypothetical protein.	--	-	-	-
Os01t0155500-01	3037	13.2891	5.74086	4.4955	3.9018	7.74079	1.2314	1.00765	0.274534	1	-0.108238	0.914496	1	-1.20271	0.0945771	0.797176	14.3047	16.547	14.5401	7.45474	13.6512	9.81872	0.387458	0.262713	0.954106	-0.220453	0.639499	1	-0.608389	0.208116	0.765062	Similar to Resistance protein candidate (Fragment).	Molecular Function: protein serine/threonine kinase activity (GO:0004674),Biological Process: protein amino acid phosphorylation (GO:0006468),Molecular Function: protein kinase activity (GO:0004672),Molecular Function: ATP binding (GO:0005524)	-	-	-
Os01t0155600-01	1376	18.3145	18.593	21.8286	12.7582	13.8981	32.325	-0.311731	0.729283	1	-0.373705	0.694965	1	-0.129558	0.859911	1	20.4005	21.7938	24.1471	19.9394	17.4846	16.9635	0.28625	0.435591	1	0.228715	0.609438	1	-0.0584554	0.906318	1	Similar to Splicing factor RSZ33.	Molecular Function: nucleotide binding (GO:0000166),Molecular Function: nucleic acid binding (GO:0003676),Molecular Function: zinc ion binding (GO:0008270)	K12896	splicing factor, arginine/serine-rich 7	ko03040
Os01t0155600-02	1332	39.8305	34.6678	38.5011	31.3839	34.2926	73.6553	-0.528173	0.539543	1	-0.584788	0.459507	1	-0.126387	0.839866	1	40.2253	45.5653	61.8448	40.6921	37.2533	45.277	0.0500677	0.881093	1	0.187088	0.647255	1	0.136068	0.756802	1	Similar to Splicing factor RSZ33.	Molecular Function: nucleic acid binding (GO:0003676),Molecular Function: zinc ion binding (GO:0008270),Molecular Function: nucleotide binding (GO:0000166)	K12896	splicing factor, arginine/serine-rich 7	ko03040
Os01t0155800-01	687	11.8597	7.08022	9.93655	5.43011	2.48224	4.63285	1.39818	0.255023	1	1.146	0.337232	1	-0.3254	0.737341	1	19.4573	8.34286	24.5581	13.4054	20.7932	16.0941	-0.416993	0.42105	1	-0.0848811	0.880021	1	0.332139	0.60815	1	Conserved hypothetical protein.	--	-	-	-
Os01t0156000-01	1181	0	0	0	0.0929044	0	0.134749	-26.547	0.612605	1	-0.758765	1	1	25.7483	1	1	0	0	0	0.0812298	0	0	0	1	1	25.5772	1	1	25.5819	1	1	Similar to Myb family DNA-binding protein.	Molecular Function: DNA binding (GO:0003677)	-	-	-
Os01t0156300-01	837	0	0.0754722	0.101948	0	0	0	25.2949	1	1	25.6619	1	1	0.315765	1	1	0	0	0	0	0	0.133433	-25.902	1	1	-25.9628	1	1	0	1	1	Similar to Cappuccino protein.	--	-	-	-
Os01t0157200-01	1531	0	0	0	0	0.0795605	0.0519721	-26.7454	0.597614	1	-26.7253	0.589961	1	0	1	1	0	0	0	0	0	0	0	1	1	0	1	1	0	1	1	Conserved hypothetical protein.	--	-	-	-
Os01t0157500-00	708	0.133813	0	0	0	0	0	25.466	1	1	0	1	1	-25.4845	1	1	0.629339	0	0	0	0	0	27.8877	0.226746	0.902302	0	1	1	-27.9537	0.18062	0.715426	Conserved hypothetical protein.	--	-	-	-
Os01t0157600-01	1020	0.185764	0.0619316	0.083657	0	0	0	27.0213	0.396421	1	25.6619	1	1	-1.40338	0.725963	1	0.109209	0.100342	0.0843908	0.0940514	0.1053	0.109494	-0.0435186	1	1	-0.397699	1	1	-0.355209	1	1	Ankyrin repeat containing protein.	--	-	-	-
Os01t0157800-01	709	1.60349	2.40564	2.64776	3.86883	6.52845	4.26464	-1.43578	0.272259	1	-0.71609	0.560971	1	0.649091	0.565304	1	2.35669	4.90813	4.97775	3.51797	3.63573	3.62302	-0.00188319	1	1	0.101335	0.921751	1	0.102161	0.929063	1	Heat shock protein DnaJ%2C N-terminal domain containing protein.	Molecular Function: heat shock protein binding (GO:0031072)	-	-	-
Os01t0157900-01	1133	145.663	147.081	126.753	120.663	125.677	90.1738	0.416902	0.607087	1	0.210394	0.772719	1	-0.279759	0.657523	1	216.69	163.054	99.9819	105.67	196.231	208.975	-0.099859	0.724075	1	-1.10611	0.00207891	0.0329129	-1.00689	0.00729596	0.0858561	Protein of unknown function Cys-rich family protein.	--	-	-	-
Os01t0158000-01	1864	10.3685	9.4891	9.24715	9.83007	9.73673	13.7453	-0.246419	0.781888	1	-0.26863	0.770879	1	-0.0934639	0.901129	1	12.2508	17.0765	14.0848	13.4841	9.68033	10.0659	0.564789	0.161402	0.777227	0.354037	0.444341	0.971477	-0.212171	0.655768	1	Importin alpha-2 subunit.	Molecular Function: binding (GO:0005488)	-	-	-
Os01t0158000-02	1767	4.07482	5.434	8.0163	7.2029	5.30795	5.7189	-0.214913	0.847983	1	0.489547	0.615471	1	0.636047	0.426858	1	3.4042	1.39014	10.8146	13.5185	5.28822	4.9932	-1.11068	0.0651666	0.494549	1.11423	0.0296186	0.22429	2.22488	0.000403672	0.0089217	Importin alpha-2 subunit.	Molecular Function: binding (GO:0005488)	-	-	-
Os01t0158100-01	911	2.80787	0.8321	0.374666	0.361318	0.133707	0.873427	1.79998	0.242094	1	-0.439544	0.909781	1	-2.31414	0.101752	0.824222	0.855929	0.224696	0.661417	0.210609	0.707391	0.367783	-0.0166282	1	1	-0.418811	0.89385	1	-0.405713	0.900778	1	Pentatricopeptide repeat containing protein.	--	-	-	-
Os01t0158200-01	1749	24.0505	22.2486	19.7103	15.9342	14.277	12.9203	0.749969	0.379756	1	0.410549	0.641251	1	-0.41238	0.509784	1	12.0373	14.103	15.7983	25.3955	13.633	9.7699	0.152547	0.711557	1	0.685554	0.123257	0.530983	0.531654	0.261469	0.845012	Similar to Serine carboxypeptidase II-1 precursor (EC 3.4.16.6) (CP-MII.1) (Fragment).	Molecular Function: serine-type carboxypeptidase activity (GO:0004185),Biological Process: proteolysis (GO:0006508)	-	-	-
Os01t0158400-01	942	12.471	6.10244	7.42789	19.335	6.72396	12.2479	-0.0468417	0.97378	1	0.53029	0.60481	1	0.500481	0.535748	1	13.7172	10.9737	13.7068	8.55448	9.23551	9.72191	0.374525	0.450559	1	0.106129	0.866006	1	-0.26892	0.658051	1	Galactose-binding like domain containing protein.	--	-	-	-
Os01t0158500-01	2130	0	0	0	0	0	0	0	1	1	0	1	1	0	1	1	0	0	0	0	0	0	0	1	1	0	1	1	0	1	1	Similar to arginyl-tRNA synthetase.	Molecular Function: nucleotide binding (GO:0000166),Molecular Function: arginine-tRNA ligase activity (GO:0004814),Molecular Function: ATP binding (GO:0005524),Cellular Component: cytoplasm (GO:0005737),Biological Process: translation (GO:0006412),Biological Process: arginyl-tRNA aminoacylation (GO:0006420),Molecular Function: aminoacyl-tRNA ligase activity (GO:0004812),Biological Process: tRNA a…	K01887	arginyl-tRNA synthetase [EC:6.1.1.19]	ko00970
Os01t0158533-00	865	0	0	0	0	0	0	0	1	1	0	1	1	0	1	1	0	0	0	0	0	0	0	1	1	0	1	1	0	1	1	Hypothetical gene.	--	K01887	arginyl-tRNA synthetase [EC:6.1.1.19]	ko00970
Os01t0158566-00	637	0	0	0	0	0	0	0	1	1	0	1	1	0	1	1	0	0	0	0	0	0	0	1	1	0	1	1	0	1	1	Hypothetical conserved gene.	--	-	-	-
Os01t0158600-01	3288	0	0	0	0	0	0	0	1	1	0	1	1	0	1	1	0	0	0	0	0	0	0	1	1	0	1	1	0	1	1	Leucine-rich repeat%2C N-terminal domain containing protein.	Molecular Function: protein binding (GO:0005515)	-	-	-
Os01t0158800-00	588	0	0	0	0	0	0	0	1	1	0	1	1	0	1	1	0	0	0	0	0	0	0	1	1	0	1	1	0	1	1	Similar to PHD finger protein.	--	-	-	-
Os01t0158900-01	3179	9.83456	10.9689	8.80412	10.2162	5.28764	6.80806	0.780762	0.36854	1	0.681583	0.44429	1	-0.16859	0.804617	1	7.9191	8.53177	9.82905	8.41936	8.37892	11.8042	-0.300386	0.417143	1	-0.271522	0.537587	1	0.0276983	0.95608	1	Zinc finger%2C NF-X1-type domain containing protein.	Molecular Function: protein binding (GO:0005515),Molecular Function: zinc ion binding (GO:0008270),Molecular Function: electron carrier activity (GO:0009055),Molecular Function: transcription factor activity (GO:0003700),Cellular Component: nucleus (GO:0005634),Biological Process: regulation of transcription%2C DNA-dependent (GO:0006355)	-	-	-
Os01t0158900-02	1243	11.9663	9.40185	8.10053	10.9455	7.54558	17.0277	-0.198174	0.835229	1	-0.326533	0.740895	1	-0.199675	0.797803	1	5.19775	7.41063	6.57882	4.01326	5.87577	9.43424	-0.284138	0.608104	1	-0.655317	0.300982	0.831041	-0.372345	0.589084	1	Hypothetical conserved gene.	Molecular Function: transcription factor activity (GO:0003700),Cellular Component: nucleus (GO:0005634),Biological Process: regulation of transcription%2C DNA-dependent (GO:0006355),Molecular Function: zinc ion binding (GO:0008270)	-	-	-
Os01t0159000-01	1264	2.17361	0	0.405048	0	0	0	30.4686	0.019548	0.361435	28.1757	0.232997	1	-2.36858	0.213143	1	0	0	0	5.6163	3.05902	0.971928	-31.4402	1.74431e-05	0.00108423	0.340069	0.790089	1	31.8428	0.000509432	0.0108052	Hypothetical conserved gene.	--	-	-	-
Os01t0159000-02	1336	3.75838	8.51096	7.98374	18.4783	3.09988	6.31313	0.412565	0.730804	1	1.52678	0.129349	1	1.05399	0.19725	1	1.25067	0.53626	0	1.07709	0	1.50472	0.24636	0.90138	1	-0.615718	0.737896	1	-0.866992	0.551651	1	Similar to cDNA clone:J023049H21%2C full insert sequence.	--	-	-	-
Os01t0159200-01	746	6.47684	8.04447	13.0397	4.26526	14.6952	22.9322	-1.3657	0.217916	1	-1.08306	0.306197	1	0.215926	0.825872	1	3.88233	1.09758	2.07696	1.92894	14.2536	6.73693	-2.09113	0.00437672	0.083831	-2.51888	0.000955962	0.0183773	-0.42969	0.689569	1	Conserved hypothetical protein.	--	-	-	-
Os01t0159300-01	2000	107.577	191.595	171.3	240.781	283.993	132.125	-0.496071	0.551689	1	-0.0122103	0.986686	1	0.415468	0.533146	1	170.877	134.896	79.9671	148.599	260.727	213.371	-0.639447	0.0234372	0.267279	-1.18209	0.00520099	0.0659086	-0.543644	0.194423	0.739927	Zinc finger%2C RING/FYVE/PHD-type domain containing protein.	Molecular Function: protein binding (GO:0005515),Molecular Function: zinc ion binding (GO:0008270)	-	-	-
Os01t0159400-01	1978	54.5543	50.4915	56.1246	62.2376	40.6435	45.5371	0.274522	0.738748	1	0.483039	0.507487	1	0.136328	0.829369	1	48.7134	58.4186	54.441	89.3364	41.7568	31.9579	0.532433	0.0810168	0.558165	0.834231	0.0330885	0.241233	0.300269	0.457966	1	Similar to Acyl-coenzyme A oxidase 4%2C peroxisomal (EC 1.3.3.6) (AOX 4) (Short- chain acyl-CoA oxidase) (SAOX) (AtCX4) (G6p) (AtG6).	Molecular Function: acyl-CoA dehydrogenase activity (GO:0003995),Biological Process: metabolic process (GO:0008152),Molecular Function: oxidoreductase activity%2C acting on the CH-CH group of donors (GO:0016627),Molecular Function: FAD binding (GO:0050660),Molecular Function: electron carrier activity (GO:0009055),Molecular Function: oxidoreductase activity (GO:0016491)	K00232	acyl-CoA oxidase [EC:1.3.3.6]	ko00071 ko00592 ko01040 ko03320 ko04146
Os01t0159500-01	1164	0	0.48843	0.513154	0.0942613	0	0	28.359	0.168912	0.957761	28.6251	0.124745	1	0.220531	1	1	0.191397	0	0	0.0824162	0	0.191896	-0.0302979	1	1	-1.38965	1	1	-1.36089	1	1	Hypothetical protein.	--	-	-	-
Os01t0159600-01	851	0.111327	0.222692	0.10027	0.128931	0.715671	0.187002	-1.37774	0.452086	1	-1.9434	0.359637	1	-0.641936	1	1	1.17807	0.962153	0	0.563645	1.1359	1.31238	-0.201483	0.9286	1	-2.28454	0.108599	0.491746	-2.08295	0.177739	0.710411	Small hydrophilic plant seed protein family protein.	--	-	-	-
Os01t0159800-01	1473	26.8847	19.6844	14.6562	11.0986	5.04429	7.94072	1.83355	0.0389037	0.523874	1.02167	0.287606	1	-0.885237	0.198984	1	12.4022	12.4375	14.2003	19.2777	8.9687	11.2972	0.287897	0.499794	1	0.596268	0.211305	0.701865	0.307012	0.542221	1	Similar to DNA binding protein.	--	-	-	-
Os01t0160100-01	2095	36.2226	33.4998	25.7823	26.6575	21.1055	10.8624	1.09081	0.190346	0.993059	0.720149	0.318213	1	-0.446703	0.472248	1	32.6469	35.7611	22.4749	32.5575	19.738	21.5903	0.720943	0.0194078	0.235972	0.28472	0.46944	0.992626	-0.43768	0.300108	0.897246	Similar to Pyruvate decarboxylase isozyme 2 (EC 4.1.1.1) (PDC) (Fragment).	Molecular Function: catalytic activity (GO:0003824),Molecular Function: thiamin pyrophosphate binding (GO:0030976),Molecular Function: magnesium ion binding (GO:0000287),Molecular Function: carboxy-lyase activity (GO:0016831)	K01568	pyruvate decarboxylase [EC:4.1.1.1]	ko00010
Os01t0160200-01	2409	0	0	0	0	0	0	0	1	1	0	1	1	0	1	1	0	0	0	0	0	0	0	1	1	0	1	1	0	1	1	Leucine-rich repeat%2C plant specific containing protein.	Molecular Function: protein binding (GO:0005515)	-	-	-
Os01t0160200-02	3212	0	0	0	0	0	0	0	1	1	0	1	1	0	1	1	0	0	0	0	0	0	0	1	1	0	1	1	0	1	1	Leucine-rich repeat%2C N-terminal domain containing protein.	Molecular Function: protein binding (GO:0005515)	-	-	-
Os01t0160700-00	3069	0.710007	0.164667	0.250235	0.32176	0.119069	0.233341	1.25529	0.399754	1	0.714751	0.665773	1	-0.618598	0.638303	1	0.580739	0.46689	0.50486	0.062517	0.209982	0.43669	0.692248	0.431755	1	-0.299457	0.838789	1	-0.991082	0.392625	0.984188	Leucine-rich repeat%2C N-terminal domain containing protein.	Molecular Function: protein binding (GO:0005515)	-	-	-
Os01t0160800-01	1214	0	0	0	0	0	0	0	1	1	0	1	1	0	1	1	0	0	0	0	0	0	0	1	1	0	1	1	0	1	1	Similar to Protein synthesis inhibitor II (EC 3.2.2.22) (Ribosome-inactivating protein II) (rRNA N-glycosidase).	Biological Process: negative regulation of translation (GO:0017148),Molecular Function: rRNA N-glycosylase activity (GO:0030598)	-	-	-
Os01t0160800-02	1569	0	0	0	0	0	0	0	1	1	0	1	1	0	1	1	0	0	0.0548621	0	0	0	0	1	1	25.5416	1	1	25.5428	1	1	Similar to Protein synthesis inhibitor II (EC 3.2.2.22) (Ribosome-inactivating protein II) (rRNA N-glycosidase).	Biological Process: negative regulation of translation (GO:0017148),Molecular Function: rRNA N-glycosylase activity (GO:0030598)	-	-	-
Os01t0161000-00	2007	0	0.031475	0.0425163	0	0	0	25.2949	1	1	25.6619	1	1	0.315765	1	1	0	0	0	0.0477989	0.0535155	0	-25.8916	1	1	-0.375727	1	1	25.5819	1	1	Hypothetical conserved gene.	Molecular Function: protein binding (GO:0005515)	-	-	-
Os01t0161200-01	3102	0.0916244	0	0.0275081	0.106112	0.196337	0.128255	-1.98911	0.324177	1	-1.29418	0.492481	1	0.613265	0.837352	1	0	0	0.0832482	0	0	0	0	1	1	27.109	0.354174	0.876512	27.1093	0.372015	0.963947	Conserved hypothetical protein.	--	-	-	-
Os01t0161300-00	3045	0.0933395	0.0829823	0	0	0	0.156787	0.11799	1	1	-28.0424	0.232997	1	-28.2012	0.128066	0.935633	0	0.0336122	0.113075	0.0630098	0.105818	0	-1.63106	0.702994	1	0.598265	0.810495	1	2.22849	0.368506	0.963947	Hypothetical conserved gene.	Molecular Function: protein binding (GO:0005515)	-	-	-
Os01t0162001-00	732	0.258851	0.0862982	0.233143	0	0	0.108701	1.41237	0.740584	1	1.04457	1	1	-0.429912	1	1	0.304353	0.139821	0.117594	0.131055	0.146729	0.152573	0.549208	1	1	-0.397699	1	1	-0.948928	1	1	Hypothetical gene.	--	-	-	-
Os01t0162101-00	398	0	0	0	0	0	0	0	1	1	0	1	1	0	1	1	0	0	0	0	0	0	0	1	1	0	1	1	0	1	1	Similar to MATE.	--	-	-	-
Os01t0162300-01	1080	0.789497	0.350946	0.237028	0.609556	0.563922	0.663077	-0.14877	1	1	-0.530564	0.782557	1	-0.459426	0.785609	1	0.412567	0.473838	0.557917	0	0.497248	0.517053	-0.198838	1	1	-0.960052	0.603286	1	-0.762598	0.697425	1	Leucine-rich repeat%2C plant specific containing protein.	Molecular Function: protein binding (GO:0005515)	-	-	-
Os01t0162400-01	946	0.100148	0.200329	0	0.34795	0	0	27.3133	0.3988	1	27.4238	0.408607	1	0.0473375	1	1	0.353255	0.432765	0.181984	0	0.113537	0.354176	0.75453	0.674916	1	-1.42879	0.595832	1	-2.18295	0.298421	0.895243	Conserved hypothetical protein.	--	-	-	-
Os01t0162500-01	3146	0.150572	0.0602386	0.0813702	0.279009	0.154872	0.202338	-0.817121	0.628968	1	0.0155501	1	1	0.757494	0.687202	1	0.708157	0.878393	0.136806	0.0304935	0	0.0355001	5.50181	4.53169e-05	0.00237903	2.15316	0.365932	0.886537	-3.34348	0.00421631	0.0569953	Leucine-rich repeat%2C typical subtype containing protein.	Molecular Function: protein binding (GO:0005515)	-	-	-
Os01t0162701-01	1587	0	0	0	0	0	0	0	1	1	0	1	1	0	1	1	0	0	0	0	0	0	0	1	1	0	1	1	0	1	1	Hypothetical gene.	--	-	-	-
Os01t0162800-00	3099	0	0	0	0	0	0	0	1	1	0	1	1	0	1	1	0	0	0	0	0	0	0	1	1	0	1	1	0	1	1	Hypothetical conserved gene.	Biological Process: metabolic process (GO:0008152),Molecular Function: oxidoreductase activity (GO:0016491),Molecular Function: protein binding (GO:0005515)	-	-	-
Os01t0162900-01	1929	0	0	0	0.113759	0	0	0	1	1	26.8198	0.605738	1	26.7829	0.594499	1	0	0.106116	0	0	0	0	26.8303	0.565734	1	0	1	1	-26.8935	0.577248	1	Conserved hypothetical protein.	--	-	-	-
Os01t0163000-01	3092	0.735366	0.102151	0.137985	0.177426	0.354549	0.0514678	0.973722	0.557624	1	-0.339298	0.863771	1	-1.40982	0.305658	1	0.432315	1.42335	1.03005	0.279234	0.382103	0.361201	1.31689	0.126323	0.691892	0.695744	0.496864	1	-0.622138	0.528955	1	Leucine-rich repeat%2C N-terminal domain containing protein.	Molecular Function: protein binding (GO:0005515)	-	-	-
Os01t0163450-01	2254	0	0	0	0	0	0	0	1	1	0	1	1	0	1	1	0	0	0	0	0	0	0	1	1	0	1	1	0	1	1	Hypothetical gene.	--	-	-	-
Os01t0164400-01	1041	21.66	24.9404	28.6893	29.8278	29.4865	46.8549	-0.706071	0.420023	1	-0.349364	0.645319	1	0.288855	0.674896	1	31.3527	30.7735	34.0676	32.8069	26.5161	28.7523	0.162564	0.642656	1	0.147678	0.731956	1	-0.0158891	0.973871	1	Nucleotide-binding%2C alpha-beta plait domain containing protein.	Molecular Function: nucleotide binding (GO:0000166),Molecular Function: nucleic acid binding (GO:0003676)	-	-	-
Os01t0164500-01	2140	4.91406	4.90012	6.33995	8.35719	7.74102	12.0097	-1.00814	0.262687	1	-0.393533	0.675045	1	0.544618	0.470243	1	3.27933	6.69573	9.41234	5.82767	4.36649	4.48821	0.166926	0.767407	1	0.657368	0.235586	0.739386	0.488924	0.41203	1	Similar to ATP-dependent RNA helicase-like protein.	Molecular Function: nucleic acid binding (GO:0003676),Molecular Function: ATP binding (GO:0005524),Molecular Function: ATP-dependent helicase activity (GO:0008026),Molecular Function: helicase activity (GO:0004386)	K14809	ATP-dependent RNA helicase DDX55/SPB4 [EC:3.6.4.13]	ko03009
Os01t0164600-01	1359	12.9666	1.02262	0.879045	0.888095	1.70297	0.995347	2.30142	0.0801027	0.736846	-0.594417	0.657821	1	-2.9903	0.00860421	0.161568	1.31147	0.75312	1.96353	3.38834	2.92421	1.23271	-1.02281	0.229106	0.906282	0.230675	0.777241	1	1.25276	0.172684	0.698338	Protein phosphatase 2C-related domain containing protein.	Molecular Function: catalytic activity (GO:0003824)	-	-	-
Os01t0164650-00	610	0.155311	0.207116	0	0	0.399368	0	-0.00502332	1	1	-26.9165	0.604073	1	-26.9501	0.374109	1	0	0	0	0	0.176075	0	-25.8916	1	1	-25.9523	1	1	0	1	1	Non-protein coding gene.	--	-	-	-
Os01t0164700-01	2219	6.31882	6.8323	6.92178	7.61464	5.48928	8.64181	-0.100332	0.914863	1	0.0742207	0.939246	1	0.105626	0.889718	1	7.27895	5.67324	6.20666	8.1709	7.84124	6.34164	-0.138453	0.75636	1	-0.109756	0.835035	1	0.0278318	0.965339	1	Uncharacterised protein family UPF0363 domain containing protein.	--	-	-	-
Os01t0164800-01	1352	0.840884	1.30826	3.02947	1.21731	1.80188	6.53268	-1.91903	0.145827	0.914665	-0.919098	0.454601	1	0.938653	0.416653	1	0.659131	0.227106	0.382006	1.06434	0.873862	0.743454	-0.886128	0.430211	1	-0.298883	0.834896	1	0.585228	0.68543	1	Hypothetical protein.	--	-	-	-
Os01t0164900-01	1528	0.558021	1.65367	1.39611	1.93877	0.956601	2.23919	-0.489444	0.732685	1	0.09606	0.944948	1	0.527237	0.658535	1	0.510309	0.133965	0.394339	0.188349	0.351458	0.511639	-0.439877	0.7973	1	-0.681748	0.647699	1	-0.245468	1	1	BRCA2 repeat containing protein.	--	-	-	-
Os01t0165000-01	1375	10.2663	16.0338	19.7345	24.8167	36.1435	9.43257	-0.82827	0.351334	1	-0.0412077	0.964989	1	0.714768	0.324131	1	34.1875	29.3276	12.9587	22.6749	29.4487	27.4538	0.151898	0.644255	1	-0.805034	0.0696293	0.381315	-0.95813	0.0427339	0.298768	Dehydration-responsive element-binding protein 2A.	Molecular Function: transcription factor activity (GO:0003700),Cellular Component: nucleus (GO:0005634),Biological Process: regulation of transcription%2C DNA-dependent (GO:0006355),Molecular Function: DNA binding (GO:0003677)	-	-	-
Os01t0165000-02	3638	5.625	5.86903	7.31804	13.6622	14.5981	7.32702	-0.963254	0.260528	1	-0.0595111	0.936159	1	0.828924	0.22064	1	12.3702	11.4221	4.40094	5.1948	13.0788	9.97721	0.0382229	0.910754	1	-1.39387	0.00131996	0.0234485	-1.43297	0.00200519	0.0319381	DRE binding protein 2.	Molecular Function: transcription factor activity (GO:0003700),Cellular Component: nucleus (GO:0005634),Biological Process: regulation of transcription%2C DNA-dependent (GO:0006355),Molecular Function: DNA binding (GO:0003677)	-	-	-
Os01t0165100-01	1555	0.0609258	3.53428	0.438998	5.927	4.30829	0	-0.269285	0.878996	1	0.536975	0.730155	1	0.741827	0.580076	1	5.80247	1.05311	4.70526	7.89669	1.10514	2.72924	0.832206	0.290321	0.996817	1.59087	0.0228068	0.188515	0.758832	0.318263	0.921759	Conserved hypothetical protein.	--	-	-	-
Os01t0165100-02	1695	9.50191	5.55302	2.81917	0	0	2.9105	2.3921	0.104764	0.813837	0.0291583	0.986492	1	-2.43002	0.0393837	0.464232	4.00884	7.66863	1.01568	0.169792	2.78811	6.39132	0.34436	0.55112	1	-3.06241	0.000579131	0.0124977	-3.40741	0.000133771	0.00356504	Conserved hypothetical protein.	--	-	-	-
Os01t0165200-01	2660	0.320547	0.546209	1.34732	0.45373	1.64852	1.55549	-1.87872	0.162536	0.946987	-0.80258	0.513505	1	1.0093	0.410847	1	0.670034	0.461725	0.744289	0.468843	0.686427	0.33589	0.134685	0.896805	1	0.11917	0.958528	1	-0.0162121	1	1	Kelch-type beta propeller domain containing protein.	Molecular Function: cysteine-type endopeptidase activity (GO:0004197),Biological Process: proteolysis (GO:0006508)	-	-	-
Os01t0165200-02	1454	0	0.173783	0	0.528226	0.167548	0.437795	-1.67476	0.434588	1	-0.216894	1	1	1.41219	0.50046	1	0	0.211174	0.118403	0.329891	0.590952	0.153622	-1.79546	0.291238	0.997397	-0.88223	0.578662	1	0.916438	0.673636	1	Similar to KEAP1.	--	-	-	-
Os01t0165600-00	621	0.610239	1.22068	0.961854	0.706732	0.392294	0.256262	1.5376	0.456791	1	1.41652	0.430483	1	-0.190732	1	1	0	0.164813	0	0.154481	0.345912	0	-1.04834	1	1	-1.37292	1	1	-0.321858	1	1	Similar to H0323C08.17 protein.	--	-	-	-
Os01t0165800-01	2479	3.51595	3.33816	4.61244	5.57674	5.35578	8.53788	-1.0194	0.277052	1	-0.413849	0.668254	1	0.535224	0.502206	1	5.79657	7.67927	7.0488	5.22423	2.90285	4.27992	0.903068	0.0572203	0.459608	0.647642	0.24439	0.749739	-0.25666	0.638768	1	Conserved hypothetical protein.	--	-	-	-
Os01t0166100-01	1364	15.0028	17.9229	17.8918	19.2252	14.7347	9.15863	0.442163	0.605534	1	0.646339	0.468617	1	0.132448	0.853289	1	22.4583	20.785	27.0731	35.0955	22.5993	29.7222	-0.280731	0.421472	1	0.121177	0.768181	1	0.400627	0.379146	0.968826	Similar to Ca(2+)-dependent nuclease.	Molecular Function: nucleic acid binding (GO:0003676),Molecular Function: hydrolase activity%2C acting on ester bonds (GO:0016788),Molecular Function: nuclease activity (GO:0004518)	-	-	-
Os01t0166200-01	846	0.335956	0.298677	0.706042	0	0.14398	0.658374	-0.368446	0.900355	1	-0.130469	1	1	0.171281	1	1	0.395011	0.24196	0.203496	0.340186	0.253914	0.264027	0.284587	1	1	-0.0675101	1	1	-0.353444	0.835135	1	Conserved hypothetical protein.	--	-	-	-
Os01t0166400-01	2629	0.252255	0.40848	0.129829	0.375611	0.231661	1.05931	-0.932304	0.547837	1	-1.3259	0.393459	1	-0.45741	0.75348	1	0.0423709	0.0778616	0.032742	0.14596	0.285979	0.127444	-1.78138	0.252872	0.938965	-1.36729	0.343427	0.876512	0.415761	0.812839	1	Hypothetical conserved gene.	--	-	-	-
Os01t0166400-02	1064	1.42466	1.84049	3.2079	1.95929	1.71721	7.85223	-1.51832	0.258115	1	-0.834736	0.506072	1	0.621472	0.593166	1	0.732849	1.05812	0.970812	0.45081	0.706616	1.46952	-0.280844	0.869984	1	-0.73024	0.494402	1	-0.450235	0.758382	1	Hypothetical conserved gene.	--	K03858	phosphatidylinositol glycan, class H	ko00563
Os01t0166500-01	982	0	0	4.43161	0	0	0	0	1	1	31.2272	0.00735063	0.49014	31.198	0.0038733	0.0903005	0	1.14648	0	3.02842	0	0	29.2647	0.0458405	0.404008	30.5834	0.00487692	0.062972	1.25581	0.442004	1	Conserved hypothetical protein.	--	-	-	-
Os01t0166500-02	1078	7.29442	9.96192	5.9367	2.64631	4.18077	14.3195	-0.0708105	0.958811	1	-1.0549	0.355454	1	-1.04585	0.257448	1	2.27333	0	0.479102	1.86881	4.3839	3.00447	-1.71932	0.0865273	0.575859	-1.79396	0.0460899	0.298414	-0.0736865	1	1	Conserved hypothetical protein.	--	-	-	-
Os01t0166700-01	1300	16.2515	10.9333	15.3594	21.0156	18.6459	8.14054	-0.025468	0.976514	1	0.443827	0.619896	1	0.389495	0.580874	1	2.57061	1.41714	6.29036	9.22427	5.61814	3.78005	-1.2476	0.0655203	0.496607	0.592522	0.343896	0.876512	1.83954	0.0126459	0.128075	Saposin family protein.	Biological Process: lipid metabolic process (GO:0006629),Cellular Component: lysosome (GO:0005764),Biological Process: sphingolipid metabolic process (GO:0006665)	-	-	-
Os01t0166800-01	2028	6.8205	6.88394	7.23708	7.08744	8.22859	19.3038	-0.993552	0.272578	1	-0.898983	0.341015	1	0.026667	0.971796	1	2.30696	1.71591	1.35824	3.5951	3.49545	3.5796	-0.822145	0.163519	0.782445	-0.646592	0.346264	0.876512	0.174287	0.822043	1	Conserved hypothetical protein.	--	-	-	-
Os01t0167100-01	1233	2.38194	2.76658	2.83742	1.86871	2.37094	4.06558	-0.31538	0.815348	1	-0.415657	0.736061	1	-0.167217	0.888573	1	2.25858	2.90528	2.58306	3.42338	2.43906	2.44562	0.0748883	0.941606	1	0.169015	0.839602	1	0.0928868	0.93748	1	Conserved hypothetical protein.	--	-	-	-
Os01t0167100-02	859	1.98523	1.6914	2.78143	1.78822	0.567205	1.57471	0.773038	0.606013	1	1.12379	0.399718	1	0.284525	0.826227	1	1.68581	0.476596	0.901872	2.23358	0.875249	1.6902	-0.258838	0.869787	1	0.158269	0.902715	1	0.415603	0.766208	1	Hypothetical conserved gene.	--	-	-	-
Os01t0167400-01	1269	5.44995	5.97355	4.16901	5.53356	2.59164	1.56756	1.43863	0.233686	1	1.23655	0.275656	1	-0.275953	0.759214	1	5.96905	6.85553	2.57761	6.42573	5.84002	9.15293	-0.230038	0.666218	1	-0.866215	0.18261	0.654105	-0.63779	0.368278	0.963947	Similar to Protein synthesis inhibitor II (EC 3.2.2.22) (Ribosome-inactivating protein II) (rRNA N-glycosidase).	Biological Process: negative regulation of translation (GO:0017148),Molecular Function: rRNA N-glycosylase activity (GO:0030598)	-	-	-
Os01t0167500-01	1692	180.352	284.229	255.436	286.88	216.978	293.353	-0.125636	0.881682	1	0.11815	0.87476	1	0.178873	0.784408	1	171.171	181.954	126.829	133.183	166.441	197.492	-0.0495322	0.860852	1	-0.612433	0.0852218	0.429765	-0.564182	0.129583	0.598243	Protein of unknown function DUF250 domain containing protein.	--	-	-	-
Os01t0167600-00	1065	0.444787	0.771092	1.12171	0	0.114373	1.19541	-0.0811887	1	1	-0.163288	0.949239	1	-0.140864	1	1	0.313783	0.384409	0.080825	0.630542	0.605102	0.629202	-0.825207	0.561771	1	-0.946034	0.478913	1	-0.119834	1	1	Hypothetical conserved gene.	--	-	-	-
Os01t0167700-01	3765	1.88724	2.86909	3.37694	2.94335	2.87937	5.62162	-0.817864	0.445218	1	-0.388465	0.68971	1	0.365388	0.65558	1	1.56808	2.74562	0.685886	1.0192	1.93986	1.86881	0.174435	0.768827	1	-1.28988	0.0614603	0.356555	-1.46575	0.0469039	0.317662	Conserved hypothetical protein.	--	-	-	-
Os01t0167750-00	1927	0.540807	0.262253	0.354251	0.0569383	0.189632	0.454209	0.282409	0.89918	1	-0.593181	0.720404	1	-0.945689	0.526912	1	0.751484	0.318679	0.580707	0.2987	0.39016	0.521614	0.219937	0.85898	1	-0.171449	0.933321	1	-0.393055	0.72065	1	Pentatricopeptide repeat domain containing protein.	--	-	-	-
Os01t0167800-01	3072	1.48031	2.09745	2.3888	2.14297	3.84613	2.46064	-0.831802	0.459675	1	-0.464217	0.651529	1	0.297158	0.748143	1	5.00399	5.73048	2.99818	3.62245	4.68501	3.70824	0.348116	0.432607	1	-0.471553	0.396467	0.923542	-0.820848	0.146406	0.640227	Immunoglobulin/major histocompatibility complex%2C conserved site domain containing protein.	--	-	-	-
Os01t0167900-01	1852	12.3796	21.0795	22.254	16.8846	35.7134	29.9029	-0.974512	0.260607	1	-0.727179	0.32109	1	0.180748	0.798619	1	28.149	31.3347	13.6648	14.6592	33.2888	33.2879	-0.1688	0.584126	1	-1.36095	0.00066007	0.0137507	-1.19331	0.00727092	0.0856572	KIP1-like domain containing protein.	--	-	-	-
Os01t0168000-01	442	0	0	0	0	0	0	0	1	1	0	1	1	0	1	1	0	0	0	0	0.242999	0	-25.8915	1	1	-25.9523	1	1	0	1	1	Conserved hypothetical protein.	--	-	-	-
Os01t0168100-01	2182	44.2437	52.748	109.537	250.264	329.583	36.138	-1.97337	0.0324494	0.481063	-0.0459331	0.955379	1	1.85036	0.00608048	0.125984	80.0989	108.681	157.324	138.799	211.218	116.802	-0.804612	0.0241135	0.271824	-0.276602	0.536283	1	0.527052	0.191723	0.733247	KIP1-like domain containing protein.	--	-	-	-
Os01t0168100-02	1430	18.8817	12.0598	67.8464	4.22	23.1689	60.762	-1.43651	0.11062	0.832181	-0.170254	0.870693	1	1.19331	0.199899	1	29.2115	7.30042	14.3866	15.0943	20.2794	26.3979	-0.361141	0.434111	1	-0.79	0.0753354	0.400039	-0.428445	0.438616	1	Similar to CENP-E like kinetochore protein.	--	-	-	-
Os01t0168200-01	938	24.3414	20.6751	11.7352	16.844	15.4532	10.3491	0.7751	0.360059	1	0.159537	0.8692	1	-0.690966	0.342421	1	7.95665	9.60204	20.8314	26.2843	9.2749	8.45365	-0.0200671	0.985756	1	1.28132	0.0129297	0.127214	1.30002	0.0191015	0.173797	Similar to Thioredoxin-like protein.	Biological Process: cell redox homeostasis (GO:0045454)	K03671	thioredoxin 1	ko03110
Os01t0168300-01	1280	15.1731	16.3848	15.1994	12.3435	12.1807	22.6275	-0.133162	0.88459	1	-0.299257	0.751029	1	-0.234082	0.751763	1	11.0523	9.67518	10.2218	11.9916	8.05542	8.63801	0.305834	0.519876	1	0.284103	0.598869	1	-0.022755	0.977689	1	Conserved hypothetical protein.	--	-	-	-
Os01t0168350-00	638	0	0.099013	0.133746	0.171975	0	0	25.2958	1	1	26.726	0.589961	1	1.3693	1	1	0	0	0.134919	0.601457	0.168347	0	-25.8915	1	1	1.95512	0.363373	0.884185	27.9117	0.157498	0.664805	Non-protein coding gene.	--	-	-	-
Os01t0168400-01	1928	41.768	47.7709	36.6459	49.2261	24.5762	18.3653	1.04263	0.209569	1	1.01427	0.16111	1	-0.100062	0.87502	1	23.9772	23.5169	16.6085	18.6093	28.5784	37.363	-0.479214	0.142103	0.732607	-1.03216	0.00908559	0.0984373	-0.554176	0.20698	0.76309	Zinc finger%2C RING/FYVE/PHD-type domain containing protein.	Molecular Function: protein binding (GO:0005515),Molecular Function: zinc ion binding (GO:0008270)	-	-	-
Os01t0168500-01	1729	25.6438	34.6724	25.3671	30.2698	21.2053	11.0449	0.880431	0.302648	1	0.793197	0.266053	1	-0.158973	0.806841	1	22.2915	22.0207	19.8643	19.5305	21.6178	29.5841	-0.214115	0.516649	1	-0.504886	0.218314	0.712601	-0.291938	0.523583	1	WD40 repeat-like domain containing protein.	--	-	-	-
Os01t0168600-01	2168	12.5853	18.1527	18.7349	17.207	9.71985	18.3508	0.148211	0.869774	1	0.395306	0.651653	1	0.182456	0.780654	1	7.24466	5.94833	8.97314	12.2128	10.2055	8.86049	-0.538437	0.203708	0.860802	0.022891	0.965355	1	0.560384	0.278743	0.869034	Similar to predicted protein.	--	-	-	-
Os01t0168800-01	1313	16.3792	22.0831	26.9053	18.4677	12.8023	22.6042	0.132717	0.882789	1	0.395339	0.668694	1	0.197016	0.782127	1	6.19322	3.11802	4.91691	10.5211	12.2703	6.88984	-1.05115	0.0576484	0.46065	-0.444091	0.453107	0.97946	0.606374	0.373144	0.965255	Alpha/beta hydrolase fold-1 domain containing protein.	--	-	-	-
Os01t0168850-01	804	0.353506	0.70713	0.106132	0	0.151501	0.0989667	2.14153	0.274453	1	-1.05718	1	1	-3.25756	0.135615	0.959612	0	0.2546	0	0	0.400767	0	-0.639674	1	1	-27.5315	0.352297	0.876512	-26.8935	0.577248	1	Hypothetical gene.	--	-	-	-
Os01t0168900-00	875	4.43923	6.28093	2.53552	0.752366	0.278416	0.454681	3.86176	0.00873935	0.226226	2.18893	0.146017	1	-1.73619	0.120404	0.901392	0.254613	0	0	0.219274	0.122749	0.382914	-1.0302	0.760414	1	-1.37795	0.595832	1	-0.349189	1	1	Similar to anthocyanin regulatory C1 protein.	Molecular Function: DNA binding (GO:0003677),Biological Process: regulation of transcription (GO:0045449)	K09422	myb proto-oncogene protein, plant	ko03000
Os01t0169100-00	789	0.840529	2.24178	1.2978	0.278124	0.154382	1.21018	1.20064	0.466496	1	0.246592	0.939647	1	-1.00697	0.469124	1	1.41183	0.25944	0.218197	0.243175	1.22516	0.707753	-0.23204	0.916056	1	-2.19992	0.0862793	0.433312	-1.96984	0.160443	0.670865	Similar to Typical P-type R2R3 Myb protein (Fragment).	Molecular Function: DNA binding (GO:0003677),Biological Process: regulation of transcription (GO:0045449)	K09422	myb proto-oncogene protein, plant	ko03000
Os01t0169400-01	1324	1.35956	1.00195	0.837834	1.98888	0.919994	1.38224	0.0221077	1	1	0.317929	0.820147	1	0.222683	0.845442	1	1.51441	1.85527	2.34051	1.52159	1.21683	1.68706	0.210725	0.842492	1	0.287819	0.754947	1	0.0761696	0.945601	1	Similar to LOB domain protein 25.	--	-	-	-
Os01t0169500-01	5731	8.97637	13.9986	12.641	14.5311	12.4974	6.41441	0.260808	0.755827	1	0.528111	0.46285	1	0.19749	0.763797	1	9.7379	14.3764	18.4594	19.8527	13.2875	11.2249	-0.0301742	0.928013	1	0.515918	0.168501	0.626495	0.544609	0.196066	0.743251	Armadillo-type fold domain containing protein.	Molecular Function: binding (GO:0005488)	-	-	-
Os01t0169500-02	3480	10.5901	9.38478	13.0938	13.5889	14.1758	16.8513	-0.645819	0.447922	1	-0.190737	0.794866	1	0.382738	0.539305	1	12.3877	14.5877	16.0284	12.0191	9.07392	8.27997	0.629898	0.0702675	0.51398	0.565414	0.183922	0.657013	-0.0654145	0.883359	1	Hypothetical conserved gene.	--	-	-	-
Os01t0169800-01	1162	11.4959	11.1989	7.41682	6.0431	7.23296	24.309	-0.455051	0.635503	1	-1.17741	0.253787	1	-0.789256	0.328797	1	2.49244	1.49736	1.70379	3.38488	2.31079	2.88339	-0.388894	0.618704	1	-0.160344	0.878026	1	0.22716	0.823765	1	Pyridoxal phosphate-dependent transferase%2C major region%2C subdomain 2 domain containing protein.	Molecular Function: catalytic activity (GO:0003824),Molecular Function: pyridoxal phosphate binding (GO:0030170),Molecular Function: carbon-sulfur lyase activity (GO:0016846)	-	-	-
Os01t0169851-00	423	1.56779	1.34405	1.21036	0.518771	0.28796	0.564321	1.73424	0.323205	1	1.03806	0.651236	1	-0.762204	0.624876	1	0.790022	0	0.406991	0.907162	0.507828	0	0.57925	1	1	1.21048	0.589335	1	0.633541	1	1	Hypothetical conserved gene.	--	-	-	-
Os01t0169900-01	2231	42.4226	51.3913	35.1112	30.6882	29.7557	32.4554	0.588405	0.475428	1	0.105827	0.885345	1	-0.551621	0.392614	1	37.2475	39.7744	37.8113	32.8088	34.2774	43.8023	-0.0254806	0.935353	1	-0.27149	0.468527	0.992361	-0.247162	0.542769	1	Protein of unknown function DUF1421 family protein.	--	-	-	-
Os01t0170000-01	1218	27.1462	38.5349	42.8052	17.4759	23.2014	9.08056	0.996703	0.252628	1	0.902882	0.332835	1	-0.164835	0.817728	1	28.5342	16.722	117.81	90.3403	23.7209	36.4942	-0.4181	0.255993	0.943124	1.66368	3.31e-05	0.00121454	2.08129	4.46268e-06	0.000192807	Raffinose synthase family protein.	--	K06617	raffinose synthase [EC:2.4.1.82]	ko00052
Os01t0170050-00	1284	13.9453	18.3509	14.0223	8.97244	11.5736	0.805607	1.33164	0.207998	1	0.876641	0.424002	1	-0.530466	0.486113	1	15.0086	12.7538	69.9892	54.0927	15.8097	19.8316	-0.366521	0.366132	1	1.67336	6.57e-05	0.00214704	2.03913	7.58069e-06	0.000308216	Similar to Stachyose synthase.	--	K06617	raffinose synthase [EC:2.4.1.82]	ko00052
Os01t0170100-01	1147	1.48676	2.3682	2.23183	1.91317	1.27436	1.31806	0.57768	0.67762	1	0.702123	0.587355	1	0.0573751	0.980044	1	2.03945	1.78464	3.60224	3.26187	1.49825	1.65529	0.27149	0.793903	1	0.995406	0.215672	0.708153	0.722952	0.402192	0.995119	D111/G-patch domain containing protein.	Molecular Function: nucleic acid binding (GO:0003676),Cellular Component: intracellular (GO:0005622)	-	-	-
Os01t0170300-01	4008	10.0224	14.5632	16.4997	6.51532	3.13027	19.9519	0.135904	0.887096	1	0.0592396	0.951249	1	-0.136728	0.849728	1	4.05773	1.65985	0.966452	4.71524	4.55563	5.01572	-0.751413	0.10932	0.65077	-0.884731	0.14066	0.566259	-0.134729	0.856689	1	Serine/threonine protein kinase-related domain containing protein.	Molecular Function: protein kinase activity (GO:0004672),Molecular Function: ATP binding (GO:0005524),Biological Process: protein amino acid phosphorylation (GO:0006468),Molecular Function: protein binding (GO:0005515),Molecular Function: protein serine/threonine kinase activity (GO:0004674)	-	-	-
Os01t0170366-00	565	0	0.559029	0.453081	0	0	0.563322	0.0456187	1	1	-0.284121	1	1	-0.375116	1	1	0	0	0	0.509376	0.380197	0	-26.888	0.563322	1	0.232915	1	1	27.1874	0.372015	0.963947	Hypothetical gene.	--	-	-	-
Os01t0170432-00	506	3.55742	5.99244	9.44365	0.650514	0	18.5557	-0.895994	0.576839	1	-0.799338	0.62277	1	0.0422664	0.983798	1	0.880578	0.606812	0	0.947949	2.54717	0	-0.795774	0.637022	1	-1.59111	0.452807	0.979116	-0.802624	0.756349	1	Hypothetical gene.	--	-	-	-
Os01t0170500-01	1943	2.73053	4.38908	5.79701	3.55757	3.82411	13.3912	-1.23748	0.277404	1	-0.827398	0.419619	1	0.349261	0.696342	1	2.80919	1.7383	0.620227	1.77744	1.7689	1.437	0.495544	0.481773	1	-0.553944	0.516157	1	-1.05102	0.219378	0.783737	Protein of unknown function DUF239%2C plant domain containing protein.	--	-	-	-
Os01t0170600-01	1196	0	0.897905	1.21289	1.83478	3.56459	2.39506	-2.66617	0.0944277	0.789574	-0.955778	0.441021	1	1.65221	0.265835	1	0.838242	2.73844	6.98129	4.89287	2.3349	0.933807	0.124693	0.89241	1	1.73048	0.023978	0.195205	1.60409	0.0528503	0.344112	Hypothetical conserved gene.	--	-	-	-
Os01t0170600-02	2802	12.4764	1.30759	1.85765	1.488	1.47803	1.76063	2.03396	0.084896	0.756887	0.0743507	0.956069	1	-2.0494	0.0230114	0.321708	2.9021	2.04552	3.28709	2.05423	1.30328	1.6342	0.745746	0.214981	0.882337	0.737747	0.278218	0.798288	-0.00839587	1	1	UspA domain containing protein.	Biological Process: response to stress (GO:0006950)	-	-	-
Os01t0170700-01	2320	0.571704	0.0544571	0.367802	0.189173	0.420025	0.308674	-0.302618	0.871215	1	-0.353127	0.833777	1	-0.138834	0.947546	1	0.0480143	0.132348	0.333926	0.124051	0.138887	0.0481394	-0.0514151	1	1	1.16705	0.534232	1	1.21814	0.553405	1	Thiol-activated cytolysin family protein.	--	-	-	-
Os01t0170800-01	1793	1.53232	0.845558	0.713861	1.52984	1.5625	1.24258	-0.274632	0.846556	1	-0.308507	0.814678	1	-0.113273	0.934194	1	1.11828	1.59831	4.1287	1.65862	1.01835	1.80637	-0.0587148	0.965805	1	0.91323	0.252018	0.760171	0.97112	0.257726	0.839427	Pentatricopeptide repeat domain containing protein.	--	-	-	-
Os01t0170900-01	1003	0.377825	0.314907	0.425375	0.54696	1.21443	1.03131	-1.71772	0.279783	1	-1.19023	0.424641	1	0.454175	0.822367	1	0	0.102043	0.171642	0.286936	0	0.111349	-0.0620999	1	1	1.92884	0.488161	1	1.98865	0.502848	1	Conserved hypothetical protein.	--	-	-	-
Os01t0171000-01	2420	10.0612	13.3649	11.3891	10.5186	19.5798	10.6531	-0.390263	0.645688	1	-0.457517	0.587152	1	-0.138455	0.844274	1	4.23478	3.6372	14.7614	13.5177	4.08319	2.63056	0.221496	0.679724	1	1.94535	7.8e-05	0.00246375	1.72354	0.000815681	0.015738	BRASSINOSTEROID INSENSITIVE 1-associated receptor kinase 1 precursor (EC 2.7.1.37) (BRI1-associated receptor kinase 1) (Somatic embryogenesis receptor-like kinase 3).	Molecular Function: protein serine/threonine kinase activity (GO:0004674),Biological Process: protein amino acid phosphorylation (GO:0006468),Molecular Function: protein binding (GO:0005515),Molecular Function: protein kinase activity (GO:0004672),Molecular Function: ATP binding (GO:0005524)	-	-	-
Os01t0171000-02	1903	0	0	0	0	0	0	0	1	1	0	1	1	0	1	1	0	0	0	0	0.282201	0	-28.204	0.16145	0.777227	-28.2652	0.124036	0.530983	0	1	1	Similar to Leucine-rich repeat receptor-like kinase.	--	-	-	-
Os01t0171200-01	2936	0	0.0430315	0.435951	0.298965	0.248925	0.379417	-3.69487	0.0471939	0.575642	0.255955	0.91677	1	3.87849	0.0172386	0.263461	0	0	0	0	0.402405	0.266275	-30.0629	0.00199287	0.0470871	-30.1237	0.00231206	0.0358357	0	1	1	Hypothetical protein.	--	-	-	-
Os01t0171200-02	1694	0	0.0372906	0.151116	0.518159	0	0.328798	-2.96938	0.40458	1	0.994354	0.62359	1	3.89408	0.0801211	0.719807	0	0	0.0508138	0.283154	0	0	0	1	1	28.1767	0.148064	0.581601	28.1801	0.114495	0.552629	Conserved hypothetical protein.	--	-	-	-
Os01t0171800-01	1576	16.1707	18.3579	19.1668	15.2466	20.1724	20.8516	-0.256257	0.767479	1	-0.229717	0.790661	1	-0.0434838	0.952514	1	9.75396	14.0925	14.2008	13.6351	14.6524	12.1888	-0.176921	0.678884	1	-0.075663	0.877936	1	0.100022	0.848109	1	Conserved hypothetical protein.	--	-	-	-
Os01t0172000-01	1644	15.617	16.9069	15.8307	14.8162	13.4847	17.1819	0.0822244	0.925759	1	0.0278958	0.977225	1	-0.12401	0.859933	1	10.7057	11.2061	14.7653	14.2381	10.9104	11.6167	-0.0460809	0.918274	1	0.237198	0.610781	1	0.282206	0.57817	1	ALG3 family protein.	Cellular Component: endoplasmic reticulum (GO:0005783),Cellular Component: integral to membrane (GO:0016021),Molecular Function: transferase activity%2C transferring hexosyl groups (GO:0016758)	-	-	-
Os01t0172100-01	1652	8.37287	2.21784	3.25412	5.31332	2.50693	7.08031	0.123595	0.920689	1	-0.118869	0.922631	1	-0.322444	0.71348	1	0.944009	4.02705	2.18844	4.00686	1.49536	1.69012	0.639351	0.424852	1	0.829797	0.275876	0.794493	0.187763	0.835849	1	Similar to Triose phosphate/phosphate translocator%2C non-green plastid%2C chloroplast precursor (CTPT).	Cellular Component: membrane (GO:0016020),Molecular Function: transporter activity (GO:0005215),Biological Process: transport (GO:0006810),Cellular Component: integral to membrane (GO:0016021)	-	-	-
Os01t0172200-01	2863	7.87566	10.3923	11.5641	12.4551	10.1258	17.259	-0.572013	0.512392	1	-0.153292	0.839773	1	0.352764	0.605576	1	5.60273	5.18359	6.73476	8.91304	5.81483	6.70958	-0.221687	0.606364	1	0.193054	0.692231	1	0.413532	0.423025	1	DNA/RNA helicase%2C DEAD/DEAH box type%2C N-terminal domain containing protein.	Molecular Function: nucleic acid binding (GO:0003676),Molecular Function: helicase activity (GO:0004386),Molecular Function: ATP binding (GO:0005524),Molecular Function: protein binding (GO:0005515),Molecular Function: ATP-dependent helicase activity (GO:0008026)	-	-	-
Os01t0172300-01	1033	20.0852	20.3637	17.6773	27.0848	24.1728	16.2528	-0.0226183	0.980249	1	0.158641	0.860587	1	0.107675	0.879791	1	25.5568	24.1754	23.6654	27.3031	21.1068	23.4611	0.152004	0.687295	1	0.0657737	0.884077	1	-0.0873402	0.856556	1	Conserved hypothetical protein.	--	-	-	-
Os01t0172400-01	2990	77.3759	91.9244	94.9191	102.895	123.966	103.999	-0.442512	0.590076	1	-0.18729	0.796465	1	0.184692	0.773659	1	101.558	82.3242	75.7722	73.9867	111.177	77.9916	-0.0479264	0.874322	1	-0.465649	0.230035	0.732328	-0.418074	0.260799	0.844098	Phospholipase D alpha 1 precursor (EC 3.1.4.4) (PLD alpha 1) (Choline phosphatase 1) (Phosphatidylcholine-hydrolyzing phospholipase D 1).	Molecular Function: phospholipase D activity (GO:0004630),Molecular Function: calcium ion binding (GO:0005509),Cellular Component: membrane (GO:0016020),Biological Process: phosphatidylcholine metabolic process (GO:0046470),Molecular Function: catalytic activity (GO:0003824),Biological Process: metabolic process (GO:0008152)	K01115	phospholipase D [EC:3.1.4.4]	ko00564 ko00565 ko04144 ko04666 ko04912
Os01t0172400-02	2831	108.36	138.769	123.549	155.724	151.409	2.92307	0.612753	0.556265	1	0.825508	0.394646	1	0.135164	0.833222	1	132.444	175.378	148.562	148.456	222.058	199.105	-0.458929	0.102821	0.62954	-0.631819	0.0753575	0.400039	-0.174284	0.665028	1	Phospholipase D alpha 1 precursor (EC 3.1.4.4) (PLD alpha 1) (Choline phosphatase 1) (Phosphatidylcholine-hydrolyzing phospholipase D 1).	Molecular Function: catalytic activity (GO:0003824),Biological Process: metabolic process (GO:0008152),Molecular Function: phospholipase D activity (GO:0004630),Molecular Function: calcium ion binding (GO:0005509),Cellular Component: membrane (GO:0016020),Biological Process: phosphatidylcholine metabolic process (GO:0046470)	K01115	phospholipase D [EC:3.1.4.4]	ko00564 ko00565 ko04144 ko04666 ko04912
Os01t0172400-03	2850	13.8287	19.2836	26.9464	21.5975	18.6344	7.17519	0.329281	0.703073	1	0.911386	0.223253	1	0.509702	0.438703	1	19.23	21.5472	23.6188	28.3085	20.5767	26.4121	-0.210259	0.493905	1	0.0167403	0.966495	1	0.225547	0.579909	1	Phospholipase D alpha 1 precursor (EC 3.1.4.4) (PLD alpha 1) (Choline phosphatase 1) (Phosphatidylcholine-hydrolyzing phospholipase D 1).	Molecular Function: catalytic activity (GO:0003824),Biological Process: metabolic process (GO:0008152),Molecular Function: phospholipase D activity (GO:0004630),Molecular Function: calcium ion binding (GO:0005509),Cellular Component: membrane (GO:0016020),Biological Process: phosphatidylcholine metabolic process (GO:0046470)	K01115	phospholipase D [EC:3.1.4.4]	ko00564 ko00565 ko04144 ko04666 ko04912
Os01t0172400-04	1355	8.04063	28.7646	23.1745	31.9848	48.9027	0.293613	-0.460089	0.700691	1	0.134587	0.912696	1	0.526525	0.504309	1	6.90555	11.2546	8.83021	7.22148	17.4385	0.659385	-0.00536148	1	1	-0.3058	0.716465	1	-0.300828	0.621408	1	Similar to Phospholipase D alpha 1.	Molecular Function: catalytic activity (GO:0003824),Biological Process: metabolic process (GO:0008152)	K01115	phospholipase D [EC:3.1.4.4]	ko00564 ko00565 ko04144 ko04666 ko04912
Os01t0172400-05	1084	137.914	101.107	157.514	66.3989	90.4564	211.108	-0.330695	0.695853	1	-0.383924	0.635733	1	-0.124841	0.851716	1	136.159	43.0546	53.68	46.3732	68.9615	96.6412	0.108276	0.790164	1	-0.853281	0.0297883	0.225251	-0.961022	0.0524037	0.34218	Similar to Phospholipase D alpha 1.	Molecular Function: catalytic activity (GO:0003824),Biological Process: metabolic process (GO:0008152)	K01115	phospholipase D [EC:3.1.4.4]	ko00564 ko00565 ko04144 ko04666 ko04912
Os01t0172450-00	571	0.331837	0.442524	0.44832	0.768617	0.639968	1.39351	-1.38147	0.456791	1	-0.733696	0.678854	1	0.580441	0.760031	1	0.585253	1.07547	1.95976	2.01609	0.376202	0	2.12103	0.201246	0.858923	3.25212	0.0165417	0.150604	1.12992	0.344583	0.947041	Hypothetical gene.	--	K01115	phospholipase D [EC:3.1.4.4]	ko00564 ko00565 ko04144 ko04666 ko04912
Os01t0172600-01	777	3.53597	0.894302	6.25974	3.95388	9.09243	6.55396	-1.88513	0.132993	0.894003	-0.597464	0.596141	1	1.20303	0.284972	1	15.4832	12.382	18.1685	25.9277	7.04979	3.88089	1.34107	0.0194857	0.236759	1.88086	0.00174681	0.0288717	0.539121	0.336399	0.942792	Conserved hypothetical protein.	--	-	-	-
Os01t0172701-00	985	0.384729	0.320661	0	0.111391	0.370986	0.242343	0.195997	1	1	-2.55832	0.331907	1	-2.83306	0.194029	1	0	0.623446	1.57301	1.55829	0.109041	0	2.50776	0.292673	0.999176	4.69168	0.0014896	0.0256691	2.17957	0.103268	0.522438	Regulator of chromosome condensation%2C RCC1 domain containing protein.	--	-	-	-
Os01t0172800-01	822	29.7358	25.8214	26.8863	11.8797	6.81646	12.6807	1.51056	0.0999674	0.803731	1.02986	0.306799	1	-0.551194	0.467868	1	11.1122	9.2139	24.19	34.3116	11.8904	10.5977	-0.153062	0.782049	1	1.25006	0.0121827	0.122265	1.40221	0.0113308	0.11776	Embryo-specific 3 family protein.	--	-	-	-
Os01t0173000-01	3651	2.85438	0.622879	0.67778	0.87151	0.733979	0.261526	1.73663	0.175505	0.967817	0.647871	0.632436	1	-1.17982	0.248621	1	0.793268	1.20543	1.48533	1.68164	0.382436	0.214129	1.73601	0.0290726	0.30708	2.27669	0.00550143	0.0687369	0.5392	0.471331	1	Putative thiol-disulphide oxidoreductase DCC domain containing protein.	--	-	-	-
Os01t0173100-01	704	41.9869	39.9301	48.7255	45.5089	53.9827	105.791	-0.957049	0.27612	1	-0.721805	0.355053	1	0.166126	0.80379	1	35.4433	31.4025	43.6507	49.3289	32.954	31.4109	0.0478651	0.908659	1	0.402395	0.347978	0.876512	0.353599	0.441912	1	Alba%2C DNA/RNA-binding protein family protein.	Molecular Function: nucleic acid binding (GO:0003676)	-	-	-
Os01t0173600-00	1019	13.76	17.2339	40.446	59.6516	10.3996	15.6171	0.258746	0.781597	1	1.97542	0.0268197	0.955629	1.64922	0.0165913	0.257155	11.2596	6.4282	20.9495	62.6997	114.784	97.2161	-3.59307	9.17644e-23	9.90138e-20	-1.47256	0.00134733	0.0238023	2.11791	0.000163193	0.00423386	Glyoxalase/bleomycin resistance protein/dioxygenase domain containing protein.	--	-	-	-
Os01t0173900-01	5017	55.9147	47.6579	41.449	39.1467	18.3306	11.1971	1.77825	0.032647	0.482281	1.45819	0.0490676	1	-0.396155	0.529895	1	36.4575	53.4288	34.4177	60.1561	25.1762	26.9803	0.778988	0.0103193	0.154977	0.729932	0.0716653	0.387962	-0.0511986	0.909451	1	Similar to MRP-like ABC transporter.	Molecular Function: ATP binding (GO:0005524),Molecular Function: ATPase activity (GO:0016887),Molecular Function: nucleotide binding (GO:0000166),Molecular Function: nucleoside-triphosphatase activity (GO:0017111),Biological Process: transport (GO:0006810),Cellular Component: integral to membrane (GO:0016021),Molecular Function: ATPase activity%2C coupled to transmembrane movement of substances (…	-	-	-
Os01t0173950-00	658	0.431943	0.28801	0	0.500244	0.185117	0.241852	0.712621	0.837352	1	0.167939	1	1	-0.626892	1	1	0.16929	0.466637	0.130819	0.145794	0	0	27.8392	0.204579	0.860802	26.56	0.558644	1	-1.34057	0.770288	1	Non-protein coding gene.	--	-	-	-
Os01t0174000-00	918	8.87539	12.7304	13.4781	6.09556	3.98063	12.4814	0.420475	0.720778	1	0.2989	0.788252	1	-0.183321	0.834945	1	10.1928	7.58141	25.2235	22.9903	6.90297	9.6111	0.0999881	0.851419	1	1.41966	0.00598771	0.0731728	1.31887	0.0173964	0.162211	Similar to Transcription factor HY5-like (HY5 homolog). Splice isoform 2.	Molecular Function: transcription factor activity (GO:0003700),Cellular Component: nucleus (GO:0005634),Biological Process: regulation of transcription%2C DNA-dependent (GO:0006355),Molecular Function: sequence-specific DNA binding (GO:0043565),Molecular Function: protein dimerization activity (GO:0046983)	-	-	-
Os01t0174100-01	704	10.2276	8.79359	8.84816	28.3651	12.8036	5.0861	0.0484308	0.979561	1	1.05801	0.305731	1	0.930673	0.262142	1	5.22155	8.57755	28.9782	19.35	4.11925	6.66293	0.352751	0.595004	1	2.03998	0.000741671	0.0150556	1.68525	0.00862257	0.0967848	Conserved hypothetical protein.	--	-	-	-
Os01t0174200-01	684	0	0	0.124752	0	0.178081	0	-25.8664	1	1	-0.171413	1	1	25.6355	1	1	0	0	0	0	0	0	0	1	1	0	1	1	0	1	1	Conserved hypothetical protein.	--	-	-	-
Os01t0174300-01	1401	17.9877	21.7331	27.2862	22.3199	23.5616	44.0158	-0.754379	0.389542	1	-0.407127	0.601795	1	0.280731	0.683251	1	10.4158	10.8851	27.5255	20.6107	12.0362	12.8344	-0.22963	0.587403	1	0.826076	0.0640124	0.364108	1.05481	0.0320578	0.247164	Flavoprotein pyridine nucleotide cytochrome reductase domain containing protein.	Molecular Function: electron carrier activity (GO:0009055),Molecular Function: oxidoreductase activity (GO:0016491)	K00326	cytochrome-b5 reductase [EC:1.6.2.2]	ko00520
Os01t0174400-01	3068	0.0308799	0.0411801	0.139065	0.0715255	0.277917	0.129676	-2.48298	0.152544	0.92989	-0.907236	0.616469	1	1.50247	0.574653	1	0.0726161	0.0667204	0.0280569	0.0625374	0.0700167	0.145611	-0.632382	0.821525	1	-1.39211	0.51612	1	-0.759983	0.809322	1	Hypothetical gene.	--	-	-	-
Os01t0174500-01	1183	2.40253	3.2039	2.3803	3.43165	4.42748	6.72606	-0.983239	0.408442	1	-0.910444	0.420056	1	0.00580491	1	1	0.753292	1.73033	3.41986	2.43277	1.36186	1.88814	-0.387821	0.651359	1	0.724284	0.374633	0.896216	1.11094	0.225541	0.792819	Metridin-like ShK toxin domain containing protein.	Molecular Function: iron ion binding (GO:0005506),Molecular Function: oxidoreductase activity%2C acting on paired donors%2C with incorporation or reduction of molecular oxygen%2C 2-oxoglutarate as one donor%2C and incorporation of one atom each of oxygen into both donors (GO:0016706),Biological Process: protein metabolic process (GO:0019538)	-	-	-
Os01t0174500-02	635	0	0	0.806269	0	0	1.50367	-29.0101	0.0944516	0.789574	-0.82851	0.748032	1	28.1489	0.170712	1	0	0	0	0	1.01486	0	-28.466	0.116344	0.669111	-28.5272	0.0953255	0.457621	0	1	1	Similar to cDNA clone:J023048G08%2C full insert sequence.	--	-	-	-
Os01t0174600-01	1212	0	0	0	0	0	0	0	1	1	0	1	1	0	1	1	0	0	0	0	0	0	0	1	1	0	1	1	0	1	1	Zinc finger%2C CCCH-type domain containing protein.	Molecular Function: nucleic acid binding (GO:0003676),Molecular Function: zinc ion binding (GO:0008270)	-	-	-
Os01t0174700-01	1974	0.287962	0	0	0	0	0	28.1608	0.197214	0.996634	0	1	1	-28.1974	0.170712	1	0	0	0.261637	0.291588	0.326461	0	-28.4659	0.118223	0.674573	0.617676	0.791486	1	29.1491	0.0218833	0.190973	Similar to Akt (Fragment).	Molecular Function: protein serine/threonine kinase activity (GO:0004674),Biological Process: protein amino acid phosphorylation (GO:0006468),Molecular Function: protein kinase activity (GO:0004672),Molecular Function: ATP binding (GO:0005524)	-	-	-
Os01t0174700-02	1677	1.18636	0.753372	1.98442	0.392559	0.653706	1.61321	-0.234721	0.892391	1	0.113934	0.956352	1	0.278343	0.838966	1	0	0.366186	2.15582	1.37291	0.704509	1.26535	-2.40249	0.0397618	0.372074	0.718588	0.42847	0.957167	3.11996	0.0103258	0.110509	Similar to Akt (Fragment).	Molecular Function: protein serine/threonine kinase activity (GO:0004674),Biological Process: protein amino acid phosphorylation (GO:0006468),Molecular Function: protein kinase activity (GO:0004672),Molecular Function: ATP binding (GO:0005524)	-	-	-
Os01t0174700-03	1388	0	0	0.245908	0.395245	0.438787	0	-28.3585	0.15961	0.943724	0.608456	0.814773	1	28.8873	0.0458405	0.516193	0.802544	0	0.558147	0	0.464289	0	0.759621	0.716258	1	0.145838	1	1	-0.613027	0.787521	1	Similar to predicted protein.	Molecular Function: protein serine/threonine kinase activity (GO:0004674),Biological Process: protein amino acid phosphorylation (GO:0006468),Molecular Function: protein kinase activity (GO:0004672),Molecular Function: ATP binding (GO:0005524)	-	-	-
Os01t0174900-01	895	10.7971	5.2936	8.00864	9.43961	8.98243	12.5355	-0.442951	0.693316	1	-0.272575	0.791031	1	0.0929541	0.921226	1	7.96554	5.60347	14.1381	11.0403	7.32038	8.23587	-0.204304	0.732098	1	0.568372	0.344446	0.876512	0.772012	0.234327	0.80388	Thioredoxin fold domain containing protein.	Molecular Function: electron carrier activity (GO:0009055),Molecular Function: protein disulfide oxidoreductase activity (GO:0015035),Biological Process: cell redox homeostasis (GO:0045454)	K07390	monothiol glutaredoxin	ko03110
Os01t0175000-01	1200	1.65794	0.315851	0	0.182867	0.203012	0	3.35203	0.0951713	0.790233	-0.0977138	1	1	-3.54083	0.0580309	0.596191	0	0.255873	0.789054	0.479662	0	0	27.409	0.350439	1	29.632	0.00666015	0.0786816	2.15662	0.135013	0.613389	Phospholipase/carboxylesterase domain containing protein.	Molecular Function: hydrolase activity (GO:0016787)	K06130	lysophospholipase II [EC:3.1.1.5]	ko00564
Os01t0175000-02	1285	29.9333	20.942	27.9564	24.6764	35.8312	37.4006	-0.546911	0.513932	1	-0.45269	0.5375	1	0.0185361	0.979064	1	17.7709	26.4435	41.867	38.4476	17.9706	18.7732	0.261243	0.503073	1	1.00084	0.0156384	0.14508	0.738136	0.104562	0.525025	Similar to Biostress-resistance-related protein (Fragment).	Molecular Function: hydrolase activity (GO:0016787)	K06130	lysophospholipase II [EC:3.1.1.5]	ko00564
Os01t0175000-03	1452	4.63258	3.8285	2.7033	2.41807	0.335557	2.63039	1.52741	0.239948	1	0.837011	0.526899	1	-0.756817	0.427044	1	0.613736	1.62123	5.39474	0.924968	0	1.84601	0.279683	0.850109	1	1.66103	0.151975	0.590895	1.37871	0.169815	0.691707	Similar to Biostress-resistance-related protein (Fragment).	Molecular Function: hydrolase activity (GO:0016787)	K06130	lysophospholipase II [EC:3.1.1.5]	ko00564
Os01t0175100-01	887	149.426	136.24	146.033	81.517	28.2889	45.7501	1.94753	0.0239541	0.406621	1.65536	0.037249	1	-0.36267	0.580251	1	44.7079	26.77	64.9229	104.044	70.1103	97.2036	-1.23334	0.000403979	0.0138015	-0.113756	0.772359	1	1.1185	0.0145065	0.1418	Kv1.4 voltage-gated K+ channel family protein.	--	-	-	-
Os01t0175200-00	726	2.21842	2.2623	2.11562	4.38276	2.3489	1.75359	0.112545	0.975873	1	0.679544	0.587355	1	0.492846	0.668713	1	3.22211	3.10149	6.28398	7.66402	2.36707	2.30751	0.429198	0.595815	1	1.4484	0.0666022	0.372389	1.01809	0.205767	0.760685	Hypothetical conserved gene.	Molecular Function: binding (GO:0005488)	-	-	-
Os01t0175400-01	1338	1.34533	3.68257	1.14794	3.03411	3.00421	0.47575	0.516981	0.712281	1	0.258979	0.843263	1	-0.329406	0.779837	1	1.83158	2.14183	1.86568	3.22643	0.802732	2.58758	0.227443	0.803484	1	0.460993	0.596482	1	0.231596	0.7968	1	Ankyrin repeat containing protein.	--	-	-	-
Os01t0175500-01	1614	0.997877	0.782779	0.898769	0.475862	0.528284	0.394395	0.929228	0.515504	1	0.607141	0.689572	1	-0.396122	0.741633	1	0.483117	0.443893	1.01332	0.77269	0.199639	0.761163	-0.0522937	1	1	0.775632	0.462993	0.987397	0.826732	0.467785	1	Protein of unknown function DUF1618 domain containing protein.	--	-	-	-
Os01t0175600-01	2331	0.0406433	0.1897	0.21964	0.14121	0.0522553	0.238947	-0.289113	0.905461	1	0.319451	0.908191	1	0.553091	0.713937	1	0.143363	0.131723	0	0.0823101	0.368616	0.143737	-0.910339	0.539698	1	-2.82573	0.122227	0.52867	-1.9152	0.375218	0.966489	Bicarbonate transporter%2C eukaryotic domain containing protein.	Molecular Function: inorganic anion exchanger activity (GO:0005452),Biological Process: anion transport (GO:0006820),Cellular Component: membrane (GO:0016020),Molecular Function: anion exchanger activity (GO:0015380),Cellular Component: integral to membrane (GO:0016021)	-	-	-
Os01t0175633-00	1057	0	0	0	0	0	0	0	1	1	0	1	1	0	1	1	0	0	0	0	0	0	0	1	1	0	1	1	0	1	1	Hypothetical gene.	--	-	-	-
Os01t0175700-00	2019	4.17624	2.19015	1.52149	2.49981	1.93057	0.985255	1.08133	0.367111	1	0.473177	0.699455	1	-0.690513	0.471293	1	1.71034	1.62217	0.127903	0.190059	3.13865	3.92745	-1.09027	0.0741823	0.530452	-4.60965	8.75e-07	5.58e-05	-3.51941	0.00104172	0.0191677	Similar to cDNA clone:J023086K01%2C full insert sequence.	Biological Process: anion transport (GO:0006820),Molecular Function: anion exchanger activity (GO:0015380),Cellular Component: integral to membrane (GO:0016021),Molecular Function: inorganic anion exchanger activity (GO:0005452),Cellular Component: membrane (GO:0016020)	-	-	-
Os01t0175733-00	1042	0	0	0	0	0	0	0	1	1	0	1	1	0	1	1	0	0	0	0	0	0	0	1	1	0	1	1	0	1	1	Hypothetical gene.	--	-	-	-
Os01t0175850-00	1480	0.128026	0.0853652	0.0576555	0	0.493813	0.161289	-1.64812	0.449618	1	-3.3478	0.155891	1	-1.7718	0.536244	1	0.301062	0.484083	0.697935	0.324096	0	0	29.3025	0.0140993	0.192011	29.6249	0.00737713	0.0848884	0.261225	0.849909	1	Similar to cytokinin-O-glucosyltransferase 3.	Biological Process: metabolic process (GO:0008152),Molecular Function: transferase activity%2C transferring hexosyl groups (GO:0016758)	-	-	-
Os01t0175900-00	471	0	0	0	0	0	0	0	1	1	0	1	1	0	1	1	0	0	0	0.203678	0	0	0	1	1	25.5772	1	1	25.5819	1	1	Hypothetical conserved gene.	--	-	-	-
Os01t0176000-01	1807	12.1636	11.3965	7.36663	7.52922	10.9876	7.70593	0.30949	0.717975	1	-0.313953	0.736076	1	-0.697381	0.337579	1	17.1374	22.7128	15.6723	24.0495	7.96478	5.62434	1.54486	0.000163982	0.00681869	1.41728	0.0024443	0.0373759	-0.129183	0.786258	1	UDP-glucuronosyl/UDP-glucosyltransferase family protein.	Biological Process: metabolic process (GO:0008152),Molecular Function: transferase activity%2C transferring hexosyl groups (GO:0016758)	-	-	-
Os01t0176100-00	1557	0.97356	0.68972	0.602846	1.26844	0.78232	0.357729	0.516309	0.767711	1	0.731426	0.605379	1	0.134586	0.937197	1	2.21785	2.10351	3.37238	2.64939	1.03474	0.573839	1.41597	0.0671501	0.503798	1.7746	0.0392867	0.270532	0.357948	0.655255	1	UDP-glucuronosyl/UDP-glucosyltransferase family protein.	Biological Process: metabolic process (GO:0008152),Molecular Function: transferase activity%2C transferring hexosyl groups (GO:0016758)	-	-	-
Os01t0176200-01	1685	2.30524	1.57457	1.56987	2.21394	1.73494	0.613887	0.682203	0.616007	1	0.696318	0.58139	1	-0.0671667	0.969244	1	4.23095	1.64001	0	3.24519	2.10349	1.65702	0.632919	0.370523	1	-0.349622	0.771267	1	-0.985489	0.384862	0.975297	UDP-glucuronosyl/UDP-glucosyltransferase family protein.	Biological Process: metabolic process (GO:0008152),Molecular Function: transferase activity%2C transferring hexosyl groups (GO:0016758)	-	-	-
Os01t0176200-02	1725	1.37304	2.08737	2.0776	2.28981	1.12981	2.30635	0.0284371	0.986573	1	0.380814	0.759897	1	0.288427	0.784157	1	0.90406	3.0853	2.94414	4.05975	0	0	31.8667	2.16415e-06	0.000184351	32.6141	1.2e-08	1.35e-06	0.683353	0.393701	0.985916	UDP-glucuronosyl/UDP-glucosyltransferase family protein.	Biological Process: metabolic process (GO:0008152),Molecular Function: transferase activity%2C transferring hexosyl groups (GO:0016758)	-	-	-
Os01t0176300-00	2526	0.450069	0.650209	0.878299	1.34653	0.964427	0.724502	-0.62178	0.662875	1	0.414172	0.756385	1	0.964951	0.408046	1	0.793775	1.13451	1.29493	0.227868	0.68032	1.32641	-0.059683	0.966311	1	-0.514492	0.603545	1	-0.455043	0.668307	1	Pentatricopeptide repeat domain containing protein.	--	-	-	-
Os01t0176400-01	867	5.46364	5.97458	7.3815	2.27793	0.842956	4.31344	1.16944	0.364358	1	0.955401	0.451717	1	-0.276876	0.797099	1	0.770886	0.11805	1.38997	1.32778	1.73435	1.67461	-1.96687	0.0736545	0.528279	-0.454337	0.680689	1	1.50906	0.225222	0.792305	Similar to Photoreceptor-interacting protein-like.	--	-	-	-
Os01t0176500-01	2807	2.43009	3.91579	7.14378	2.42346	4.12244	10.6017	-1.18516	0.222977	1	-0.574053	0.571943	1	0.549216	0.526215	1	1.26989	0.765703	0.153329	0.956932	1.95144	1.2732	-0.673915	0.336855	1	-1.67882	0.0663564	0.371995	-1.00604	0.323928	0.928062	Conserved hypothetical protein.	--	-	-	-
Os01t0176500-02	1622	1.22659	1.98624	2.10432	4.19399	7.13421	12.4112	-2.58411	0.0288661	0.451229	-1.60086	0.119088	1	0.919013	0.367546	1	0.824116	0.126201	0.0530694	0.414012	0.728398	0.206566	0.000315031	1	1	-1.15714	0.395366	0.922229	-1.15775	0.428783	1	Hypothetical conserved gene.	--	-	-	-
Os01t0176700-01	1947	1.5571	0.356894	0.832703	0.619888	0.187684	0.939955	0.728048	0.642423	1	0.402503	0.804044	1	-0.399958	0.740276	1	0.400489	0.315405	0.97264	0.886894	0.165494	0.401532	0.333135	0.806399	1	1.59222	0.134198	0.553484	1.25784	0.24985	0.830587	Homeodomain-like containing protein.	Molecular Function: DNA binding (GO:0003677),Biological Process: regulation of transcription (GO:0045449)	-	-	-
Os01t0176751-00	1001	0.662515	0.189321	0.0852449	0.219221	0	0.158979	2.23106	0.334065	1	0.793896	1	1	-1.51238	0.471179	1	0.111282	0	0.171985	0.575019	0.64379	0	-2.59854	0.289814	0.996081	0.0590834	1	1	2.65855	0.213229	0.774928	Hypothetical conserved gene.	--	-	-	-
Os01t0176800-01	3603	0.841429	1.59547	3.14985	0.974478	1.11564	4.30641	-1.11129	0.364249	1	-0.339643	0.77044	1	0.712941	0.478288	1	0.711085	0.284066	0.0477816	0.55914	1.28183	0.402965	-0.774057	0.372381	1	-1.61835	0.130778	0.545625	-0.845768	0.467401	1	Conserved hypothetical protein.	--	-	-	-
Os01t0177100-01	3500	0	0.144389	0.17066	0.21944	0.417625	0.659288	-2.7907	0.104072	0.812884	-1.43928	0.303927	1	1.29511	0.417818	1	0	0	0	0	0	0.223367	-28.7212	0.0864761	0.575859	-28.7813	0.0756223	0.400039	0	1	1	Similar to STYLOSA protein.	Biological Process: ATP synthesis coupled proton transport (GO:0015986),Molecular Function: hydrolase activity%2C acting on acid anhydrides%2C catalyzing transmembrane movement of substances (GO:0016820),Cellular Component: proton-transporting two-sector ATPase complex%2C catalytic domain (GO:0033178),Molecular Function: DNA binding (GO:0003677),Cellular Component: nucleus (GO:0005634)	-	-	-
Os01t0177100-02	3134	0.967347	1.29001	2.23263	2.76576	2.25425	5.1032	-1.68401	0.156255	0.936384	-0.516887	0.622812	1	1.10206	0.239786	1	0.995216	0.359234	0.164796	0.367323	2.36471	1.42544	-1.49803	0.036573	0.355351	-2.97188	0.000705529	0.0144403	-1.47401	0.159617	0.669201	Similar to STYLOSA protein.	Biological Process: ATP synthesis coupled proton transport (GO:0015986),Molecular Function: hydrolase activity%2C acting on acid anhydrides%2C catalyzing transmembrane movement of substances (GO:0016820),Cellular Component: proton-transporting two-sector ATPase complex%2C catalytic domain (GO:0033178),Molecular Function: DNA binding (GO:0003677),Cellular Component: nucleus (GO:0005634)	-	-	-
Os01t0177150-01	2702	0	0	0.0315804	0.081214	0.0450804	0.0588965	-27.2654	0.396421	1	0.0943308	1	1	27.3155	0.376226	1	0	0	0	0	0.0397504	0.0413336	-26.8969	0.551973	1	-26.9576	0.555259	1	0	1	1	Non-protein coding transcript.	--	-	-	-
Os01t0177200-01	2909	24.3607	27.3398	31.5038	32.6256	27.5521	40.1812	-0.38689	0.643166	1	-0.0464532	0.951502	1	0.271831	0.667292	1	22.1331	26.7043	27.3416	31.5268	24.2946	23.2274	0.0330306	0.916875	1	0.180705	0.63044	1	0.146334	0.719342	1	Similar to Ubiquitin-specific protease 14.	Molecular Function: ubiquitin thiolesterase activity (GO:0004221),Biological Process: ubiquitin-dependent protein catabolic process (GO:0006511),Molecular Function: zinc ion binding (GO:0008270)	-	-	-
Os01t0177400-01	1113	0.510726	0.624324	0.920002	0.788644	0.10944	0.428945	1.05591	0.546106	1	1.66357	0.290861	1	0.546759	0.707415	1	1.10092	1.01154	2.5522	8.44688	0.096501	0.100344	3.41723	0.00918726	0.143401	5.67286	3.67e-06	0.00019282	2.2538	0.0119036	0.122234	Oryza sativa GA 3beta-hydroxylase.	Molecular Function: oxidoreductase activity (GO:0016491)	K04124	gibberellin 3-beta-dioxygenase [EC:1.14.11.15]	ko00904
Os01t0177900-01	1246	0	0	0.821799	0	0.782069	0.957896	-30.2039	0.00990175	0.246846	-1.02411	0.565376	1	29.1294	0.0618258	0.616515	0.357602	0.328568	0.552672	0.384962	0	0.537801	0.35817	0.872981	1	0.692316	0.707102	1	0.333687	0.901876	1	ABC-2 type transporter domain containing protein.	Cellular Component: membrane (GO:0016020)	-	-	-
Os01t0177900-02	1519	0.561327	0.166347	0.168526	0.361159	0.160378	0.314296	0.549712	0.777734	1	0.153938	1	1	-0.470855	0.770753	1	0.219999	0	0.226672	0.189465	0.424249	0	-0.99604	0.684139	1	-0.166829	1	1	0.83469	0.843929	1	Similar to Pleiotropic drug resistance protein 6.	Cellular Component: membrane (GO:0016020)	-	-	-
Os01t0178000-01	1732	47.4245	45.3352	39.2164	40.3532	23.4894	24.2567	0.945433	0.25433	1	0.760053	0.300425	1	-0.257567	0.678291	1	18.8442	25.41	36.4791	45.6399	24.2469	27.405	-0.228766	0.508288	1	0.540991	0.168433	0.626472	0.768144	0.0799137	0.446119	Pyridoxal phosphate-dependent transferase%2C major region%2C subdomain 1 domain containing protein.	Molecular Function: catalytic activity (GO:0003824),Biological Process: biosynthetic process (GO:0009058),Molecular Function: pyridoxal phosphate binding (GO:0030170),Molecular Function: transferase activity%2C transferring nitrogenous groups (GO:0016769)	-	-	-
Os01t0178000-02	2064	4.03928	4.03996	3.84482	6.06012	1.9475	4.74177	0.283849	0.808402	1	0.606512	0.561527	1	0.255	0.757143	1	2.80641	2.92567	1.66819	3.11408	2.70595	2.86784	0.0343454	0.981497	1	-0.351578	0.614401	1	-0.387243	0.608568	1	Similar to Transaminase/ transferase%2C transferring nitrogenous groups.	Biological Process: biosynthetic process (GO:0009058),Molecular Function: transferase activity%2C transferring nitrogenous groups (GO:0016769),Molecular Function: pyridoxal phosphate binding (GO:0030170),Molecular Function: catalytic activity (GO:0003824)	-	-	-
Os01t0178100-01	1665	9.27481	7.55008	6.50867	6.3262	6.29154	7.88524	0.235219	0.797785	1	-0.115343	0.912646	1	-0.423622	0.582854	1	5.21841	5.71679	8.37522	9.04588	3.93498	3.35386	0.578497	0.291841	0.998092	1.12846	0.0504857	0.315862	0.548877	0.354384	0.955645	Region of unknown function DUF1767 domain containing protein.	--	-	-	-
Os01t0178200-00	1039	7.75059	6.6879	9.03399	8.65933	7.73751	12.7893	-0.5097	0.649529	1	-0.179702	0.863834	1	0.259312	0.759162	1	7.2904	9.75222	10.1074	10.6181	9.30366	9.24424	-0.127771	0.804873	1	0.0322279	0.969067	1	0.158734	0.802584	1	Similar to integral membrane family protein.	--	-	-	-
Os01t0178300-01	539	8.26115	5.15676	5.69923	11.3995	9.26548	5.46208	-0.173972	0.899936	1	0.225078	0.847569	1	0.319249	0.753387	1	10.9533	11.3932	20.1223	6.22938	7.77146	8.90981	0.41605	0.495617	1	0.536658	0.459832	0.984343	0.120328	0.883065	1	Conserved hypothetical protein.	--	-	-	-
Os01t0178400-01	845	3.36354	7.10198	6.76582	8.6997	5.91017	16.2905	-1.04689	0.385537	1	-0.477336	0.659788	1	0.509774	0.592549	1	4.21844	2.54359	5.09341	4.31412	3.43189	6.34414	-0.53846	0.473244	1	-0.179896	0.825206	1	0.357431	0.694308	1	Similar to Protein phosphatase 2A B'kappa subunit.	Cellular Component: protein phosphatase type 2A complex (GO:0000159),Biological Process: signal transduction (GO:0007165),Molecular Function: protein phosphatase type 2A regulator activity (GO:0008601)	K11584	protein phosphatase 2 (formerly 2A), regulatory subunit B'	ko03015 ko04113 ko04114 ko04310
Os01t0178500-01	1054	14.7413	14.6239	9.79597	0	1.0401	4.83153	2.34015	0.0551117	0.620088	0.795344	0.598365	1	-1.61261	0.166405	1	13.4221	14.3716	21.0705	16.3831	7.64271	11.2319	0.553252	0.242735	0.921806	0.863181	0.100625	0.470585	0.308847	0.563162	1	Similar to Auxin-responsive protein (Aux/IAA) (Fragment).	Cellular Component: nucleus (GO:0005634),Biological Process: regulation of transcription (GO:0045449),Molecular Function: protein dimerization activity (GO:0046983)	-	-	-
Os01t0178500-02	1118	11.101	6.55434	14.0436	13.2488	10.7861	14.3054	-0.526606	0.610989	1	0.150906	0.876971	1	0.601757	0.436424	1	4.9818	7.41527	20.5572	10.0394	4.80347	1.69823	0.922055	0.16309	0.781481	2.10471	0.00168141	0.0280108	1.18226	0.0609008	0.377732	Similar to Auxin-responsive protein (Aux/IAA) (Fragment).	Cellular Component: nucleus (GO:0005634),Molecular Function: protein dimerization activity (GO:0046983),Biological Process: regulation of transcription (GO:0045449)	-	-	-
Os01t0178600-00	1372	0	0.230212	0	0	0	0	27.5334	0.319301	1	0	1	1	-27.5497	0.289807	1	0	0.223795	0	0	0	0	27.409	0.350439	1	0	1	1	-27.4725	0.367897	0.963947	Peptidase A1 domain containing protein.	Molecular Function: aspartic-type endopeptidase activity (GO:0004190),Biological Process: proteolysis (GO:0006508)	-	-	-
Os01t0178700-01	2106	10.6166	12.4781	9.60268	12.1911	13.5341	5.17616	0.269867	0.759074	1	0.219625	0.806551	1	-0.124242	0.861406	1	19.5176	21.2863	11.4036	14.0756	18.0029	15.1669	0.292105	0.401676	1	-0.509497	0.233139	0.737101	-0.802762	0.0791898	0.4442	Similar to Membrane associated protein with a RING finger%2C 4xtransmembrane domain%2C transcripts identified by EST.	Molecular Function: protein binding (GO:0005515),Molecular Function: zinc ion binding (GO:0008270)	-	-	-
Os01t0178850-00	240	0	0	0	0	0	0	0	1	1	0	1	1	0	1	1	0	0	0	0	0	0	0	1	1	0	1	1	0	1	1	Similar to predicted protein.	--	-	-	-
Os01t0178900-01	1681	7.1576	8.11706	6.39596	7.04924	2.97091	6.15348	0.754715	0.4961	1	0.597697	0.565689	1	-0.223886	0.778045	1	5.30128	6.45389	6.55447	6.39169	3.96142	7.17537	0.0737727	0.898853	1	0.0916432	0.881224	1	0.0163832	0.981658	1	Hypothetical protein.	Molecular Function: protein binding (GO:0005515)	-	-	-
Os01t0179000-01	1725	106.603	126.487	141.228	77.3447	59.7385	168.641	0.0528726	0.951573	1	-0.0137627	0.98687	1	-0.131682	0.843553	1	248.552	162.75	31.3376	135.14	201.86	273.22	-0.213663	0.477852	1	-1.64229	0.0161407	0.148564	-1.43031	0.0318739	0.246424	Transferase family protein.	Molecular Function: transferase activity%2C transferring acyl groups other than amino-acyl groups (GO:0016747)	-	-	-
Os01t0179200-01	1340	27.2907	38.2793	46.9953	49.2922	48.1775	45.9008	-0.525069	0.530392	1	0.0545021	0.940562	1	0.511451	0.428695	1	47.633	45.2169	27.2368	28.4218	55.0654	66.8433	-0.398808	0.192649	0.846318	-1.25839	0.00153769	0.0262505	-0.860687	0.0429856	0.300129	Syntaxin%2C N-terminal domain containing protein.	Cellular Component: membrane (GO:0016020),Molecular Function: SNAP receptor activity (GO:0005484),Biological Process: intracellular protein transport (GO:0006886),Molecular Function: protein binding (GO:0005515),Biological Process: vesicle-mediated transport (GO:0016192)	-	-	-
Os01t0179300-01	1557	46.7917	52.4999	58.8049	62.0126	83.3953	63.2159	-0.580196	0.481258	1	-0.264359	0.716584	1	0.244085	0.699511	1	76.6945	72.9656	50.8069	63.5853	81.9511	71.0843	-0.0388693	0.892825	1	-0.548543	0.142577	0.569996	-0.510698	0.190342	0.73047	Conserved hypothetical protein.	--	-	-	-
Os01t0179300-02	401	2.8351	0	2.12793	0	0	35.9153	-3.69792	0.0512959	0.601002	-3.9701	0.0333811	1	-0.358874	0.888572	1	0	0	0	0	0	0	0	1	1	0	1	1	0	1	1	Similar to early fruit mRNA.	--	-	-	-
Os01t0179400-01	3389	8.10696	9.15214	7.47803	9.3241	10.0997	8.07666	-0.0902841	0.917532	1	-0.097236	0.910823	1	-0.0784638	0.910124	1	9.92644	11.5667	13.9189	15.1725	9.28588	9.26026	0.206554	0.558137	1	0.521524	0.203914	0.692589	0.313721	0.476763	1	Protein of unknown function DUF490 domain containing protein.	--	-	-	-
Os01t0179500-01	3542	12.0096	16.8716	14.2618	17.9356	13.9621	13.7932	0.0542917	0.950176	1	0.235856	0.743293	1	0.113628	0.860876	1	15.8818	19.3313	16.3311	18.2006	16.4656	21.8511	-0.127474	0.696133	1	-0.277214	0.460894	0.985161	-0.151287	0.721283	1	Conserved hypothetical protein.	--	-	-	-
Os01t0179600-01	1598	18.0823	0.197654	0.480583	0.343304	0	0.099586	7.32016	0.000248523	0.0213431	2.93707	0.155908	1	-4.46773	0.000732553	0.0256888	0.348539	0.384289	3.12426	1.38075	0.940975	0.349447	-0.826181	0.487943	1	1.67452	0.0760098	0.401449	2.50062	0.0171855	0.160731	UDP-glucuronosyl/UDP-glucosyltransferase family protein.	Biological Process: metabolic process (GO:0008152),Molecular Function: transferase activity%2C transferring hexosyl groups (GO:0016758)	-	-	-
Os01t0179650-00	1275	23.2576	0.198181	0	0.430275	0	0	33.9235	3.96e-05	0.00567069	28.1828	0.182002	1	-5.84154	0.000151404	0.00753992	0.174734	0.481642	5.60355	4.51447	0.168479	1.31392	-1.16433	0.405229	1	2.65331	0.00348003	0.0488852	3.81083	0.000101277	0.00282241	Hypothetical gene.	--	-	-	-
Os01t0179700-01	938	31.8155	39.3299	47.1226	42.344	43.7623	22.6492	0.0737609	0.934462	1	0.436554	0.545837	1	0.290075	0.647613	1	26.2451	22.1502	26.9799	32.8297	31.8324	38.1009	-0.537347	0.144233	0.739034	-0.35339	0.410125	0.937298	0.182857	0.701125	1	Similar to GTP-binding protein YPTM2.	Molecular Function: GTP binding (GO:0005525),Cellular Component: intracellular (GO:0005622),Biological Process: small GTPase mediated signal transduction (GO:0007264),Biological Process: protein transport (GO:0015031),Molecular Function: GTPase activity (GO:0003924),Molecular Function: protein binding (GO:0005515),Biological Process: intracellular protein transport (GO:0006886),Biological Process…	K07874	Ras-related protein Rab-1A	ko04031
Os01t0179700-02	1042	18.6388	23.8253	21.9467	23.4814	26.5357	66.2822	-1.10615	0.222262	1	-0.985743	0.216343	1	0.0557241	0.941648	1	14.6457	19.1536	12.5566	9.57483	18.1414	27.117	-0.42606	0.308621	1	-1.15731	0.0195263	0.169595	-0.732624	0.189765	0.72932	Similar to GTP-binding protein YPTM2.	Molecular Function: GTP binding (GO:0005525),Cellular Component: intracellular (GO:0005622),Biological Process: small GTPase mediated signal transduction (GO:0007264),Biological Process: protein transport (GO:0015031),Molecular Function: GTPase activity (GO:0003924),Molecular Function: protein binding (GO:0005515),Biological Process: intracellular protein transport (GO:0006886),Biological Process…	K07874	Ras-related protein Rab-1A	ko04031
Os01t0179750-00	683	0	0.277468	0	0	0	0	26.8221	0.61617	1	0	1	1	-26.8424	0.5992	1	0	0	0	0	0	0	0	1	1	0	1	1	0	1	1	Non-protein coding gene.	--	K07874	Ras-related protein Rab-1A	ko04031
Os01t0179800-01	1750	7.79572	3.68192	3.60825	2.88407	1.32248	4.41041	0.996711	0.399397	1	0.226417	0.850642	1	-0.844015	0.327811	1	1.52768	3.80154	1.13132	3.39875	1.28887	2.10603	0.648326	0.374106	1	0.28548	0.729917	1	-0.365306	0.671464	1	TMS membrane protein/tumour differentially expressed protein family protein.	Cellular Component: membrane (GO:0016020)	-	-	-
Os01t0179901-01	896	0	0	0.0952346	0	0	0	0	1	1	25.6619	1	1	25.6355	1	1	0	0	0.0960699	0.107067	0	0	0	1	1	26.56	0.557504	1	26.5628	0.565734	1	Conserved hypothetical protein.	--	-	-	-
Os01t0180000-01	2206	18.2522	24.7412	25.0266	13.0311	10.1046	17.3494	0.659782	0.451051	1	0.508472	0.520848	1	-0.216694	0.751537	1	7.47333	3.89724	6.86756	18.3515	11.1009	7.03717	-0.682561	0.143534	0.736504	0.343634	0.493422	1	1.02545	0.0675546	0.405183	Pistil-specific extensin-like protein family protein.	--	-	-	-
Os01t0180300-01	2714	2.05956	2.97929	1.79212	3.84061	4.93692	2.63863	-0.606655	0.578656	1	-0.422078	0.682501	1	0.113072	0.906612	1	1.92906	3.6203	5.80412	5.33743	2.8098	2.3456	0.100784	0.880147	1	0.983689	0.0779604	0.408244	0.881324	0.155055	0.661963	Lipoprotein%2C type 6 family protein.	--	-	-	-
Os01t0180300-02	1411	2.41717	0.716318	2.1771	0.622084	1.81286	2.31208	-0.439813	0.739617	1	-0.52362	0.694268	1	-0.1645	0.896332	1	1.42103	1.81341	5.30747	0.747878	2.74033	0.39576	0.0336755	1	1	0.821353	0.432614	0.961185	0.788493	0.401104	0.994225	Hypothetical conserved gene.	--	-	-	-
Os01t0180400-01	1090	3.91127	4.81021	7.28046	4.73105	1.788	14.8919	-0.894008	0.488214	1	-0.4109	0.725066	1	0.422119	0.660498	1	0.817564	0.657287	2.76399	2.37631	0.886835	1.12708	-0.456732	0.715957	1	1.22639	0.166774	0.62349	1.682	0.0830097	0.458116	Protein of unknown function DUF581 family protein.	--	-	-	-
Os01t0180600-01	4000	1.18424	1.4845	2.17592	1.81038	1.12672	4.27685	-0.987829	0.4068	1	-0.386922	0.724526	1	0.537725	0.552951	1	0.724055	0.946728	0.537991	0.887375	1.69164	0.837625	-0.605594	0.380176	1	-0.96073	0.201842	0.690377	-0.355919	0.672453	1	Similar to MutS homolog 7 (Fragment).	Molecular Function: ATP binding (GO:0005524),Biological Process: mismatch repair (GO:0006298),Molecular Function: mismatched DNA binding (GO:0030983)	-	-	-
Os01t0180700-01	1966	1.34929	1.47804	2.08334	1.61846	1.36305	5.58523	-1.27115	0.317807	1	-0.855932	0.469412	1	0.350914	0.743645	1	0.906556	0.885012	1.35729	1.70785	0.983368	1.07934	-0.209458	0.786613	1	0.442806	0.612171	1	0.651149	0.458867	1	Hypothetical conserved gene.	--	-	-	-
Os01t0180800-01	3136	35.044	73.3025	121.111	103.073	137.926	101.923	-1.14865	0.178586	0.972007	-0.0831899	0.910282	1	1.00079	0.143531	0.989575	79.4599	90.6324	67.0019	85.501	103.467	80.8066	-0.122407	0.66424	1	-0.401914	0.279619	0.799989	-0.280761	0.449926	1	Heat shock protein Hsp70 family protein.	Molecular Function: ATP binding (GO:0005524)	K09489	heat shock 70kDa protein 4	ko04612
Os01t0180800-02	1160	0	0	0	0	0	0	0	1	1	0	1	1	0	1	1	0	0	0	0	0	0	0	1	1	0	1	1	0	1	1	Similar to heat shock 70 kDa protein 4.	Molecular Function: ATP binding (GO:0005524)	K09489	heat shock 70kDa protein 4	ko04612
Os01t0180800-03	1144	19.627	27.3333	66.0861	48.8178	108.817	213.738	-2.76176	0.00249342	0.101574	-1.44834	0.0663462	1	1.24857	0.0610594	0.613378	48.2963	24.8715	34.7625	28.0082	27.6025	36.1214	0.193128	0.5959	1	-0.147956	0.731766	1	-0.341297	0.465806	1	Similar to heat shock 70 kDa protein 4.	Molecular Function: ATP binding (GO:0005524)	K09489	heat shock 70kDa protein 4	ko04612
Os01t0180900-00	1074	0	0	0.0794508	0.10216	0	0	0	1	1	26.726	0.589961	1	26.6955	0.582739	1	0	0	0	0	0.100005	0	-25.8915	1	1	-25.9523	1	1	0	1	1	Similar to Oxidoreductase.	Molecular Function: iron ion binding (GO:0005506),Molecular Function: oxidoreductase activity%2C acting on paired donors%2C with incorporation or reduction of molecular oxygen%2C 2-oxoglutarate as one donor%2C and incorporation of one atom each of oxygen into both donors (GO:0016706),Biological Process: protein metabolic process (GO:0019538)	-	-	-
Os01t0181000-00	2017	7.23346	6.51434	5.3728	5.65736	5.19356	8.5605	-0.00164606	1	1	-0.283898	0.772098	1	-0.353061	0.64846	1	6.13021	5.12506	6.0174	7.08673	5.16527	6.47841	-0.0550765	0.907934	1	0.0429316	0.947891	1	0.0969224	0.870266	1	Hypothetical conserved gene.	--	-	-	-
Os01t0181033-00	366	0	0	0	0.599563	0	0.652207	-27.0979	0.424255	1	-0.272611	1	1	26.7829	0.594499	1	0.304353	0	0.235188	0	0	0	25.8662	1	1	25.5416	1	1	-0.388754	1	1	Similar to NADH dehydrogenase subunit 1.	Cellular Component: membrane (GO:0016020)	-	-	-
Os01t0181166-00	560	0.338356	0.112804	0.152375	0	0	0	27.0213	0.396421	1	25.6619	1	1	-1.40338	0.725963	1	0	0	0.153712	0	0	0	0	1	1	25.5418	1	1	25.5425	1	1	Hypothetical gene.	--	-	-	-
Os01t0181300-00	815	1.27869	1.16264	1.98929	2.82714	2.54076	3.41708	-1.29504	0.356237	1	-0.281507	0.853952	1	0.942659	0.426413	1	1.36679	0.75349	1.79551	1.4125	0.790716	1.64442	-0.207624	0.927476	1	0.275914	0.842606	1	0.482048	0.691807	1	Hypothetical conserved gene.	--	-	-	-
Os01t0182100-01	1683	4.61595	1.53891	1.26753	1.9558	2.46075	0.898286	0.80976	0.509678	1	-0.0553665	0.982788	1	-0.953098	0.348223	1	4.36836	4.9867	8.59252	6.04209	3.38235	3.64978	0.406006	0.479248	1	0.931226	0.118375	0.51854	0.524293	0.398389	0.992105	Protein of unknown function DUF1618 domain containing protein.	--	-	-	-
Os01t0182200-01	1125	1.9369	3.42523	2.19962	3.51104	5.73847	3.81932	-0.838099	0.491887	1	-0.731715	0.519277	1	0.0377727	0.984471	1	2.37639	1.1827	0.918172	1.62019	2.86415	0	0.298224	0.807645	1	-0.312931	0.809065	1	-0.611073	0.563859	1	Similar to cDNA clone:001-208-D07%2C full insert sequence.	Molecular Function: transporter activity (GO:0005215),Biological Process: transport (GO:0006810),Cellular Component: membrane (GO:0016020)	K09875	aquaporin SIP	ko04040
Os01t0182200-02	1112	51.5445	47.1505	48.497	30.7848	22.7841	54.7396	0.35937	0.680226	1	0.0775045	0.924827	1	-0.350476	0.587735	1	28.4493	26.3236	36.6144	41.2371	25.306	37.663	-0.206669	0.553508	1	0.179266	0.674945	1	0.384686	0.383087	0.972791	Similar to Small basic membrane integral protein ZmSIP1-2.	Molecular Function: transporter activity (GO:0005215),Biological Process: transport (GO:0006810),Cellular Component: membrane (GO:0016020)	K09875	aquaporin SIP	ko04040
Os01t0182300-01	742	4.85189	5.19324	6.78501	3.40103	1.47745	4.28945	0.81181	0.532699	1	0.862071	0.499175	1	-0.0145459	1	1	1.201	0.965557	1.62413	3.74938	1.88177	3.31137	-1.26755	0.166106	0.790016	-0.0813646	0.966217	1	1.18466	0.251618	0.833651	Lipocalin domain containing protein.	Molecular Function: transporter activity (GO:0005215),Molecular Function: binding (GO:0005488),Biological Process: transport (GO:0006810)	-	-	-
Os01t0182400-01	2034	2.46863	3.13677	2.64297	3.39841	2.75473	4.92907	-0.443376	0.707666	1	-0.312143	0.778756	1	0.0647385	0.953752	1	2.02632	1.61021	1.39656	2.45255	2.16501	3.89849	-0.743184	0.241855	0.92118	-0.784383	0.273634	0.790602	-0.0425789	0.980953	1	Conserved hypothetical protein.	--	-	-	-
Os01t0182500-00	609	4.20028	3.11184	5.04415	4.68427	7.40044	3.39704	-0.601854	0.629041	1	-0.140765	0.907567	1	0.382617	0.729615	1	8.59684	6.38631	3.81629	4.72573	5.46728	5.86842	0.395348	0.560303	1	-0.537053	0.510936	1	-0.933404	0.247629	0.827248	Hypothetical conserved gene.	--	-	-	-
Os01t0182600-01	4182	228.897	283.164	272.722	351.199	323.916	31.3558	0.468393	0.604577	1	0.789498	0.338215	1	0.244367	0.703204	1	321.101	415.196	331.43	277.773	441.565	407.529	-0.212255	0.413175	1	-0.606573	0.102381	0.475006	-0.395552	0.325436	0.929515	GIGANTEA protein.	--	K12124	GIGANTEA	ko04712
Os01t0182600-02	3681	0	0	0	40.7464	75.4139	0	-37.2722	1.17e-07	7.25e-05	-0.922801	0.626565	1	36.2922	1.89043e-06	0.000239612	0	0	0	0	0	0	0	1	1	0	1	1	0	1	1	Similar to Protein GIGANTEA.	--	K12124	GIGANTEA	ko04712
Os01t0182600-03	4251	215.331	204.936	192.961	256.478	206.622	248.946	-0.124265	0.87952	1	0.00756242	0.991879	1	0.0603029	0.923671	1	251.82	228.004	223.347	148.401	239.294	266.138	-0.0811548	0.596637	1	-0.569804	0.173055	0.63626	-0.489208	0.241726	0.816901	GIGANTEA protein.	--	K12124	GIGANTEA	ko04712
Os01t0182700-01	1204	0.314749	0.472203	0	0.364519	1.01169	0.462612	-0.902064	0.56587	1	-2.06472	0.291035	1	-1.23545	0.54643	1	0.0925192	0.255022	0.571951	0.159356	0.267622	0.278281	-0.641074	0.822681	1	0.310007	0.883155	1	0.950977	0.644907	1	Similar to WRKY12.	Molecular Function: transcription factor activity (GO:0003700),Cellular Component: nucleus (GO:0005634),Molecular Function: sequence-specific DNA binding (GO:0043565),Biological Process: regulation of transcription (GO:0045449)	-	-	-
Os01t0182832-00	1965	3.80887	8.16552	6.86115	11.7258	9.36025	2.91551	-0.0572069	0.961354	1	0.59469	0.530416	1	0.581936	0.460832	1	6.63256	13.1257	13.4484	13.328	9.78402	10.3442	-0.0320149	0.941011	1	0.284262	0.526647	1	0.314463	0.543558	1	Hypothetical conserved gene.	--	-	-	-
Os01t0182900-01	1353	13.3742	14.707	15.8299	17.9218	18.4556	22.9945	-0.564496	0.515161	1	-0.268563	0.764877	1	0.22621	0.751049	1	22.5585	25.4927	24.4303	22.9018	18.1788	19.4806	0.345518	0.346279	1	0.202542	0.64019	1	-0.144119	0.752205	1	Conserved hypothetical protein.	--	-	-	-
Os01t0183000-01	1585	18.1709	16.5	12.0593	8.99913	6.37855	15.6628	0.663624	0.46194	1	-0.0211226	0.986327	1	-0.753653	0.29015	1	8.85522	7.36138	8.36348	13.255	5.62439	9.79432	0.0676188	0.893568	1	0.36018	0.494716	1	0.291111	0.595923	1	Similar to GmCK3p (EC 2.7.1.32) (Fragment).	--	-	-	-
Os01t0183100-01	2050	7.62538	6.62517	9.11576	10.3833	13.3097	22.3182	-1.32272	0.136679	0.899915	-0.834087	0.356278	1	0.417572	0.564676	1	6.19454	7.88836	13.6886	7.25343	6.02519	8.17195	-0.0167084	0.971322	1	0.436096	0.403141	0.929988	0.451847	0.419855	1	Cytochrome cd1-nitrite reductase-like%2C C-terminal haem d1 domain containing protein.	--	K14768	U3 small nucleolar RNA-associated protein 7	ko03009
Os01t0183300-01	2292	15.0872	21.9112	38.3465	32.1692	54.9514	26.0371	-1.15461	0.171184	0.960841	-0.196285	0.78757	1	0.887438	0.179301	1	109.255	59.7483	13.9333	18.3745	58.2015	71.7756	0.372906	0.245533	0.92636	-2.13631	4.14e-08	3.99e-06	-2.50957	1.51032e-08	1.24619e-06	Endonuclease/exonuclease/phosphatase domain containing protein.	Molecular Function: inositol or phosphatidylinositol phosphatase activity (GO:0004437)	-	-	-
Os01t0183400-00	767	0	0.329441	0.445007	0.286102	0	1.76359	-2.27972	0.322024	1	-1.22531	0.590695	1	0.991149	0.705132	1	0	0	0	0	0	0	0	1	1	0	1	1	0	1	1	Histone-fold domain containing protein.	Molecular Function: DNA binding (GO:0003677),Cellular Component: intracellular (GO:0005622),Molecular Function: sequence-specific DNA binding (GO:0043565)	K03004	DNA-directed RNA polymerase I subunit RPA43	ko00230 ko00240 ko03020
Os01t0183500-01	803	0.117982	0	0.106264	0.136638	0	0.89181	-3.1378	0.294743	1	-1.8814	0.481556	1	1.219	1	1	0	0	0	0	0	0.139083	-25.902	1	1	-25.9628	1	1	0	1	1	Cytochrome P450 family protein.	Molecular Function: monooxygenase activity (GO:0004497),Molecular Function: iron ion binding (GO:0005506),Molecular Function: electron carrier activity (GO:0009055),Molecular Function: heme binding (GO:0020037)	-	-	-
Os01t0183600-01	1788	3.02022	1.5192	0.906752	0.736377	2.11187	0.133505	0.946817	0.497729	1	-0.454336	0.740616	1	-1.48641	0.173802	1	4.04952	1.94623	2.21455	1.66326	3.00351	2.12373	0.216166	0.745763	1	-0.530268	0.473747	0.99594	-0.7467	0.333406	0.939155	Cytochrome P450 family protein.	Molecular Function: monooxygenase activity (GO:0004497),Molecular Function: iron ion binding (GO:0005506),Molecular Function: heme binding (GO:0020037),Molecular Function: electron carrier activity (GO:0009055)	-	-	-
Os01t0183633-01	1087	11.679	7.14806	6.82955	7.67132	7.05966	9.5161	0.165591	0.882311	1	-0.163746	0.881661	1	-0.404974	0.624882	1	7.68581	6.87349	8.94838	6.97209	7.21307	7.39761	-0.0117021	1	1	-0.00268915	1	1	0.00820406	1	1	Similar to predicted protein.	--	-	-	-
Os01t0183700-00	1824	0.727168	0.761922	0.888856	0.421075	0.467462	2.87915	-1.14152	0.427945	1	-1.2941	0.357407	1	-0.214907	0.869474	1	0.671778	0.280562	0.0943845	0.157784	0.529962	0.489839	-0.112923	1	1	-2.15465	0.080573	0.415911	-2.04304	0.118068	0.5624	Zinc finger%2C RING/FYVE/PHD-type domain containing protein.	Molecular Function: zinc ion binding (GO:0008270),Molecular Function: protein binding (GO:0005515)	-	-	-
Os01t0183800-01	1603	53.4277	44.0576	37.9541	38.8093	42.8567	23.1312	0.526374	0.52374	1	0.224898	0.755243	1	-0.378569	0.54207	1	42.8756	55.165	54.1818	46.5	33.3674	31.9792	0.578893	0.0753194	0.535663	0.496173	0.205565	0.694652	-0.0839359	0.843144	1	Cyclin-like F-box domain containing protein.	--	-	-	-
Os01t0184000-01	1422	4.93019	5.33082	4.80057	5.78693	6.68141	8.22551	-0.542409	0.623547	1	-0.466742	0.642988	1	0.00563157	1	1	5.64016	4.53445	10.5934	3.84539	4.98507	5.89047	-0.102614	0.859323	1	0.285195	0.666423	1	0.387407	0.580388	1	NUC156 family protein.	--	-	-	-
Os01t0184000-02	1710	2.27153	0.849659	2.14573	2.56655	4.70133	6.93323	-1.9303	0.106725	0.819696	-1.27302	0.237035	1	0.578335	0.585015	1	1.49827	4.36929	2.31557	2.24403	1.44464	1.89405	0.810503	0.268244	0.963549	0.323268	0.687166	1	-0.489427	0.558567	1	NUC156 family protein.	--	-	-	-
Os01t0184050-00	853	0	0.666509	0.700248	0	0	4.85064	-2.72948	0.186831	0.984668	-2.68819	0.160553	1	-0.00393239	1	1	0	0	0	0	0	0	0	1	1	0	1	1	0	1	1	Hypothetical conserved gene.	--	-	-	-
Os01t0184100-01	807	2.70014	0	1.05738	0.679802	0.90563	0.0985988	1.34483	0.514463	1	0.849081	0.605388	1	-0.614576	0.705843	1	0	0	0.106665	0.356626	0.665462	0.138393	-28.4725	0.0928623	0.595329	-0.95472	0.701812	1	27.5833	0.228733	0.794693	Similar to 17.5 kDa class II heat shock protein.	--	-	-	-
Os01t0184200-01	4153	0.524684	0.0760538	0.0410933	0.158517	0.0586599	0.114957	1.71863	0.271274	1	0.188476	1	1	-1.61474	0.248092	1	0.134112	0.197157	0.227995	0.115498	0.181035	0.0806767	0.332249	0.808171	1	0.2668	0.833652	1	-0.0661873	1	1	Conserved hypothetical protein.	--	-	-	-
Os01t0184500-01	2147	6.57485	2.79514	3.57695	4.08831	4.42523	6.41149	-0.235713	0.828522	1	-0.468477	0.645673	1	-0.311731	0.712299	1	4.25442	5.33912	8.82035	4.95971	5.00259	4.21349	0.051535	0.925644	1	0.454024	0.426757	0.955055	0.401753	0.505371	1	DEAD-like helicase%2C N-terminal domain containing protein.	Molecular Function: nucleic acid binding (GO:0003676),Molecular Function: ATP binding (GO:0005524),Molecular Function: ATP-dependent helicase activity (GO:0008026),Molecular Function: helicase activity (GO:0004386)	-	-	-
Os01t0184700-01	1283	1.03379	0.344655	0.332542	0.171037	0	0.496145	1.4049	0.411505	1	0.0314841	1	1	-1.43881	0.312278	1	0.0868223	0.0797732	0.134183	0.523404	0.502286	0	-1.61314	0.474672	1	0.23324	1	1	1.84412	0.295177	0.891212	Conserved hypothetical protein.	--	-	-	-
Os01t0184800-01	1067	25.8381	21.1949	23.5118	22.9312	23.4025	23.7142	-0.020258	0.983461	1	0.00207217	1	1	-0.0516356	0.944402	1	27.6656	27.0501	36.7871	33.2662	21.6422	24.1789	0.249838	0.497459	1	0.485408	0.256245	0.767263	0.234601	0.605291	1	Thioredoxin fold domain containing protein.	--	-	-	-
Os01t0184900-01	2507	1.8895	2.74653	5.54799	2.36334	0	8.6647	-0.840571	0.600787	1	-0.0546322	0.971922	1	0.729118	0.421991	1	4.84318	10.982	5.59666	6.23733	2.31348	0	2.76117	0.00114481	0.0310205	2.21915	0.0154437	0.144195	-0.544002	0.32922	0.935051	Similar to SSRP1 protein.	Molecular Function: DNA binding (GO:0003677),Cellular Component: nucleus (GO:0005634)	K09272	structure-specific recognition protein 1	ko03000
Os01t0184900-02	2462	50.7176	52.8044	48.2452	68.5862	87.0263	59.176	-0.521577	0.520013	1	-0.312115	0.667781	1	0.136317	0.829112	1	70.0844	102.682	95.204	75.5146	59.4613	60.7862	0.516454	0.0880406	0.579655	0.378478	0.309489	0.842134	-0.139417	0.747836	1	Similar to SSRP1 protein.	Molecular Function: DNA binding (GO:0003677),Cellular Component: nucleus (GO:0005634)	K09272	structure-specific recognition protein 1	ko03000
Os01t0185000-00	441	0	0	0	0	0	0	0	1	1	0	1	1	0	1	1	0	0	0	0	0	0	0	1	1	0	1	1	0	1	1	Hypothetical conserved gene.	--	-	-	-
Os01t0185100-00	794	0.238639	0.0795595	0	0.138187	0.306819	0	0.0891748	1	1	-1.12859	1	1	-1.30166	0.725963	1	1.96411	1.16013	0.650468	0.72493	0.405815	0.281318	2.1718	0.0519679	0.436673	0.86899	0.556261	1	-1.30398	0.282314	0.874189	Similar to predicted protein.	--	-	-	-
Os01t0185200-01	743	4.08031	4.84617	0.803918	3.54412	2.62304	0	1.73568	0.273795	1	0.725335	0.692664	1	-1.09223	0.345981	1	6.14686	4.95904	4.51826	4.38991	8.09517	4.50942	-0.191677	0.783829	1	-0.630411	0.396804	0.923864	-0.439382	0.585304	1	Similar to glutaminyl-tRNA synthetase.	Molecular Function: nucleotide binding (GO:0000166),Molecular Function: aminoacyl-tRNA ligase activity (GO:0004812),Molecular Function: ATP binding (GO:0005524),Cellular Component: cytoplasm (GO:0005737),Biological Process: translation (GO:0006412),Biological Process: tRNA aminoacylation for protein translation (GO:0006418)	K01886	glutaminyl-tRNA synthetase [EC:6.1.1.18]	ko00970
Os01t0185200-02	619	0.765263	0.714365	2.34348	1.24078	0.983903	1.54254	-0.780836	0.618182	1	0.535838	0.74131	1	1.24895	0.397693	1	1.97952	0	0.973426	1.08486	1.04109	0	0.898089	0.644369	1	0.840037	0.625296	1	-0.0510819	1	1	Similar to glutaminyl-tRNA synthetase.	--	-	-	-
Os01t0185200-03	2732	48.9997	47.7245	39.4168	42.2495	46.235	42.6389	0.106292	0.89595	1	-0.101983	0.888905	1	-0.280789	0.656622	1	76.4094	72.6408	59.4863	62.6089	66.2439	52.2852	0.323696	0.252253	0.93869	-0.0857122	0.818487	1	-0.410206	0.248862	0.829312	Glutaminyl-tRNA synthetase%2C class Ic domain containing protein.	Molecular Function: nucleotide binding (GO:0000166),Molecular Function: aminoacyl-tRNA ligase activity (GO:0004812),Molecular Function: ATP binding (GO:0005524),Cellular Component: cytoplasm (GO:0005737),Biological Process: translation (GO:0006412),Biological Process: glutamyl-tRNA aminoacylation (GO:0006424),Molecular Function: glutamine-tRNA ligase activity (GO:0004819),Biological Process: glut…	K01886	glutaminyl-tRNA synthetase [EC:6.1.1.18]	ko00970
Os01t0185250-01	986	3.26688	3.5237	4.84634	4.67368	3.33549	2.34027	0.241922	0.854309	1	0.76362	0.509701	1	0.44864	0.652423	1	5.64874	3.01027	2.09522	3.40531	3.70364	2.49192	0.473099	0.508035	1	-0.303964	0.726982	1	-0.777865	0.356034	0.957829	Hypothetical gene.	--	-	-	-
Os01t0185300-01	1591	70.9207	84.7299	100.508	35.309	28.0976	39.7596	1.20122	0.15482	0.932321	1.03409	0.199559	1	-0.235028	0.738357	1	73.2352	50.3704	37.7642	63.6133	95.2541	89.9223	-0.589767	0.0524609	0.439154	-0.99831	0.010926	0.113107	-0.409391	0.330768	0.936742	Transferase family protein.	Molecular Function: transferase activity%2C transferring acyl groups other than amino-acyl groups (GO:0016747)	-	-	-
Os01t0185300-02	1087	76.1752	89.3217	106.918	93.7718	88.3018	179.927	-0.682487	0.421087	1	-0.377181	0.626701	1	0.238753	0.710908	1	89.1554	67.3225	46.7216	58.6008	82.4069	107.265	-0.283475	0.352391	1	-0.976275	0.00962739	0.102762	-0.69377	0.0886619	0.475042	Similar to 3-N-debenzoyl-2-deoxytaxol N-benzoyltransferase.	Molecular Function: transferase activity%2C transferring acyl groups other than amino-acyl groups (GO:0016747)	-	-	-
Os01t0185350-01	1033	1.65084	3.05761	5.28667	2.1243	1.29708	4.92975	-0.36573	0.796874	1	0.300813	0.818262	1	0.607642	0.571324	1	5.06822	2.47699	1.58325	3.06464	7.48616	13.2982	-1.46996	0.0128529	0.181255	-2.29196	0.00106501	0.0199273	-0.823129	0.349014	0.949194	Non-protein coding transcript.	--	-	-	-
Os01t0185400-01	1923	31.0379	27.4625	24.716	37.0869	19.0027	23.006	0.467782	0.576522	1	0.583659	0.425513	1	0.0435056	0.945165	1	37.3048	28.9004	27.3052	55.125	35.8577	37.9828	-0.163892	0.59427	1	0.0295492	0.94339	1	0.192145	0.660269	1	WD40 repeat-like domain containing protein.	--	-	-	-
Os01t0185500-00	843	13.5984	43.0127	36.2375	68.8516	39.7354	51.064	-0.655943	0.476921	1	0.238552	0.749617	1	0.836065	0.27699	1	40.4345	32.4166	17.9713	15.3628	85.2365	73.5282	-1.13094	0.00062991	0.0197687	-2.37918	3.47e-08	3.42e-06	-1.24899	0.0111771	0.116623	Protein of unknown function DUF1637 domain containing protein.	--	-	-	-
Os01t0185900-01	1854	38.7339	47.531	43.8617	34.6204	15.6365	6.0943	1.95667	0.0256462	0.420534	1.85444	0.0139637	0.700839	-0.176366	0.784846	1	91.8062	63.0987	27.1607	72.6478	80.8728	71.9255	0.0131063	0.966561	1	-0.744537	0.0986474	0.467565	-0.758809	0.102789	0.520703	Similar to WRKY 1 (Fragment).	Molecular Function: transcription factor activity (GO:0003700),Cellular Component: nucleus (GO:0005634),Molecular Function: sequence-specific DNA binding (GO:0043565),Biological Process: regulation of transcription (GO:0045449)	-	-	-
Os01t0186000-01	707	8.44214	5.00359	19.1902	6.51803	0.861437	1.80072	2.3155	0.0830394	0.748742	3.29844	0.0096503	0.575136	0.912588	0.332724	1	21.2702	12.0155	10.7142	18.8608	12.913	13.4273	0.330271	0.520403	1	0.0373195	0.959313	1	-0.293813	0.635384	1	Similar to WRKY transcription factor 10.	Molecular Function: transcription factor activity (GO:0003700),Cellular Component: nucleus (GO:0005634),Molecular Function: sequence-specific DNA binding (GO:0043565),Biological Process: regulation of transcription (GO:0045449)	-	-	-
Os01t0186200-01	1559	10.6954	8.02291	12.5888	19.2837	12.6573	7.75787	-0.159832	0.853909	1	0.652492	0.466875	1	0.735079	0.301992	1	10.5748	6.03984	8.22689	11.1993	10.3341	12.8232	-0.486013	0.287754	0.993681	-0.381646	0.438659	0.966626	0.103531	0.861766	1	Similar to Phototropin.	Molecular Function: signal transducer activity (GO:0004871),Biological Process: signal transduction (GO:0007165),Biological Process: regulation of transcription%2C DNA-dependent (GO:0006355)	-	-	-
Os01t0186200-02	1515	16.6967	13.8433	12.2222	17.3814	11.2561	14.3382	0.244311	0.778929	1	0.237747	0.794854	1	-0.0796136	0.912058	1	11.9849	10.3362	9.60217	7.09203	11.2723	8.62505	0.158436	0.727139	1	-0.380594	0.469778	0.992666	-0.5396	0.33422	0.940426	Hypothetical conserved gene.	Molecular Function: signal transducer activity (GO:0004871),Biological Process: signal transduction (GO:0007165)	-	-	-
Os01t0186400-01	4914	0	0	0	0	0	0.0161924	-25.5999	1	1	-25.5888	1	1	0	1	1	0	0	0	0	0	0	0	1	1	0	1	1	0	1	1	Hypothetical conserved gene.	Cellular Component: intracellular (GO:0005622),Molecular Function: zinc ion binding (GO:0008270)	-	-	-
Os01t0186600-01	935	19.7585	0.945865	1.18641	0.117348	0	0	33.2995	2.56e-05	0.0041102	29.4041	0.0475169	1	-3.96071	0.00283225	0.0721015	0.119137	0	0	0.307805	0.114872	0.119447	-1.03254	1	1	0.221208	1	1	1.25283	0.720358	1	Conserved hypothetical protein.	--	-	-	-
Os01t0186700-01	2027	85.9994	153.454	136.099	182.145	203.232	82.7096	-0.279513	0.737004	1	0.153308	0.835602	1	0.363905	0.578205	1	343.357	303.917	44.0797	72.8367	204.479	216.645	0.613884	7.04429e-05	0.00343091	-1.97746	8.17e-07	5.3e-05	-2.59263	1.19528e-09	1.2328e-07	Similar to Protein kinase GhCLK1 (Fragment).	Molecular Function: protein serine/threonine kinase activity (GO:0004674),Molecular Function: ATP binding (GO:0005524),Biological Process: protein amino acid phosphorylation (GO:0006468),Molecular Function: protein kinase activity (GO:0004672)	-	-	-
Os01t0186900-01	1182	81.9954	13.735	14.1495	20.236	96.9717	22.0128	-0.407434	0.649203	1	-1.80296	0.022212	0.871766	-1.49102	0.0387275	0.459068	99.8014	53.8588	180.896	82.8655	79.3275	38.0782	0.38029	0.3104	1	1.03961	0.0358393	0.253771	0.660415	0.179759	0.714425	Conserved hypothetical protein.	--	-	-	-
Os01t0186900-02	1523	27.1218	28.8684	29.0784	33.9318	134.764	0	-1.34108	0.323646	1	-1.12883	0.429929	1	0.131977	0.832887	1	123.242	66.9334	212.229	188.715	117.349	51.2585	0.165805	0.681986	1	1.1201	0.0319333	0.235587	0.955046	0.0287084	0.22855	Similar to transposon protein CACTA%2C En/Spm sub-class.	Molecular Function: phospholipase A2 activity (GO:0004623),Biological Process: phospholipid metabolic process (GO:0006644),Biological Process: lipid catabolic process (GO:0016042)	-	-	-
Os01t0186900-03	1205	200.093	12.5816	26.201	0	0	34.7992	2.61203	0.0645896	0.668214	-0.328558	0.860983	1	-3.02536	0.0374647	0.450187	134.873	77.1227	274.88	172.439	128.798	63.9515	0.129596	0.728785	1	1.08595	0.0424583	0.284435	0.957163	0.0460312	0.313742	Similar to cDNA clone:001-117-G12%2C full insert sequence.	Molecular Function: phospholipase A2 activity (GO:0004623),Biological Process: phospholipid metabolic process (GO:0006644),Biological Process: lipid catabolic process (GO:0016042)	-	-	-
Os01t0187000-01	1302	1.60082	1.60109	1.37629	1.85395	1.68397	0.977809	0.246098	0.858433	1	0.293941	0.858018	1	-0.0272408	1	1	3.93555	5.10959	3.10729	2.21042	3.29971	4.71781	0.169596	0.793759	1	-0.716703	0.324393	0.862282	-0.887367	0.23929	0.812913	Conserved hypothetical protein.	--	-	-	-
Os01t0187200-01	1277	5.26743	3.66061	2.13827	5.67073	3.14772	4.86014	0.145255	0.911016	1	-0.00828382	1	1	-0.227964	0.821529	1	11.8633	15.709	11.6614	12.8461	4.54182	6.03458	1.37743	0.00407607	0.0798534	1.08545	0.0526445	0.324311	-0.293516	0.581196	1	Hypothetical protein.	--	-	-	-
Os01t0187300-01	1505	1.3849	1.21723	0.623676	1.74969	0.64748	2.22054	-0.132058	0.945283	1	-0.239371	0.888953	1	-0.176089	0.905754	1	3.03463	3.53631	1.42988	3.18712	1.35595	1.03892	1.44889	0.0375163	0.360019	0.814044	0.33575	0.866176	-0.636794	0.414938	1	Hypothetical conserved gene.	--	-	-	-
Os01t0187350-00	1117	0.169632	0.622089	0.305569	0.0982275	0.109049	0	3.10141	0.301667	1	2.15486	0.432452	1	-1.02059	0.543	1	0.598351	0.274885	0.462374	0.85884	0.576932	0.299955	-0.0256592	1	1	0.4526	0.739253	1	0.476908	0.750648	1	Hypothetical gene.	--	-	-	-
Os01t0187400-01	4969	48.3326	51.4871	36.1996	44.5814	34.7355	24.5802	0.729265	0.36952	1	0.458332	0.52888	1	-0.343602	0.585841	1	52.6141	50.917	52.1426	62.9381	39.4692	38.7936	0.39726	0.12876	0.700315	0.428093	0.205716	0.694652	0.0297318	0.936656	1	Conserved hypothetical protein.	--	-	-	-
Os01t0187500-01	2142	7.87285	6.90095	5.25844	5.78822	5.91407	4.86628	0.433206	0.631009	1	0.0528507	0.964592	1	-0.454434	0.547023	1	11.5969	10.4643	7.07275	6.71796	6.71912	7.8731	0.590259	0.146389	0.745695	-0.208468	0.684871	1	-0.799638	0.112541	0.547751	Similar to Zfwd3 protein (Fragment).	--	-	-	-
Os01t0187600-01	1799	0.89526	2.70379	2.3716	0.914842	0.338541	0.486527	2.14861	0.133686	0.89505	2.02249	0.141924	1	-0.184182	0.885116	1	3.65325	0.910275	0.143544	1.33314	2.86574	1.92451	-0.0812308	0.93726	1	-1.84017	0.0524219	0.323503	-1.75937	0.0957178	0.497763	Similar to Cytokinin dehydrogenase 1 precursor (EC 1.5.99.12) (Cytokinin oxidase 1) (CKO 1) (COX 1) (ZmCKX1).	Biological Process: cytokinin metabolic process (GO:0009690),Molecular Function: cytokinin dehydrogenase activity (GO:0019139),Molecular Function: FAD binding (GO:0050660),Molecular Function: catalytic activity (GO:0003824)	-	-	-
Os01t0187700-01	529	1.25364	0.477658	0.322609	0.622231	0	0.752072	1.10014	0.542329	1	0.274841	1	1	-0.894297	0.621171	1	0.421146	0.193476	0.813598	1.45077	0	0.422243	0.542492	1	1	2.31011	0.114213	0.507626	1.76614	0.298709	0.89531	Conserved hypothetical protein.	--	-	-	-
Os01t0187900-01	1432	12.8348	17.6453	14.8374	15.937	16.1616	18.6143	-0.188878	0.831312	1	-0.150429	0.867524	1	-0.0290389	0.971629	1	23.0254	13.4369	3.78698	10.0488	22.1262	20.9796	-0.248804	0.50295	1	-1.77163	0.000593267	0.0127244	-1.52379	0.00718694	0.0849056	Similar to Transcription factor MYBS2.	Molecular Function: DNA binding (GO:0003677),Molecular Function: nucleic acid binding (GO:0003676),Molecular Function: zinc ion binding (GO:0008270)	-	-	-
Os01t0188100-01	1379	40.6027	67.9344	66.1479	86.885	52.2031	67.6829	-0.133278	0.875246	1	0.381092	0.606735	1	0.449833	0.493171	1	31.7458	29.8363	28.7137	26.8527	42.2924	43.3289	-0.481854	0.118068	0.674573	-0.751171	0.0562928	0.33807	-0.27024	0.541204	1	Isopenicillin N synthase family protein.	Molecular Function: iron ion binding (GO:0005506),Molecular Function: oxidoreductase activity (GO:0016491)	-	-	-
Os01t0188200-01	3248	0.875058	1.06969	1.52375	1.85795	1.05006	1.2004	-0.212276	0.867036	1	0.612214	0.588986	1	0.755201	0.443747	1	0.788806	1.26046	2.25267	1.80169	1.25659	0.928402	-0.0980995	0.893652	1	0.763843	0.28749	0.812171	0.860884	0.265008	0.849922	Conserved hypothetical protein.	--	-	-	-
Os01t0188400-01	2259	114.031	149.187	140.819	160.622	190.125	52.4474	0.0767049	0.926846	1	0.304675	0.684748	1	0.154147	0.810258	1	278.359	357.293	157.982	117.548	296.447	286.748	0.11775	0.650517	1	-1.20894	0.00203614	0.0323576	-1.32784	0.00174581	0.0285636	NADP-dependent malic enzyme%2C chloroplast precursor (EC 1.1.1.40) (NADP-ME).	Molecular Function: catalytic activity (GO:0003824),Molecular Function: binding (GO:0005488),Biological Process: metabolic process (GO:0008152),Molecular Function: oxidoreductase activity%2C acting on the CH-OH group of donors%2C NAD or NADP as acceptor (GO:0016616),Molecular Function: NAD binding (GO:0051287),Molecular Function: oxidoreductase activity (GO:0016491),Molecular Function: metal ion …	K00029	malate dehydrogenase (oxaloacetate-decarboxylating)(NADP+) [EC:1.1.1.40]	ko00620 ko00710
Os01t0188400-02	1288	74.5854	84.2597	104.543	75.1344	121.24	137.208	-0.707274	0.390996	1	-0.498262	0.507526	1	0.139315	0.828972	1	239.045	191.348	95.7023	68.5231	179.204	172.901	0.283236	0.315172	1	-1.22735	0.00268658	0.0400758	-1.5109	0.000241601	0.00587677	Similar to Malic enzyme.	Molecular Function: oxidoreductase activity%2C acting on the CH-OH group of donors%2C NAD or NADP as acceptor (GO:0016616),Molecular Function: NAD binding (GO:0051287),Molecular Function: catalytic activity (GO:0003824),Molecular Function: binding (GO:0005488),Biological Process: metabolic process (GO:0008152),Molecular Function: oxidoreductase activity (GO:0016491),Molecular Function: metal ion …	K00029	malate dehydrogenase (oxaloacetate-decarboxylating)(NADP+) [EC:1.1.1.40]	ko00620 ko00710
Os01t0188525-00	1569	0.0603822	0	0.0543851	0.06993	0.232901	0	-2.1079	0.590946	1	-0.804738	0.804858	1	1.219	1	1	0.141992	0.130464	0	0	0	0.0711812	1.95287	0.475981	1	-25.9628	1	1	-27.9184	0.220919	0.784174	Hypothetical gene.	--	K00029	malate dehydrogenase (oxaloacetate-decarboxylating)(NADP+) [EC:1.1.1.40]	ko00620 ko00710
Os01t0188900-01	1823	4.57328	3.11866	0.140423	0.361119	0.534535	0.523769	2.83995	0.0276969	0.441483	-1.07291	0.459619	1	-3.99651	0.000738197	0.0258652	5.62159	4.43531	0.661054	0.841974	0.942671	1.16401	2.24943	0.000434542	0.0146288	-0.61594	0.512096	1	-2.86655	0.00025359	0.00613295	Similar to Ankyrin-like protein-like protein.	--	-	-	-
Os01t0189100-01	3017	0.596636	0.0418762	0.113132	0.0727346	0	0.0527473	3.40186	0.106193	0.817453	1.71673	0.535029	1	-1.75364	0.245397	1	0.0369218	0.0678482	0.171187	0.0953919	0.0356001	0.037018	0.534136	1	1	1.7573	0.266686	0.781071	1.2224	0.433114	1	Ankyrin domain containing protein.	Biological Process: protein modification process (GO:0006464)	-	-	-
Os01t0189700-01	2669	0.461452	0	0	0	0	0	29.2994	0.0730219	0.703487	0	1	1	-29.342	0.0482286	0.530868	0	0	0	0	0	0	0	1	1	0	1	1	0	1	1	Ankyrin repeat containing protein.	--	-	-	-
Os01t0189700-02	3038	0.311849	0	0	0	0	0	28.9148	0.104398	0.812884	0	1	1	-28.955	0.0688998	0.663877	0	0	0	0	0	0	0	1	1	0	1	1	0	1	1	Hypothetical protein.	--	-	-	-
Os01t0189700-03	622	0.152314	0	0	0	0	0	25.466	1	1	0	1	1	-25.4845	1	1	0	0	0	0	0	0	0	1	1	0	1	1	0	1	1	Hypothetical conserved gene.	--	-	-	-
Os01t0189700-04	1172	0.646687	0	0	0	0	0	28.5865	0.139906	0.901729	0	1	1	-28.6249	0.0943062	0.795928	0	0	0	0	0	0	0	1	1	0	1	1	0	1	1	Hypothetical protein.	--	-	-	-
Os01t0189800-01	1865	12.1409	7.75656	3.61452	3.29454	1.69812	2.90118	2.10099	0.0547758	0.617968	0.620824	0.575109	1	-1.55448	0.0462166	0.518901	7.70494	8.78061	4.3847	3.4978	4.20408	4.61106	0.897299	0.0579105	0.46065	-0.287675	0.651772	1	-1.18588	0.0465262	0.316142	Protein of unknown function DUF1618 domain containing protein.	--	-	-	-
Os01t0190000-01	1050	27.6098	5.35443	7.23275	7.31467	9.86058	5.00149	1.07873	0.314393	1	-0.023121	0.985752	1	-1.19265	0.144648	0.994431	6.78967	10.04	10.8213	5.57322	4.19393	4.04187	1.02533	0.0740847	0.530236	0.867858	0.207936	0.697	-0.158286	0.824274	1	Similar to oxidoreductase.	Molecular Function: iron ion binding (GO:0005506),Molecular Function: L-ascorbic acid binding (GO:0031418),Biological Process: carnitine biosynthetic process (GO:0045329),Molecular Function: trimethyllysine dioxygenase activity (GO:0050353),Molecular Function: electron carrier activity (GO:0009055),Molecular Function: oxidoreductase activity (GO:0016491)	-	-	-
Os01t0190300-01	1790	23.5526	22.0214	27.6966	33.8355	31.6426	46.6302	-0.782486	0.357971	1	-0.314881	0.671621	1	0.396868	0.523729	1	21.4696	20.1267	19.524	20.3119	24.9013	26.0803	-0.299863	0.36149	1	-0.483585	0.237057	0.740788	-0.184723	0.685598	1	Similar to Auxin-responsive protein IAA26 (Indoleacetic acid-induced protein 26) (Phytochrome-associated protein 1).	Cellular Component: nucleus (GO:0005634),Molecular Function: protein dimerization activity (GO:0046983),Biological Process: regulation of transcription (GO:0045449)	-	-	-
Os01t0190400-01	1868	2.33299	3.65224	2.83216	3.58294	2.02143	7.92285	-0.695765	0.565653	1	-0.581882	0.603078	1	0.0526648	0.962802	1	2.32566	5.80781	5.34535	3.49219	2.64489	2.33172	0.703676	0.261757	0.952442	0.701993	0.288339	0.813179	-0.00332882	1	1	Similar to Hexokinase.	Molecular Function: hexokinase activity (GO:0004396),Molecular Function: ATP binding (GO:0005524),Biological Process: glycolysis (GO:0006096)	K00844	hexokinase [EC:2.7.1.1]	ko00010 ko00051 ko00052 ko00500 ko00520 ko00521 ko00524 ko04910 ko04930 ko04973
Os01t0190400-02	1633	8.81838	8.31697	10.9733	17.2005	14.1723	15.5923	-0.807695	0.345524	1	-0.0553347	0.954256	1	0.680177	0.347502	1	12.5513	11.0936	12.8617	9.63436	11.5759	12.0369	-0.00452924	1	1	-0.196433	0.68827	1	-0.192621	0.713161	1	Similar to Hexokinase.	Molecular Function: hexokinase activity (GO:0004396),Molecular Function: ATP binding (GO:0005524),Biological Process: glycolysis (GO:0006096)	K00844	hexokinase [EC:2.7.1.1]	ko00010 ko00051 ko00052 ko00500 ko00520 ko00521 ko00524 ko04910 ko04930 ko04973
Os01t0190500-01	1833	1.18877	2.24008	2.60692	0.778157	0.598071	4.64479	-0.56212	0.683904	1	-0.568011	0.665551	1	-0.0623207	0.970877	1	0.364625	0.167511	0.0469605	0.209345	0.468764	0.304646	-0.557594	0.702549	1	-1.74913	0.171154	0.631397	-1.19259	0.424916	1	IQ calmodulin-binding region domain containing protein.	--	-	-	-
Os01t0191000-00	742	0.89377	0.510811	0.23	0	0.984964	0.321708	0.0765283	1	1	-2.37463	0.274453	1	-2.52012	0.173464	1	0.450376	0.965557	0.928072	0.258578	0.579006	0.45155	0.458303	0.758764	1	0.0895614	1	1	-0.369219	0.907676	1	Conserved hypothetical protein.	--	-	-	-
Os01t0191100-01	693	179.089	212.846	436.255	239.548	233.244	1185.39	-1.81925	0.053618	0.612459	-1.00912	0.242566	1	0.746997	0.264644	1	86.9605	69.2665	118.374	107.837	132.668	115.874	-0.676726	0.0274625	0.295185	-0.263671	0.481579	1	0.412486	0.311246	0.913675	Similar to Acidic ribosomal protein P2a-4 (Fragment).	Molecular Function: structural constituent of ribosome (GO:0003735),Cellular Component: intracellular (GO:0005622),Cellular Component: ribosome (GO:0005840),Biological Process: translational elongation (GO:0006414)	K02943	large subunit ribosomal protein LP2	ko03010
Os01t0191200-01	1307	8.84333	0	0	0	0	0	32.5494	0.00105044	0.0572914	0	1	1	-32.5973	0.000237766	0.0106497	0	0	0	0	0	0	0	1	1	0	1	1	0	1	1	Similar to Acid phosphatase.	Molecular Function: acid phosphatase activity (GO:0003993)	-	-	-
Os01t0191200-02	1117	25.0208	0.169661	0.305569	0	0	0.14247	7.27014	0.000408899	0.0300294	1.06793	0.816964	1	-6.2875	0.000104769	0.00565229	0.997252	1.00791	6.39617	0.42942	0.673088	0.19997	1.1856	0.263455	0.955728	2.8387	0.0156838	0.145277	1.65286	0.139917	0.624241	Similar to Acid phosphatase.	Molecular Function: acid phosphatase activity (GO:0003993)	-	-	-
Os01t0191300-01	1668	6.8726	4.54462	5.93423	5.45969	5.69602	5.72441	-0.0247225	0.990003	1	0.0196664	0.994014	1	-0.031687	0.974036	1	8.28102	7.67004	15.8946	7.41923	8.30655	6.89652	0.0621999	0.904563	1	0.490868	0.357058	0.879216	0.428318	0.456096	1	No apical meristem (NAM) protein domain containing protein.	Molecular Function: DNA binding (GO:0003677),Biological Process: regulation of transcription (GO:0045449)	-	-	-
Os01t0191300-02	2242	0	0.845276	0	0.880893	1.24958	0	-0.553227	0.783998	1	-0.532815	0.786235	1	-0.0422597	1	1	0.447162	1.55213	0	0.34231	0	0.199257	3.34179	0.00554799	0.0996436	0.64589	0.881462	1	-2.70156	0.035437	0.264522	Similar to NAC-type transcription factor.	Molecular Function: DNA binding (GO:0003677),Biological Process: regulation of transcription (GO:0045449)	-	-	-
Os01t0191300-03	5597	0.575513	0.451458	0.701302	0.803738	1.26225	1.97608	-1.66401	0.157502	0.938062	-1.07304	0.319138	1	0.519129	0.609859	1	0.895603	0.932607	2.23002	0.668459	0.767594	1.03762	0.0130597	1	1	0.560616	0.437399	0.965748	0.547149	0.472907	1	Similar to NAC-type transcription factor.	Molecular Function: DNA binding (GO:0003677),Biological Process: regulation of transcription (GO:0045449)	-	-	-
Os01t0191400-01	2838	0.13353	0.0222587	0.090201	0	0.12876	0.112148	-0.727246	0.78516	1	-1.30859	0.61102	1	-0.663118	0.838521	1	0.0392506	0.0721276	0.0606615	0.0676056	0.075691	0.118059	-0.789853	0.79276	1	-0.721457	0.639806	1	0.0684938	1	1	Hypothetical protein.	--	-	-	-
Os01t0191500-01	2010	91.3459	124.455	134.108	141.981	135.321	184.038	-0.55938	0.502517	1	-0.179377	0.811009	1	0.3134	0.625649	1	72.8766	70.7278	77.7706	80.8028	85.497	88.1799	-0.280618	0.321627	1	-0.258956	0.466773	0.99129	0.0206477	0.954739	1	Similar to Mitochondrial processing peptidase.	Molecular Function: catalytic activity (GO:0003824),Molecular Function: metal ion binding (GO:0046872),Molecular Function: metalloendopeptidase activity (GO:0004222),Biological Process: proteolysis (GO:0006508),Molecular Function: zinc ion binding (GO:0008270)	K01412	mitochondrial processing peptidase [EC:3.4.24.64]	ko01002
Os01t0191700-01	1997	49.1488	45.7091	39.7381	58.5687	51.9068	16.0174	0.43422	0.60375	1	0.527135	0.477707	1	0.0150967	0.98121	1	121.657	124.131	84.6131	75.372	83.6871	91.6061	0.481456	0.0885402	0.58162	-0.259013	0.46661	0.991288	-0.741473	0.0470192	0.318072	Similar to Pyrophosphate-fructose-6-phosphate 1-phosphotransferase-like protein (Pyrophosphate-dependent phosphofructo-1-kinase-like protein).	Molecular Function: 6-phosphofructokinase activity (GO:0003872),Cellular Component: 6-phosphofructokinase complex (GO:0005945),Biological Process: glycolysis (GO:0006096),Molecular Function: ATP binding (GO:0005524)	K00850	6-phosphofructokinase [EC:2.7.1.11]	ko00010 ko00030 ko00051 ko00052 ko00680
Os01t0191800-01	1276	7.64748	17.5748	22.4025	11.9523	22.0513	62.1089	-1.69711	0.0755576	0.716382	-1.24311	0.142598	1	0.396076	0.617194	1	6.89659	2.88759	0.337299	2.40583	6.48137	5.42662	-0.292641	0.628035	1	-2.25865	0.00643339	0.0768147	-1.96649	0.0339956	0.257019	Similar to Serine/threonine-protein kinase 12 (EC 2.7.1.37) (Aurora-B) (Fragment).	--	K08850	aurora kinase, other [EC:2.7.11.1]	ko03036
Os01t0191900-01	1089	38.8006	40.1993	20.1376	14.6092	12.6393	6.06451	2.04853	0.0207099	0.37532	0.900546	0.343717	1	-1.22153	0.0776915	0.710726	27.7204	25.8457	27.112	19.9088	16.3722	24.2032	0.395312	0.30467	1	0.0872637	0.857746	1	-0.30893	0.509958	1	Similar to Blind.	Molecular Function: DNA binding (GO:0003677),Biological Process: regulation of transcription (GO:0045449)	K09422	myb proto-oncogene protein, plant	ko03000
Os01t0192000-01	1991	100.688	154.61	173.275	126.142	41.9687	114.458	0.736295	0.404753	1	0.985008	0.220342	1	0.186591	0.779478	1	40.4506	43.4379	83.5278	67.6008	56.2652	66.9764	-0.560899	0.0490818	0.422807	0.167564	0.653577	1	0.727425	0.073322	0.42653	Similar to Zinc finger transcription factor.	Molecular Function: nucleic acid binding (GO:0003676),Molecular Function: zinc ion binding (GO:0008270)	-	-	-
Os01t0192101-00	1711	1.66113	2.14136	3.88998	0.128253	0	0.51155	2.88109	0.0714897	0.699293	2.99386	0.0881262	1	0.0465747	0.975591	1	1.10677	0.598182	1.15711	1.73811	0.627736	0.913832	0.136854	0.893261	1	0.781047	0.39141	0.917537	0.643013	0.514958	1	Hypothetical conserved gene.	--	-	-	-
Os01t0192300-01	1474	78.2855	93.5983	68.021	86.1236	30.4931	25.2095	1.61242	0.0553257	0.621174	1.48562	0.0420309	1	-0.197438	0.754785	1	61.8934	60.965	37.1995	15.2294	46.6347	87.0585	-0.127006	0.695052	1	-1.47419	0.00251598	0.0381695	-1.34783	0.00557082	0.0703981	Similar to I-box binding factor (Fragment).	Molecular Function: nucleic acid binding (GO:0003676),Molecular Function: zinc ion binding (GO:0008270),Molecular Function: DNA binding (GO:0003677)	-	-	-
Os01t0192300-02	635	0	0	0	0	0	0	0	1	1	0	1	1	0	1	1	0	0	0	0	0	0	0	1	1	0	1	1	0	1	1	Similar to R1MYB1 protein.	Molecular Function: nucleic acid binding (GO:0003676),Molecular Function: zinc ion binding (GO:0008270)	-	-	-
Os01t0192300-03	1905	3.63044	5.57092	4.16572	5.06844	2.68551	4.55278	0.361333	0.754899	1	0.385018	0.714761	1	-0.0410741	0.97281	1	5.55504	6.33973	0.497042	0.402866	3.66476	6.33166	0.246375	0.628631	1	-3.59633	4.71e-06	0.000237514	-3.84384	1.47854e-06	7.36313e-05	Hypothetical conserved gene.	Molecular Function: nucleic acid binding (GO:0003676),Molecular Function: zinc ion binding (GO:0008270)	-	-	-
Os01t0192401-00	760	0	0	0	0	0	0	0	1	1	0	1	1	0	1	1	0	0	0	0	0	0	0	1	1	0	1	1	0	1	1	Hypothetical gene.	--	-	-	-
Os01t0192500-00	774	2.20325	1.14261	2.53565	1.41757	1.41636	2.15886	-0.123127	0.944598	1	0.177956	0.911171	1	0.22741	0.879605	1	0	0.396702	4.89336	1.36338	1.2489	1.29864	-2.64963	0.0515982	0.435306	1.17508	0.243242	0.747634	3.82626	0.00381544	0.0531268	Similar to H0525G02.3 protein.	--	-	-	-
Os01t0192550-01	1273	0.223267	0.0496231	0.938431	3.18904	0.861166	0.625053	-2.55027	0.157458	0.938062	1.49046	0.258232	1	3.9693	0.00816125	0.155259	0.0875044	0.1608	0.608569	0	0.337488	0.35093	-1.46546	0.388119	1	-0.280813	1	1	1.18488	0.498033	1	Conserved hypothetical protein.	--	-	-	-
Os01t0192600-01	1480	13.5068	35.4692	53.6773	45.4449	72.5082	91.4509	-1.72234	0.0535648	0.612183	-0.697141	0.347655	1	0.965059	0.18136	1	34.1706	16.7354	6.51406	16.3993	38.1	43.0132	-0.678863	0.0613834	0.47667	-1.95449	3.18e-05	0.00116737	-1.27638	0.0138626	0.136969	Ndr family protein.	--	-	-	-
Os01t0192900-00	1643	0.345975	0.422929	0.727098	1.33561	0	0.0968585	2.85817	0.151928	0.929708	4.2859	0.0218285	0.862288	1.37214	0.29283	1	0.135597	0	0.0523911	0	0.0653716	0.203926	-1.0302	0.760414	1	-2.4186	0.358301	0.879216	-1.39853	1	1	1-aminocyclopropane-1-carboxylate synthase family protein.	Molecular Function: catalytic activity (GO:0003824),Biological Process: biosynthetic process (GO:0009058),Molecular Function: pyridoxal phosphate binding (GO:0030170),Molecular Function: transferase activity%2Ctransferring nitrogenous groups (GO:0016769)	K01762	1-aminocyclopropane-1-carboxylate synthase [EC:4.4.1.14]	ko00270
Os01t0193250-00	501	0	0.126088	0	0	0	0	25.2958	1	1	0	1	1	-25.3189	1	1	0	0	0	0	0	0	0	1	1	0	1	1	0	1	1	Hypothetical gene.	--	-	-	-
Os01t0193300-00	648	0	0	0	0	0	0	0	1	1	0	1	1	0	1	1	0	0	0	0	0	0	0	1	1	0	1	1	0	1	1	Hypothetical conserved gene.	Molecular Function: DNA binding (GO:0003677),Molecular Function: zinc ion binding (GO:0008270),Biological Process: regulation of transcription (GO:0045449)	-	-	-
Os01t0193400-01	1850	0	0.102438	0	0	0	0	26.8221	0.61617	1	0	1	1	-26.8424	0.5992	1	0	0	0	0	0	0	0	1	1	0	1	1	0	1	1	TNFR/CD27/30/40/95 cysteine-rich region domain containing protein.	Molecular Function: receptor activity (GO:0004872)	-	-	-
Os01t0193400-02	1508	0	0	0	0	0	0	0	1	1	0	1	1	0	1	1	0	0	0	0	0	0	0	1	1	0	1	1	0	1	1	TNFR/CD27/30/40/95 cysteine-rich region domain containing protein.	Molecular Function: receptor activity (GO:0004872)	-	-	-
Os01t0193400-03	1411	0	0	0	0	0	0	0	1	1	0	1	1	0	1	1	0	0	0	0	0	0.0791519	-25.9021	1	1	-25.9628	1	1	0	1	1	TNFR/CD27/30/40/95 cysteine-rich region domain containing protein.	Molecular Function: receptor activity (GO:0004872)	-	-	-
Os01t0193400-04	1753	4.64781	2.99095	2.62854	3.50503	2.98785	2.04256	0.568046	0.618644	1	0.300173	0.790308	1	-0.346534	0.710964	1	4.19392	5.54658	4.56664	4.70632	3.18602	3.56775	0.522969	0.349318	1	0.329945	0.603433	1	-0.194353	0.768351	1	Hypothetical gene.	--	-	-	-
Os01t0193500-00	687	0	0.183902	0	0.159709	0	0.115821	0.66288	1	1	0.188946	1	1	-0.533763	1	1	0.162144	0	0.501186	0	0.15634	0	-0.0251851	1	1	1.56691	0.712188	1	1.58646	0.721747	1	Hypothetical conserved gene.	--	-	-	-
Os01t0193600-01	2306	3.65647	1.42448	2.55324	3.854	3.53906	4.24415	-0.649739	0.56411	1	-0.255287	0.811384	1	0.314116	0.738278	1	2.94665	3.86139	4.96464	3.12009	2.74802	3.05119	0.226042	0.693151	1	0.353865	0.574156	1	0.12685	0.847682	1	Methyltransferase small domain containing protein.	Molecular Function: methyltransferase activity (GO:0008168),Molecular Function: RNA binding (GO:0003723),Biological Process: RNA processing (GO:0006396),Molecular Function: RNA methyltransferase activity (GO:0008173)	K00599	--	ko00340 ko00350 ko00624
Os01t0193900-01	2847	9.51722	11.9817	11.9288	14.5291	8.7708	10.8719	0.131214	0.880566	1	0.457314	0.590288	1	0.257903	0.698323	1	12.7552	13.3733	14.0592	14.6577	11.7705	16.7898	-0.13384	0.700854	1	-0.118845	0.775057	1	0.0136806	0.980057	1	Myb%2C DNA-binding domain containing protein.	Molecular Function: DNA binding (GO:0003677)	-	-	-
Os01t0193900-02	1707	1.49852	0.333059	0.249942	0	0.214072	1.44502	0.114044	0.952936	1	-2.62721	0.12968	1	-2.81076	0.070193	0.670963	0.913593	0.299792	1.10939	1.29259	0.188762	0.523414	0.761085	0.496693	1	1.63159	0.118769	0.519262	0.869779	0.405085	0.997856	Hypothetical conserved gene.	--	-	-	-
Os01t0194000-01	1638	19.4916	11.801	15.472	16.813	33.6866	8.64672	-0.49903	0.564509	1	-0.399556	0.651788	1	0.0166196	0.98569	1	38.1511	27.3056	26.9061	24.1295	38.5559	27.3413	-0.0171124	0.962252	1	-0.497102	0.225432	0.723897	-0.480291	0.272656	0.86056	Conserved hypothetical protein.	--	-	-	-
Os01t0194000-02	1658	5.77123	3.04802	2.77915	0.529409	6.7589	6.4788	-0.618385	0.571014	1	-1.96988	0.0914453	1	-1.42936	0.17302	1	8.80126	7.96322	9.96809	6.36464	8.09753	4.2437	0.433467	0.378844	1	0.275993	0.638209	1	-0.157721	0.791373	1	Hypothetical conserved gene.	--	-	-	-
Os01t0194200-01	1703	6.06378	5.56403	7.8165	4.76764	3.86235	15.9325	-0.745263	0.461026	1	-0.598239	0.565297	1	0.0804832	0.928301	1	3.79377	2.34387	2.07236	4.16853	3.5949	3.86924	-0.290115	0.622451	1	-0.388998	0.580205	1	-0.10009	0.896948	1	IQ calmodulin-binding region domain containing protein.	--	-	-	-
Os01t0194300-01	2114	130.861	187.359	161.054	199.147	101.813	120.521	0.520294	0.532695	1	0.722744	0.329348	1	0.13579	0.835525	1	174.519	148.004	71.9901	148.028	184.124	251.05	-0.437926	0.11986	0.678606	-1.11228	0.0138726	0.133824	-0.675946	0.132129	0.603946	Similar to NPR1.	Molecular Function: protein binding (GO:0005515)	K14508	regulatory protein NPR1	ko04075
Os01t0194600-01	638	0	0.594078	0	0	0	1.99547	-1.62627	0.438946	1	-29.4074	0.0662764	1	-27.8029	0.22127	1	0	0	1.21428	0	1.34678	0	-28.8793	0.0690397	0.508891	-0.267957	1	1	28.6763	0.0904767	0.480362	Thioredoxin fold domain containing protein.	Molecular Function: ATP binding (GO:0005524),Cellular Component: cytoplasm (GO:0005737),Biological Process: protein folding (GO:0006457),Molecular Function: electron carrier activity (GO:0009055),Molecular Function: protein disulfide oxidoreductase activity (GO:0015035),Biological Process: cell redox homeostasis (GO:0045454)	-	-	-
Os01t0194600-02	672	36.7962	43.5236	51.4267	34.7774	16.676	34.6931	0.658441	0.467075	1	0.787851	0.402498	1	0.0629847	0.931994	1	81.7214	35.0302	23.0568	38.116	43.7934	48.1967	0.337119	0.376369	1	-0.717811	0.107812	0.490361	-1.05523	0.0352502	0.263615	Thioredoxin fold domain containing protein.	Molecular Function: ATP binding (GO:0005524),Cellular Component: cytoplasm (GO:0005737),Biological Process: protein folding (GO:0006457),Molecular Function: electron carrier activity (GO:0009055),Molecular Function: protein disulfide oxidoreductase activity (GO:0015035),Biological Process: cell redox homeostasis (GO:0045454)	-	-	-
Os01t0195000-01	2367	14.5291	15.132	10.4184	11.5885	4.99168	6.21897	1.39901	0.110361	0.831265	1.00075	0.277526	1	-0.468645	0.479537	1	7.10619	7.73996	11.7099	15.6848	5.98967	8.16275	0.0636899	0.887321	1	0.825321	0.0644247	0.364686	0.760125	0.120004	0.568683	Zinc finger%2C C2H2-type domain containing protein.	Cellular Component: intracellular (GO:0005622),Molecular Function: zinc ion binding (GO:0008270)	-	-	-
Os01t0195033-00	411	0	0	2.07616	0	0	0	0	1	1	28.8982	0.109067	1	28.8706	0.0822782	0.730453	0	0	0.418874	1.16706	0	0	0	1	1	28.3885	0.095918	0.458934	28.3917	0.105663	0.527636	Hypothetical conserved gene.	--	-	-	-
Os01t0195066-00	215	0	0	0.396884	0	0.566545	0	-25.8664	1	1	-0.171413	1	1	25.6355	1	1	0	0	0	0	0	0	0	1	1	0	1	1	0	1	1	Non-protein coding transcript.	--	-	-	-
Os01t0195100-01	640	0.296061	0.0987035	0	0	0.190324	0	1.16765	0.740584	1	-25.8396	1	1	-27.0448	0.374109	1	0.174052	0	0	0	0	0.174505	-0.0359158	1	1	-25.9629	1	1	-25.9332	1	1	Non-protein coding transcript.	--	-	-	-
Os01t0195200-01	1875	4.80014	9.39974	11.9235	7.84133	10.0044	31.1063	-1.49411	0.121203	0.859077	-1.00561	0.304193	1	0.429094	0.585504	1	1.96052	0.818792	1.10181	2.60936	2.74958	2.20389	-0.844919	0.239261	0.916201	-0.54976	0.485757	1	0.294145	0.743187	1	Similar to Serine/threonine-protein kinase PBS1 (EC 2.7.1.37) (AvrPphB susceptible protein 1).	Molecular Function: protein serine/threonine kinase activity (GO:0004674),Biological Process: protein amino acid phosphorylation (GO:0006468),Molecular Function: protein kinase activity (GO:0004672),Molecular Function: ATP binding (GO:0005524)	-	-	-
Os01t0195300-00	560	3.21438	1.01524	2.438	1.3715	1.52259	2.13132	0.165013	0.932418	1	0.0924873	1	1	-0.150008	0.925722	1	1.39241	0.913831	5.99476	2.227	0.767183	0	1.56069	0.275785	0.975775	3.28101	0.0100213	0.105956	1.72149	0.115678	0.556354	Hypothetical conserved gene.	--	-	-	-
Os01t0195400-00	1287	12.0725	17.0319	24.7305	10.5713	19.5914	38.2081	-0.971851	0.283033	1	-0.66998	0.481562	1	0.237427	0.758938	1	3.80831	1.67003	5.35065	4.09968	12.1009	6.76869	-1.79613	0.00256031	0.0565863	-1.12582	0.0647699	0.366064	0.669193	0.391188	0.982726	Harpin-induced 1 domain containing protein.	--	-	-	-
Os01t0195500-01	1047	39.0903	31.193	40.2608	33.6391	44.9069	54.3381	-0.510789	0.541393	1	-0.397617	0.592349	1	0.0397668	0.951025	1	25.747	28.1533	32.8858	33.3519	26.7745	27.4142	-0.0138839	0.975868	1	0.161996	0.709527	1	0.17475	0.703652	1	Translation initiation factor SUI1 domain containing protein.	Molecular Function: translation initiation factor activity (GO:0003743),Biological Process: translational initiation (GO:0006413)	-	-	-
Os01t0195700-00	213	0	0	0.400611	0	0	0	0	1	1	25.6619	1	1	25.6355	1	1	0	0	0.404125	1.35116	0	0.524335	-25.9021	1	1	1.61691	0.492304	1	27.5833	0.228733	0.794693	Hypothetical conserved gene.	--	-	-	-
Os01t0195801-00	870	0.762273	1.08914	1.76545	0.378345	0.420025	0.82313	0.579279	0.701765	1	0.821879	0.640619	1	0.179529	0.956081	1	1.0243	0.588213	0	2.64641	0.864183	0.256743	0.505921	0.710273	1	1.09387	0.448727	0.975742	0.582629	0.723461	1	Hypothetical conserved gene.	Cellular Component: nucleus (GO:0005634),Molecular Function: transcription regulator activity (GO:0030528),Biological Process: regulation of transcription (GO:0045449)	-	-	-
Os01t0195900-00	1056	2.42232	3.76868	2.74737	0.103902	0.115348	1.65769	1.82672	0.220271	1	0.739237	0.688821	1	-1.14785	0.382994	1	0	0.193843	0	0.272535	0.10171	0.105761	-0.0630353	1	1	0.221208	1	1	0.293383	1	1	Hypothetical conserved gene.	Cellular Component: nucleus (GO:0005634),Molecular Function: transcription regulator activity (GO:0030528),Biological Process: regulation of transcription (GO:0045449)	-	-	-
Os01t0196300-01	1749	38.5675	29.0749	18.3931	9.78636	19.1521	19.9264	0.772294	0.357921	1	-0.44696	0.617988	1	-1.29373	0.0526639	0.559916	44.3279	33.5897	5.11846	22.9821	14.8612	8.93978	1.70297	1.59661e-06	0.000140265	0.106692	0.856235	1	-1.59804	0.00433263	0.0582311	Helix-loop-helix DNA-binding domain containing protein.	Cellular Component: nucleus (GO:0005634),Molecular Function: transcription regulator activity (GO:0030528),Biological Process: regulation of transcription (GO:0045449)	-	-	-
Os01t0196500-01	1073	9.97724	11.9511	12.6445	7.36239	6.35713	20.3929	-0.262148	0.796345	1	-0.368486	0.721541	1	-0.170733	0.836528	1	11.7311	6.7724	6.73868	8.67236	11.5113	12.3861	-0.376604	0.440259	1	-0.761541	0.169808	0.628913	-0.385755	0.547243	1	Prenylated rab acceptor PRA1 family protein.	--	-	-	-
Os01t0196600-01	1763	8.27561	12.3976	15.1978	15.7454	15.6145	18.8204	-0.730812	0.404836	1	-0.127035	0.885867	1	0.537423	0.459408	1	9.91986	8.9403	6.59139	9.41367	11.3924	9.31223	-0.141747	0.747642	1	-0.501172	0.323369	0.860755	-0.360458	0.509857	1	Similar to 260 kDa major acidic fibroblast growth factor-stimulated phosphoprotein (Fragment).	Molecular Function: catalytic activity (GO:0003824),Biological Process: metabolic process (GO:0008152)	-	-	-
Os01t0196800-01	2923	0.0324118	0.108057	0.0291927	0.750736	0.375048	0.136109	-1.81104	0.320993	1	0.613172	0.717554	1	2.35775	0.161584	1	0.190546	0.0700301	0.0294487	0.131279	0.183725	0.076417	-0.0221546	1	1	-0.852703	0.581547	1	-0.832094	0.59795	1	Hypothetical protein.	--	-	-	-
Os01t0197100-00	1485	12.5681	17.2708	12.2967	5.54142	4.9215	28.9343	-0.140979	0.888208	1	-0.862305	0.419289	1	-0.782153	0.320599	1	5.40088	2.2055	1.44914	6.07249	6.65408	5.33974	-0.666788	0.252728	0.938965	-0.807334	0.250388	0.758855	-0.141787	0.871258	1	Similar to Cytochrome P450 90C1 (EC 1.14.-.-) (ROTUNDIFOLIA3).	Molecular Function: monooxygenase activity (GO:0004497),Molecular Function: iron ion binding (GO:0005506),Molecular Function: electron carrier activity (GO:0009055),Molecular Function: heme binding (GO:0020037)	K09589	cytochrome P450, family 90, subfamily D, polypeptide 2 (steroid 3-oxidase) [EC:1.14.-.-]	ko00905
Os01t0197200-01	1919	12.5892	11.5873	12.9396	13.2648	14.6626	20.4832	-0.544242	0.529665	1	-0.392465	0.65337	1	0.0805919	0.911136	1	12.5383	12.0003	16.0136	16.297	11.026	8.90441	0.293046	0.474076	1	0.568561	0.200801	0.687823	0.274675	0.5639	1	Similar to predicted protein.	Molecular Function: nucleic acid binding (GO:0003676),Molecular Function: ATP binding (GO:0005524),Molecular Function: ATP-dependent helicase activity (GO:0008026),Molecular Function: helicase activity (GO:0004386)	-	-	-
Os01t0197350-00	420	0	0	0.406334	0	0	0.568352	-27.0964	0.426981	1	-0.459964	1	1	26.6091	0.596047	1	0.530443	0	0	0.22841	0.511455	0	-0.0128981	1	1	-1.37292	1	1	-1.36089	1	1	Hypothetical genes.	--	-	-	-
Os01t0197400-01	997	7.79202	4.43522	4.36493	2.75126	2.19913	10.1357	-0.00537664	1	1	-0.738799	0.538422	1	-0.803742	0.403979	1	3.79876	1.53985	2.0721	4.90727	1.83139	3.24856	0.0637705	0.968075	1	0.328711	0.697392	1	0.263697	0.76577	1	Conserved hypothetical protein.	--	-	-	-
Os01t0197500-00	720	1.05266	1.31605	1.54068	0.609556	0.50753	1.43667	0.289577	0.869938	1	0.181313	0.946947	1	-0.170574	0.952549	1	0.928276	0.284303	1.67375	0.799437	0.745872	0.930695	-0.486205	0.778671	1	0.441566	0.783493	1	0.925094	0.496092	1	Similar to predicted protein.	--	-	-	-
Os01t0197700-01	2147	2.95648	7.59102	1.86796	0.970974	0.397136	0.630031	3.37955	0.00966917	0.243209	1.49663	0.249746	1	-1.94144	0.0457939	0.516193	0.0518831	0	0	0.0893641	0.100052	0.0520183	-1.61456	0.689215	1	-0.954187	1	1	0.659996	1	1	Hypothetical protein.	Molecular Function: catalytic activity (GO:0003824),Molecular Function: FAD binding (GO:0050660),Biological Process: cytokinin metabolic process (GO:0009690),Molecular Function: cytokinin dehydrogenase activity (GO:0019139),Molecular Function: oxidoreductase activity (GO:0016491)	K00279	cytokinin dehydrogenase [EC:1.5.99.12]	ko00908
Os01t0197900-01	1470	2.06236	2.01973	0.696573	1.94063	0.994344	0.108257	1.86753	0.193076	0.996634	1.2736	0.387805	1	-0.676143	0.550931	1	1.13666	1.32288	3.33774	0.652601	0.73065	1.74743	-0.0127791	1	1	0.569765	0.553011	1	0.582519	0.5625	1	RNA-dependent RNA polymerase%2C eukaryotic-type domain containing protein.	--	-	-	-
Os01t0197950-00	1622	0.6425	0.623135	0.26304	0.676449	0.375485	0	1.77946	0.326226	1	1.38368	0.43485	1	-0.481962	0.730543	1	0.274705	0.315503	0.636833	0.354867	0.33109	0.481987	-0.464511	0.789979	1	0.167239	1	1	0.63073	0.61956	1	Hypothetical conserved gene.	--	-	-	-
Os01t0198000-01	2121	0.402007	0.833931	0.523004	0.879416	0.804008	2.13835	-1.21434	0.374377	1	-1.03339	0.4325	1	0.119954	0.940302	1	0.262596	0.19302	0.365256	0.180919	0.405113	0.473904	-0.957636	0.419199	1	-0.804528	0.513676	1	0.151073	1	1	RNA-dependent RNA polymerase%2C eukaryotic-type domain containing protein.	--	-	-	-
Os01t0198100-01	1490	0.445085	0.720735	0.744491	0.810014	0.490499	1.01464	-0.350034	0.825001	1	0.0747113	1	1	0.360739	0.796933	1	0.299042	0.274762	0.288854	0.0643842	0.288337	0.749553	-0.857523	0.525907	1	-1.65493	0.224184	0.72254	-0.799072	0.63707	1	RNA-dependent RNA polymerase%2C eukaryotic-type domain containing protein.	--	-	-	-
Os01t0198200-01	2209	25.647	28.5396	26.8467	28.858	25.0893	12.8593	0.484639	0.563337	1	0.559386	0.437663	1	0.000919419	0.999974	1	29.3485	45.0818	26.8874	35.6978	30.1941	26.5937	0.383798	0.237135	0.914989	0.0114081	0.977835	1	-0.374111	0.391321	0.982726	Similar to Casein kinase-like protein.	Molecular Function: protein serine/threonine kinase activity (GO:0004674),Biological Process: protein amino acid phosphorylation (GO:0006468),Molecular Function: protein kinase activity (GO:0004672),Molecular Function: ATP binding (GO:0005524)	-	-	-
Os01t0198200-02	1581	12.1046	13.1055	15.7059	17.905	16.3334	9.41141	-0.0560498	0.950417	1	0.393323	0.65484	1	0.376073	0.5917	1	23.3214	13.1416	21.506	14.5628	19.4295	16.9538	-0.00424916	1	1	-0.139408	0.753555	1	-0.135191	0.781144	1	Similar to predicted protein.	Molecular Function: protein serine/threonine kinase activity (GO:0004674),Molecular Function: ATP binding (GO:0005524),Biological Process: protein amino acid phosphorylation (GO:0006468),Molecular Function: protein kinase activity (GO:0004672)	-	-	-
Os01t0198200-03	1215	18.714	14.6097	8.91928	7.67589	12.8324	28.2913	-0.299948	0.737452	1	-1.26658	0.193686	1	-1.03768	0.162363	1	20.2616	16.3421	11.4772	6.31654	8.13277	11.6739	0.880465	0.0381993	0.36294	-0.278805	0.626827	1	-1.15959	0.0383802	0.278702	Similar to predicted protein.	--	-	-	-
Os01t0198250-00	1324	0	0.0477117	0	0	0	0	25.2949	1	1	0	1	1	-25.3189	1	1	0	0	0.0650141	0	0	0	0	1	1	25.5418	1	1	25.5425	1	1	Hypothetical gene.	--	-	-	-
Os01t0198500-01	1103	2.57678	2.4054	3.48129	3.8795	1.43562	3.75122	-0.050638	0.985906	1	0.543425	0.649265	1	0.526796	0.600847	1	7.47333	3.43329	1.32669	3.56594	6.71894	6.17651	-0.250589	0.677639	1	-1.53258	0.035837	0.253771	-1.2828	0.115621	0.556242	Conserved hypothetical protein.	--	-	-	-
Os01t0198702-01	1238	0.306105	0.357182	0.206777	0.531761	0.0983903	0.514179	0.102544	1	1	0.257406	1	1	0.088586	1	1	0.269935	0.330692	0.486713	0.774898	0.347029	0.541276	-0.56517	0.754821	1	0.376385	0.839647	1	0.94075	0.501759	1	Hypothetical gene.	--	-	-	-
Os01t0198900-01	1052	0	0.54043	0.730011	0	0	0.378181	0.566864	0.798854	1	0.962227	0.711359	1	0.35192	0.922111	1	1.80008	0	0	2.73572	0	0.849303	1.07981	0.508037	1	1.56132	0.310622	0.843688	0.480332	0.779314	1	Conserved hypothetical protein.	--	-	-	-
Os01t0198900-02	952	0	4.18039	3.49567	0.230504	0	0	31.1349	0.00934763	0.237105	30.9338	0.00565812	0.422992	-0.234006	0.899623	1	0	0	0	8.36385	5.97951	3.87138	-32.3183	1.73585e-08	2.54517e-06	-0.372405	0.74182	1	32.0086	0.000340878	0.00780605	Conserved hypothetical protein.	--	-	-	-
Os01t0198900-03	1074	12.5261	6.58759	5.87936	11.7484	3.51585	0.296347	2.26341	0.0781898	0.729557	2.20768	0.0707242	1	-0.144596	0.86273	1	8.29744	4.28837	6.81256	35.0144	14.5008	9.35894	-0.932352	0.0822222	0.562326	0.676931	0.266192	0.780439	1.60773	0.0168075	0.158405	Conserved hypothetical protein.	--	-	-	-
Os01t0199300-00	893	0.424365	0.212218	0.382218	0	0.136402	0.0891033	1.48627	0.529114	1	0.882882	0.807518	1	-0.667797	0.747163	1	1.37214	0.343838	0.481963	0.322281	0.360825	0.625327	0.786428	0.540834	1	-0.411485	0.879314	1	-1.19983	0.391135	0.982726	Similar to lachrymatory factor synthase.	--	-	-	-
Os01t0199350-00	1325	0	0	0.1288	0	0	0	0	1	1	26.635	0.604073	1	26.6091	0.596047	1	0	0	0	0	0.0810608	0.0842893	-26.8969	0.551973	1	-26.9576	0.556376	1	0	1	1	Similar to carbohydrate transporter/ sugar porter.	--	-	-	-
Os01t0199351-00	252	0	0	0	0	0	0	0	1	1	0	1	1	0	1	1	0	0	0	0	0	0	0	1	1	0	1	1	0	1	1	Hypothetical genes.	--	-	-	-
Os01t0199400-01	1484	18.9607	18.1338	12.7075	15.0828	11.7375	5.95161	1.03651	0.229988	1	0.658139	0.474147	1	-0.45338	0.51911	1	33.9283	27.1046	18.3874	29.4779	20.7718	24.0074	0.440542	0.181101	0.821035	-0.032513	0.944817	1	-0.474235	0.295906	0.892618	Alpha/beta hydrolase family protein.	--	-	-	-
Os01t0199400-02	2538	0.634584	0.896032	1.00863	1.77247	1.05585	0.156756	0.310059	0.833909	1	1.20195	0.353096	1	0.811906	0.467552	1	1.22892	1.41143	1.62796	1.58753	0.719423	0.836085	0.758195	0.314955	1	0.920804	0.266607	0.781071	0.16149	0.861901	1	Similar to predicted protein.	--	-	-	-
Os01t0199550-00	700	2.03013	2.61705	2.3161	2.66463	1.21807	0.341011	1.57964	0.31316	1	1.71232	0.229766	1	0.0544176	0.973799	1	3.66006	2.48562	2.45939	2.74093	1.6878	1.91457	0.762899	0.34215	1	0.401831	0.666163	1	-0.362092	0.715744	1	Non-protein coding gene.	--	-	-	-
Os01t0199700-00	651	0	0	0	0	0	0	0	1	1	0	1	1	0	1	1	0	0	0	0	0	0	0	1	1	0	1	1	0	1	1	Protein of unknown function DUF1677%2C plant family protein.	--	-	-	-
Os01t0199900-01	2274	9.08234	7.33375	9.15592	10.615	10.6059	17.2155	-0.765011	0.383553	1	-0.458223	0.610444	1	0.234715	0.739294	1	6.95594	11.4321	11.7724	9.49199	8.12391	7.26875	0.250511	0.564095	1	0.338829	0.477712	1	0.0869352	0.867358	1	Similar to Phosphoribosylaminoimidazole carboxylase catalytic subunit (EC 4.1.1.21) (AIR carboxylase) (AIRC).	Molecular Function: phosphoribosylaminoimidazole carboxylase activity (GO:0004638),Biological Process: 'de novo' IMP biosynthetic process (GO:0006189),Cellular Component: phosphoribosylaminoimidazole carboxylase complex (GO:0009320),Molecular Function: catalytic activity (GO:0003824),Molecular Function: ATP binding (GO:0005524),Molecular Function: transporter activity (GO:0005215),Biological Proc…	K11808	phosphoribosylaminoimidazole carboxylase [EC:4.1.1.21]	ko00230
Os01t0199950-00	395	0	0	0	0	0	0	0	1	1	0	1	1	0	1	1	0	0	0	0	0	0	0	1	1	0	1	1	0	1	1	Hypothetical gene.	--	K11808	phosphoribosylaminoimidazole carboxylase [EC:4.1.1.21]	ko00230
Os01t0200000-01	1375	29.0764	28.9894	27.2436	30.961	24.5386	26.7931	0.168123	0.842908	1	0.205727	0.775962	1	-0.0338272	0.958711	1	21.6305	27.0946	28.359	42.8382	29.3705	26.3167	-0.19904	0.566551	1	0.225288	0.585099	1	0.422857	0.351627	0.952755	Similar to autophagocytosis protein AUT1-like [Oryza sativa (japonica cultivar-group)].	--	K08343	autophagy-related protein 3	ko04140
Os01t0200150-00	739	0	0	0	0	0	0	0	1	1	0	1	1	0	1	1	0	0.138497	0	0.519255	0	0	25.8391	1	1	27.6034	0.239025	0.742483	1.70498	0.536244	1	Hypothetical gene.	--	K08343	autophagy-related protein 3	ko04140
Os01t0200300-01	1429	6.43089	5.08368	6.3296	5.06755	6.56344	10.3011	-0.556662	0.608631	1	-0.531101	0.599629	1	-0.0462782	0.963956	1	10.8353	9.52584	11.3848	11.6139	5.78743	6.25239	0.751651	0.113042	0.662667	0.806259	0.138122	0.561684	0.0536964	0.925487	1	Hypothetical protein.	--	-	-	-
Os01t0200400-01	1166	1.38128	2.8172	1.24409	1.59969	3.55184	5.93698	-1.15122	0.364902	1	-1.70687	0.154362	1	-0.617837	0.605744	1	0	0	0	1.48095	1.56595	0	-29.9636	0.0139125	0.190685	-0.22844	0.957391	1	29.7976	0.0219694	0.191248	Thioredoxin domain 2 containing protein.	--	-	-	-
Os01t0200400-02	1102	9.62871	11.9806	8.90469	3.98258	11.3849	22.0945	-0.617934	0.506855	1	-1.33543	0.189643	1	-0.783099	0.356237	1	6.06496	3.62215	3.35879	2.35043	3.21632	5.16865	0.201959	0.779866	1	-0.678296	0.364688	0.885765	-0.880924	0.254758	0.838043	Thioredoxin domain 2 containing protein.	--	-	-	-
Os01t0200500-01	1453	9.78041	4.3041	6.81232	4.53077	6.20353	13.581	-0.503611	0.638336	1	-0.759863	0.457548	1	-0.33258	0.694197	1	5.59649	7.74838	10.8413	10.2997	6.20927	4.84243	0.265566	0.627321	1	0.807324	0.146487	0.578107	0.540561	0.361822	0.963947	MPPN family protein.	--	K14313	nuclear pore complex protein Nup53	ko03013
Os01t0200600-01	896	0.211472	0.0705025	0	0.122455	0	0	27.0213	0.396421	1	25.7845	1	1	-1.30166	0.725963	1	0	0	0	0.107067	0	0	0	1	1	25.5772	1	1	25.5819	1	1	Similar to Avr9/Cf-9 rapidly elicited protein 111A.	Molecular Function: transcription factor activity (GO:0003700),Cellular Component: nucleus (GO:0005634),Biological Process: regulation of transcription%2C DNA-dependent (GO:0006355),Molecular Function: DNA binding (GO:0003677)	-	-	-
Os01t0200700-01	565	5645.47	21.6903	50.896	48.5487	50.4476	8.59066	6.47195	1.3e-05	0.00245471	0.739625	0.43329	1	-5.83722	4.28693e-06	0.000448752	376.765	231.508	409.673	185.752	110.827	109.311	1.4599	2.34055e-06	0.000196985	1.30938	0.00407148	0.0551616	-0.150165	0.782238	1	Similar to Metallothionein-like protein type 3 (MT-3) (MWMT3).	Molecular Function: metal ion binding (GO:0046872)	-	-	-
Os01t0200950-00	1047	4.97677	5.43011	5.29748	9.32673	11.1686	12.0836	-1.16679	0.293255	1	-0.646595	0.519833	1	0.449385	0.617801	1	3.93653	3.71467	11.9211	8.33796	5.94988	4.2668	-0.424862	0.516765	1	0.859975	0.167323	0.624655	1.28431	0.0597441	0.373232	Non-protein coding gene.	--	-	-	-
Os01t0201000-01	704	7.5361	7.26817	10.3026	11.5331	10.9004	23.5091	-1.20801	0.292282	1	-0.615886	0.551103	1	0.523775	0.564402	1	5.37978	5.52452	18.4629	17.4423	8.39106	6.34565	-0.441707	0.502671	1	1.15615	0.0544744	0.331071	1.59706	0.0163438	0.155111	Hypothetical protein.	--	-	-	-
Os01t0201100-01	1753	9.07944	9.18906	5.35443	3.31726	2.91837	1.08937	2.15678	0.0538131	0.613831	1.12151	0.318586	1	-1.10982	0.164162	1	6.48151	7.06459	7.95479	8.37288	5.33045	6.30728	0.213407	0.661179	1	0.361223	0.503577	1	0.146612	0.806318	1	Similar to xylosyltransferase oxt.	Molecular Function: acetylglucosaminyltransferase activity (GO:0008375),Cellular Component: membrane (GO:0016020)	-	-	-
Os01t0201200-01	2565	20.1668	12.3139	8.58292	9.06848	7.02825	5.70789	1.31832	0.126784	0.875339	0.488119	0.590896	1	-0.908586	0.163914	1	24.2763	26.7743	17.2493	15.409	11.1384	10.8853	1.20649	0.000278674	0.0103329	0.440948	0.300681	0.830518	-0.766573	0.0707529	0.418638	Similar to Protein kinase.	Molecular Function: protein serine/threonine kinase activity (GO:0004674),Biological Process: protein amino acid phosphorylation (GO:0006468),Molecular Function: protein kinase activity (GO:0004672),Molecular Function: ATP binding (GO:0005524),Molecular Function: protein tyrosine kinase activity (GO:0004713)	-	-	-
Os01t0201250-00	1120	3.38356	4.39936	8.30445	5.7799	3.37145	12.859	-1.02951	0.397932	1	-0.152529	0.89551	1	0.814217	0.376402	1	1.1935	1.00521	5.14935	6.25274	2.30155	1.89463	-0.941	0.258424	0.945629	1.31268	0.0740417	0.395902	2.25281	0.00685217	0.0819832	Similar to DNA-binding WRKY.	--	-	-	-
Os01t0201300-00	606	0	0.208483	0.281618	0	0	0.131302	0.66288	1	1	1.04457	1	1	0.327057	1	1	0	0	0	0.158304	0	0	0	1	1	25.5772	1	1	25.5819	1	1	Non-protein coding transcript.	--	-	-	-
Os01t0201400-01	890	0	0	0	0	0	0	0	1	1	0	1	1	0	1	1	0	0	0	0	0	0	0	1	1	0	1	1	0	1	1	Rapid ALkalinization Factor family protein.	--	-	-	-
Os01t0201500-00	897	0	0	0	0	0	0	0	1	1	0	1	1	0	1	1	0	0	0	0	0	0	0	1	1	0	1	1	0	1	1	Similar to early nodulin 20.	Molecular Function: copper ion binding (GO:0005507),Molecular Function: electron carrier activity (GO:0009055)	-	-	-
Os01t0201600-01	1184	0	0	0	0	0	0	0	1	1	0	1	1	0	1	1	0	0	0	0	0	0	0	1	1	0	1	1	0	1	1	Virulence factor%2C pectin lyase fold family protein.	--	-	-	-
Os01t0201600-02	109	0	0	0	0	0	0	0	1	1	0	1	1	0	1	1	0	0	0	0	0	0	0	1	1	0	1	1	0	1	1	Non-protein coding transcript.	--	-	-	-
Os01t0201700-01	1510	0.0627415	0.0418346	0	0.363312	0	0	26.3858	0.597614	1	28.1828	0.182002	1	1.73485	0.538001	1	1.03278	0.474466	0.39904	0.127063	0.355648	0.517738	0.777808	0.450231	1	-0.840942	0.558831	1	-1.62041	0.204673	0.758663	Similar to MADS box protein.	Molecular Function: transcription factor activity (GO:0003700),Cellular Component: nucleus (GO:0005634),Biological Process: regulation of transcription%2C DNA-dependent (GO:0006355),Molecular Function: sequence-specific DNA binding (GO:0043565)	-	-	-
Os01t0201750-01	3484	0	0	0.416364	0.881792	0.279695	0.114192	-29.5511	0.025866	0.422542	1.74522	0.19925	1	31.2383	0.000449765	0.0174117	0	0.0293769	0.0247068	0.247816	0.369939	0.0320561	-3.74125	0.0547227	0.446649	-0.715237	0.642385	1	3.02658	0.149555	0.646409	Non-protein coding transcript.	--	-	-	-
Os01t0201800-00	2199	6.20396	11.9791	3.68639	6.13714	7.64411	1.70066	0.931572	0.325279	1	0.062982	0.957748	1	-0.938683	0.227255	1	10.8404	10.5654	5.08878	5.23506	10.4035	12.0368	-0.0741245	0.852153	1	-1.24748	0.00960023	0.102535	-1.17443	0.0249516	0.207999	Hypothetical conserved gene.	--	-	-	-
Os01t0201850-01	7294	0.0779322	0.0952664	0.0467947	0.105298	0.283894	0.0109089	-0.797698	0.625536	1	-0.962555	0.549825	1	-0.249469	0.936664	1	0.152719	0.126288	0.0708078	0.0131522	0.191428	0.137805	-0.248451	0.872577	1	-2.07661	0.0943326	0.455649	-1.83053	0.172841	0.698516	Hypothetical conserved gene.	--	-	-	-
Os01t0201900-01	2431	21.1225	33.9108	26.8522	37.5061	29.6626	10.8667	0.413421	0.626748	1	0.6648	0.364033	1	0.180461	0.783601	1	38.7195	47.3222	32.5406	32.5168	50.8531	47.0899	-0.193385	0.524742	1	-0.718144	0.055397	0.334564	-0.526004	0.194999	0.740858	Conserved hypothetical protein.	--	-	-	-
Os01t0202500-01	1440	14.5399	3.42172	16.5327	19.4296	11.1657	7.3491	-0.105686	0.912477	1	0.970111	0.285309	1	0.987946	0.189651	1	15.7807	14.4284	17.6342	11.392	33.788	39.8648	-1.29196	0.000110192	0.00494876	-1.46901	0.00105488	0.0197642	-0.177957	0.729995	1	Similar to B-box zinc finger family protein.	Cellular Component: intracellular (GO:0005622),Molecular Function: zinc ion binding (GO:0008270)	-	-	-
Os01t0202800-00	821	5.19279	5.15519	8.41869	2.40556	1.18692	6.78422	0.399446	0.75734	1	0.496874	0.701956	1	0.0338816	0.977297	1	9.49758	4.11391	8.07315	8.41307	12.6898	10.3385	-0.768176	0.18798	0.836017	-0.61075	0.321969	0.858611	0.156888	0.830603	1	Similar to NOD26-like membrane integral protein ZmNIP1-1.	Molecular Function: transporter activity (GO:0005215),Biological Process: transport (GO:0006810),Cellular Component: integral to membrane (GO:0016021),Cellular Component: membrane (GO:0016020)	K09874	aquaporin NIP	ko04040
Os01t0203000-01	1233	52.0184	51.5916	73.2884	57.5741	71.5234	90.3462	-0.648922	0.431501	1	-0.27773	0.712114	1	0.300464	0.635088	1	72.2745	70.972	66.7406	51.1173	83.8861	82.4265	-0.221819	0.436873	1	-0.623914	0.110382	0.496417	-0.40284	0.321096	0.924784	BZR1%2C transcriptional repressor family protein.	--	-	-	-
Os01t0203101-00	650	0.874519	0	0.131277	0	0	0	28.1608	0.197214	0.996634	25.6619	1	1	-2.56135	0.364943	1	0	0.15746	0	0	0	0	25.8393	1	1	0	1	1	-25.9024	1	1	Conserved hypothetical protein.	--	-	-	-
Os01t0203300-01	1554	1.40219	0.569101	1.0982	1.34149	1.64604	2.09932	-0.962608	0.465167	1	-0.59259	0.639303	1	0.291933	0.817834	1	0.716815	0.856202	2.27106	1.35812	1.45143	0.646815	-0.424089	0.70011	1	0.661897	0.461639	0.985809	1.0855	0.256846	0.838049	Conserved hypothetical protein.	--	-	-	-
Os01t0203400-01	808	2.81405	3.36178	1.16167	0.814753	0.301503	0.29543	3.37131	0.0385219	0.52165	1.76041	0.286204	1	-1.67885	0.158246	1	0	0.506678	0.532665	0.237456	0.398783	0.829332	-1.24722	0.481178	1	-0.783075	0.652326	1	0.463704	0.848258	1	Conserved hypothetical protein.	--	-	-	-
Os01t0203800-01	2209	5.66122	4.57548	6.45095	5.712	4.1356	2.9897	0.495426	0.644975	1	0.787266	0.42501	1	0.216206	0.779285	1	15.8341	16.2628	10.0146	11.2913	18.1846	18.3527	-0.193251	0.558523	1	-0.906216	0.0348277	0.249249	-0.714081	0.119084	0.565916	Protein of unknown function DUF641%2C plant domain containing protein.	--	-	-	-
Os01t0203800-02	1820	5.62191	3.74857	3.32881	0	0	5.4212	0.823386	0.582188	1	-0.623809	0.724725	1	-1.51183	0.214843	1	5.93688	0.7873	0	0.632521	0	1.10456	2.60727	0.0141801	0.192686	-0.939729	0.580801	1	-3.55354	0.00272115	0.0405197	Protein of unknown function DUF641%2C plant domain containing protein.	--	-	-	-
Os01t0204000-01	2210	3.72957	3.94457	4.55609	5.26259	5.67699	9.4691	-0.976119	0.352449	1	-0.590657	0.538735	1	0.316727	0.700418	1	3.93152	3.1492	3.89496	3.90675	4.13098	4.80087	-0.341639	0.512548	1	-0.32235	0.57842	1	0.0183156	0.989174	1	Conserved hypothetical protein.	--	K03504	DNA polymerase delta subunit 3	ko00230 ko00240 ko03030 ko03410 ko03420 ko03430 ko03440
Os01t0204000-02	2637	0	0.335375	0	0	0	0	28.9846	0.0944516	0.789574	0	1	1	-28.9924	0.0730341	0.687328	0	0	0	0	0	0.16941	-27.9101	0.224781	0.899978	-27.9705	0.163466	0.61677	0	1	1	Hypothetical conserved gene.	--	K03504	DNA polymerase delta subunit 3	ko00230 ko00240 ko03030 ko03410 ko03420 ko03430 ko03440
Os01t0204100-00	1020	0.92882	0.867043	2.59337	3.4422	2.62721	0.702081	-0.925729	0.523078	1	0.866099	0.494104	1	1.7116	0.134728	0.9572	0.873671	0.301027	2.36294	2.63344	1.68479	1.53291	-1.47205	0.142449	0.733402	0.506008	0.553124	1	1.97652	0.0610592	0.378414	Similar to H0215E01.10 protein.	Molecular Function: protein kinase activity (GO:0004672),Molecular Function: ATP binding (GO:0005524),Biological Process: protein amino acid phosphorylation (GO:0006468),Molecular Function: protein tyrosine kinase activity (GO:0004713),Molecular Function: protein serine/threonine kinase activity (GO:0004674)	-	-	-
Os01t0204300-00	2541	0.223706	0.372906	1.94772	2.20217	1.96541	0.219199	-1.90117	0.182973	0.977585	0.920361	0.452194	1	2.73991	0.0154714	0.244756	0.219191	0.443069	1.52442	1.35914	0.845381	1.31858	-1.70604	0.0517881	0.436121	0.288973	0.746896	1	1.99414	0.0362262	0.268174	Similar to H0215E01.10 protein.	Molecular Function: protein serine/threonine kinase activity (GO:0004674),Biological Process: protein amino acid phosphorylation (GO:0006468),Molecular Function: sugar binding (GO:0005529),Molecular Function: protein kinase activity (GO:0004672),Molecular Function: ATP binding (GO:0005524),Biological Process: G-protein coupled receptor protein signaling pathway (GO:0007186),Cellular Component: in…	-	-	-
Os01t0205100-01	1647	8.91599	10.9695	9.89561	10.2592	10.6498	13.4789	-0.278028	0.755726	1	-0.231266	0.806934	1	-0.0215881	0.983521	1	9.87455	11.9314	11.3413	11.8823	8.6081	9.29	0.279067	0.528551	1	0.248186	0.616811	1	-0.0321777	0.952292	1	WD40 repeat-like domain containing protein.	--	-	-	-
Os01t0205200-01	2008	1.50979	0.755023	0.977387	1.80317	1.3952	1.42654	-0.350932	0.795534	1	-0.00145201	1	1	0.270966	0.815772	1	0.554746	0.968442	0.900225	1.00328	1.06978	2.55848	-1.25206	0.111333	0.656922	-1.05596	0.20148	0.689476	0.194988	0.856476	1	Pentatricopeptide repeat domain containing protein.	--	-	-	-
Os01t0205300-00	546	0.173516	0	0	0	0	0	25.466	1	1	0	1	1	-25.4845	1	1	0	0	0.157653	0	0	0	0	1	1	25.5416	1	1	25.5428	1	1	Hypothetical conserved gene.	--	-	-	-
Os01t0205401-00	73	0	0	0	0	0	0	0	1	1	0	1	1	0	1	1	0	0	0	0	0	0	0	1	1	0	1	1	0	1	1	Non-protein coding gene.	--	-	-	-
Os01t0205500-01	873	112.32	112.882	147.397	104.693	143.434	335.959	-1.07622	0.213567	1	-0.882207	0.264704	1	0.126208	0.845	1	68.3925	58.6191	112.799	87.8007	82.5534	92.6217	-0.470086	0.125447	0.691545	0.0687775	0.861745	1	0.538164	0.202553	0.754229	Similar to 60S ribosomal protein L11-2 (L16). Splice isoform 2.	Molecular Function: structural constituent of ribosome (GO:0003735),Cellular Component: intracellular (GO:0005622),Cellular Component: ribosome (GO:0005840),Biological Process: translation (GO:0006412)	K02868	large subunit ribosomal protein L11e	ko03010
Os01t0205550-00	575	0.823823	0	0.1484	0.954088	0	0.415144	0.798699	0.863323	1	1.30222	0.553018	1	0.455263	0.887152	1	0	0.177998	0	0	0.560377	0.582696	-2.63864	0.234428	0.911167	-28.5426	0.0641761	0.364108	-25.9024	1	1	Non-protein coding gene.	--	K02868	large subunit ribosomal protein L11e	ko03010
Os01t0205600-01	877	8.4261	9.00374	13.1352	7.50651	5.83341	8.52852	0.279714	0.809072	1	0.556065	0.602434	1	0.20776	0.813382	1	8.25604	3.61781	4.41681	7.98525	6.98075	4.58449	0.0279107	0.980716	1	-0.0312581	0.983958	1	-0.0596555	0.956817	1	Crotonase%2C core domain containing protein.	Molecular Function: catalytic activity (GO:0003824),Biological Process: metabolic process (GO:0008152)	-	-	-
Os01t0205700-01	1180	48.0121	58.031	55.3923	56.9057	52.5423	92.7184	-0.443278	0.606058	1	-0.333992	0.662587	1	0.0424442	0.947409	1	33.7955	39.3784	44.3524	38.0478	35.4985	38.7106	-0.0262644	0.943012	1	0.0240495	0.956248	1	0.0492063	0.913206	1	Similar to Shaggy-like kinase (Fragment).	Molecular Function: protein serine/threonine kinase activity (GO:0004674),Biological Process: protein amino acid phosphorylation (GO:0006468),Molecular Function: protein kinase activity (GO:0004672),Molecular Function: ATP binding (GO:0005524)	-	-	-
Os01t0205900-01	1258	0.602478	2.96268	0.88179	0	0	2.21377	0.75943	0.649863	1	-1.24506	0.511186	1	-2.04731	0.178573	1	0	0	0	0	0	0.443893	-28.2336	0.157498	0.769004	-28.294	0.124036	0.530983	0	1	1	Similar to Class III peroxidase GvPx2b (Fragment).	Molecular Function: peroxidase activity (GO:0004601),Biological Process: response to oxidative stress (GO:0006979),Molecular Function: heme binding (GO:0020037),Molecular Function: electron carrier activity (GO:0009055)	-	-	-
Os01t0205900-02	1183	2.32244	2.24273	5.19338	4.35913	1.7504	10.5599	-1.40242	0.279287	1	-0.308676	0.800656	1	1.02958	0.301988	1	1.03578	0.0865165	0.072763	0.486555	1.63424	0.566441	-0.99646	0.391936	1	-2.1329	0.0844985	0.427594	-1.13529	0.449983	1	Similar to Class III peroxidase GvPx2b (Fragment).	Molecular Function: peroxidase activity (GO:0004601),Biological Process: response to oxidative stress (GO:0006979),Molecular Function: heme binding (GO:0020037),Molecular Function: electron carrier activity (GO:0009055)	-	-	-
Os01t0206200-01	1026	5.35565	2.03179	1.91286	2.56655	2.84929	4.88583	-0.0937648	0.956674	1	-0.756654	0.527825	1	-0.74176	0.472005	1	4.12567	4.18973	8.97701	3.55305	2.30304	2.17706	0.885666	0.208785	0.869889	1.35931	0.0774398	0.406429	0.473314	0.54146	1	Conserved hypothetical protein.	--	-	-	-
Os01t0206300-00	1536	0.431756	0.69915	0.444428	0.357162	0	0.103606	3.32857	0.0961262	0.794365	2.83886	0.176524	1	-0.54525	0.695481	1	0.0725215	0.133267	0.224163	1.18666	0.209777	0.0727105	-0.460634	1	1	2.17352	0.122006	0.528312	2.63341	0.0599968	0.3742	Similar to CBL-interacting protein kinase 18.	Biological Process: signal transduction (GO:0007165),Molecular Function: protein serine/threonine kinase activity (GO:0004674),Biological Process: protein amino acid phosphorylation (GO:0006468),Molecular Function: protein kinase activity (GO:0004672),Molecular Function: ATP binding (GO:0005524)	-	-	-
Os01t0206600-01	481	6.69677	4.33393	4.61244	4.10595	2.27914	12.076	-0.371032	0.795131	1	-0.667872	0.60665	1	-0.365427	0.747473	1	3.24221	0.851135	6.80039	5.78387	3.34945	2.78628	-0.600698	0.565524	1	0.908584	0.295573	0.823141	1.50851	0.134231	0.610788	Conserved hypothetical protein.	--	-	-	-
Os01t0206700-01	1922	2.56319	1.11748	0.177586	0.627951	0.633752	0.703786	1.42578	0.291488	1	-0.723558	0.642403	1	-2.23361	0.0652513	0.640354	0.405698	0.479262	1.65708	0.549041	0.391175	0.348647	0.252844	0.833286	1	1.4538	0.161555	0.614238	1.20057	0.248328	0.828463	Similar to Serine/threonine protein kinase (CBL-interacting protein kinase 20).	Biological Process: signal transduction (GO:0007165),Molecular Function: protein kinase activity (GO:0004672),Molecular Function: ATP binding (GO:0005524),Biological Process: protein amino acid phosphorylation (GO:0006468),Molecular Function: protein tyrosine kinase activity (GO:0004713),Molecular Function: protein serine/threonine kinase activity (GO:0004674)	-	-	-
Os01t0206700-02	1061	0.178585	0.0595384	0.402121	0.413648	0	0	27.0213	0.396421	1	28.8873	0.0700158	1	1.81991	0.342013	1	0	0.289394	0	0.452085	0	0.421049	-0.501458	1	1	-0.0400533	1	1	0.462724	0.836185	1	Similar to cDNA clone:J013031K24%2C full insert sequence.	Molecular Function: protein kinase activity (GO:0004672),Molecular Function: ATP binding (GO:0005524),Biological Process: protein amino acid phosphorylation (GO:0006468),Biological Process: signal transduction (GO:0007165)	-	-	-
Os01t0206800-01	2786	0.170028	0.158719	0.306282	0.236296	0.437212	0.685449	-1.77673	0.229069	1	-1.01607	0.485174	1	0.692073	0.689246	1	0.119949	0	0.278072	0.27547	0.424071	0.240524	-2.51866	0.0660248	0.498724	-0.394436	0.799536	1	2.12038	0.20028	0.750924	Protein kinase%2C core domain containing protein.	Molecular Function: protein binding (GO:0005515),Molecular Function: protein tyrosine kinase activity (GO:0004713),Molecular Function: ATP binding (GO:0005524),Biological Process: protein amino acid phosphorylation (GO:0006468),Molecular Function: protein kinase activity (GO:0004672)	-	-	-
Os01t0206900-00	402	0	0	0	0	0	0.197933	-25.5973	1	1	-25.5875	1	1	0	1	1	0	0	0	0.238638	0.267178	0	-25.8916	1	1	-0.375727	1	1	25.5819	1	1	Hypothetical genes.	--	-	-	-
Os01t0207100-00	1724	0.219813	0.109925	1.33638	0.509142	0.353269	0.646154	-1.64195	0.304299	1	0.917987	0.511236	1	2.49225	0.0963496	0.803983	0.0646132	0.118734	0.549226	0.612098	0.1246	0.194345	-0.789853	0.79276	1	1.73946	0.175446	0.639549	2.52843	0.0508737	0.336583	Similar to peptide-N4-asparagine amidase A.	--	-	-	-
Os01t0207200-01	2273	3.66788	4.75236	5.96898	4.53748	3.48327	5.77603	-0.126876	0.912366	1	0.217555	0.827897	1	0.2782	0.735019	1	0.931134	0.360225	0.568051	1.56159	2.45715	2.2602	-1.88289	0.0109906	0.162279	-1.28193	0.0990298	0.467735	0.599089	0.556339	1	Similar to Peptide-N4-(N-acetyl-beta-glucosaminyl)asparagine amidase A (EC 3.5.1.52) (PNGase A) (Glycopeptide N-glycosidase) (N-glycanase) [Contains: Peptide-N4-(N-acetyl-beta-glucosaminyl)asparagine amidase A light chain (PNGase A small chain) (PNGase A subunit B)%3B Peptide-N4- (N-acetyl-beta-glucosaminyl)asparagine amidase A heavy chain (PNGase A large chain) (PNGase A subunit A)].	--	-	-	-
Os01t0207300-00	582	0	0	0.293231	0	0	0	0	1	1	26.635	0.604073	1	26.6091	0.596047	1	0	0	0.147901	0	0.553637	0.383792	-28.2165	0.126226	0.691545	-2.73167	0.25712	0.767748	25.5428	1	1	Similar to S-adenosylmethionine synthetase 1 (EC 2.5.1.6) (Methionine adenosyltransferase 1) (AdoMet synthetase 1). Splice isoform 2.	Molecular Function: methionine adenosyltransferase activity (GO:0004478),Molecular Function: ATP binding (GO:0005524),Biological Process: one-carbon compound metabolic process (GO:0006730)	K00789	S-adenosylmethionine synthetase [EC:2.5.1.6]	ko00270
Os01t0207400-01	980	16.8211	25.397	15.847	15.5623	4.72314	7.87573	1.75734	0.0686046	0.686437	1.35142	0.178102	1	-0.470914	0.529137	1	9.54798	4.38639	1.58104	6.65653	17.3164	23.1344	-1.54595	0.00180253	0.0437947	-2.43082	0.000129147	0.0036895	-0.885461	0.271924	0.859522	Conserved hypothetical protein.	--	-	-	-
Os01t0207500-01	2040	0.185764	0.681248	0.543771	0.591628	0.477675	0.42905	-0.0312634	1	1	0.347535	0.836594	1	0.314841	0.846541	1	0	0	0	0.188103	0.631798	0.383227	-30.1401	0.00159653	0.0399664	-2.6054	0.0699063	0.382241	27.608	0.256824	0.838043	Conserved hypothetical protein.	--	-	-	-
Os01t0207600-00	1859	0.866365	0.679616	0.596714	0.118042	0	0.0856043	4.02183	0.0319704	0.477721	2.97194	0.177051	1	-1.12038	0.387981	1	0.119842	0.055056	0.0463037	0	0.231104	0	-0.437519	1	1	-2.40326	0.520313	1	-1.96619	0.705586	1	Conserved hypothetical protein.	--	-	-	-
Os01t0207700-00	1119	0	0.112905	0.0762557	0	0	0.0711074	0.66288	1	1	0.0702784	1	1	-0.647689	1	1	0	0	0	0	0	0	0	1	1	0	1	1	0	1	1	Protein of unknown function DUF6%2C transmembrane domain containing protein.	Cellular Component: membrane (GO:0016020)	-	-	-
Os01t0207900-00	1152	0.0822392	0	0	0.190486	0	0.207212	-1.62952	0.756174	1	-0.272611	1	1	1.2971	1	1	0	0	0.074721	0	0	0	0	1	1	25.5418	1	1	25.5428	1	1	Similar to nodulin-like protein.	Cellular Component: membrane (GO:0016020)	-	-	-
Os01t0208000-01	632	0.149904	0	0	0	0	0	25.466	1	1	0	1	1	-25.4845	1	1	0	0	0	0	0	0	0	1	1	0	1	1	0	1	1	Protein of unknown function DUF6%2C transmembrane domain containing protein.	Cellular Component: membrane (GO:0016020)	-	-	-
Os01t0208400-01	2056	6.45114	6.32932	11.6208	5.12312	3.25846	3.63789	0.880509	0.412803	1	1.30673	0.19416	1	0.355347	0.651479	1	0.975231	0.248903	0.669873	3.73278	2.71648	2.28147	-2.04647	0.0089797	0.141326	-0.317705	0.702693	1	1.72573	0.0905874	0.480573	Conserved hypothetical protein.	--	-	-	-
Os01t0208600-01	4580	11.6873	18.3166	18.2398	25.6573	23.5104	8.40863	-0.118785	0.888486	1	0.45641	0.531871	1	0.504034	0.442874	1	13.4742	16.2909	22.3842	16.1493	18.3621	17.5572	-0.277489	0.364228	1	-0.0256773	0.94887	1	0.250862	0.551926	1	Actin-binding WH2 domain containing protein.	--	-	-	-
Os01t0208600-02	2944	10.2656	8.34689	13.6807	13.9014	18.9496	18.568	-1.03039	0.221779	1	-0.42201	0.557712	1	0.534087	0.410325	1	12.3728	13.0022	12.8065	7.55989	8.60996	11.9119	0.30078	0.391493	1	-0.136069	0.763957	1	-0.43767	0.365645	0.963947	Actin-binding WH2 domain containing protein.	Molecular Function: phosphopantetheine binding (GO:0031177)	-	-	-
Os01t0208600-03	645	0	0.979384	1.19065	0	1.69964	18.5045	-4.22654	0.011914	0.27638	-3.97782	0.0134668	0.687739	0.203831	1	1	1.55432	1.74549	1.33455	0.446197	1.33216	0.865763	0.578094	0.56896	1	-0.421524	0.762523	1	-1.0004	0.41485	1	Actin-binding WH2 domain containing protein.	--	-	-	-
Os01t0208700-01	3494	43.7364	23.0154	27.9875	27.6341	11.7484	10.2707	1.56562	0.0625003	0.65636	1.35589	0.0629826	1	-0.289821	0.646329	1	66.3768	49.827	56.6877	65.2637	66.214	59.1979	-0.116611	0.680197	1	-0.16869	0.635087	1	-0.0526591	0.887848	1	Similar to Phosphoenolpyruvate carboxylase (Fragment).	Biological Process: tricarboxylic acid cycle (GO:0006099),Molecular Function: phosphoenolpyruvate carboxylase activity (GO:0008964),Molecular Function: catalytic activity (GO:0003824)	K01595	phosphoenolpyruvate carboxylase [EC:4.1.1.31]	ko00620 ko00680 ko00710 ko00720
Os01t0208800-01	1535	1.17267	0.534992	1.00061	0.357394	0	0.207347	2.92777	0.10867	0.825147	2.66167	0.123244	1	-0.334398	0.826695	1	1.23367	0.800123	0.785082	0.624967	0.349855	1.3824	0.228274	0.855388	1	-0.416828	0.719116	1	-0.645902	0.539336	1	Similar to Phosphoenolpyruvate carboxylase (Fragment).	--	K01595	phosphoenolpyruvate carboxylase [EC:4.1.1.31]	ko00620 ko00680 ko00710 ko00720
Os01t0209000-01	2227	7.78507	4.76543	8.58283	5.86291	10.5016	17.1858	-1.15343	0.192579	0.995637	-0.902458	0.331363	1	0.176174	0.818318	1	6.40248	8.68611	10.2042	9.99386	7.33078	7.27171	0.04138	0.930435	1	0.340347	0.475005	0.997576	0.297649	0.56424	1	Alg9-like mannosyltransferase family protein.	Biological Process: GPI anchor biosynthetic process (GO:0006506),Molecular Function: transferase activity%2C transferring glycosyl groups (GO:0016757),Cellular Component: intrinsic to endoplasmic reticulum membrane (GO:0031227)	K03846	alpha-1,2-mannosyltransferase [EC:2.4.1.-]	ko00510 ko00513
Os01t0209000-02	1956	6.39347	6.58831	6.97997	8.24584	4.60825	13.6277	-0.471661	0.622043	1	-0.212878	0.832919	1	0.191795	0.798388	1	6.09359	7.43025	16.6348	12.5556	6.75403	5.99527	0.0787776	0.871711	1	1.0678	0.0262572	0.207032	0.988077	0.0576951	0.364764	Alg9-like mannosyltransferase family protein.	Biological Process: GPI anchor biosynthetic process (GO:0006506),Molecular Function: transferase activity%2C transferring glycosyl groups (GO:0016757),Cellular Component: intrinsic to endoplasmic reticulum membrane (GO:0031227)	K03846	alpha-1,2-mannosyltransferase [EC:2.4.1.-]	ko00510 ko00513
Os01t0209150-01	687	0.275807	0	0	0	0.531909	0	-1.06289	0.821083	1	-27.5447	0.295392	1	-26.5375	0.596047	1	0	0.297959	0.125296	0	0.15634	0.325134	-0.650688	1	1	-2.00081	0.695382	1	-1.35043	1	1	Hypothetical gene.	--	-	-	-
Os01t0209200-01	1180	9.63453	6.47763	8.02682	9.01936	9.49683	10.5193	-0.334076	0.751125	1	-0.207039	0.837165	1	0.0514472	0.955219	1	11.5169	12.5768	17.2157	10.5688	9.01115	8.32893	0.468084	0.328315	1	0.55387	0.305078	0.836079	0.0850743	0.886283	1	Similar to 14-3-3 protein 7.	Molecular Function: protein domain specific binding (GO:0019904)	-	-	-
Os01t0209400-01	1533	28.4899	25.4247	29.6123	23.2609	22.2479	32.9592	-0.0377115	0.965995	1	-0.0292242	0.971027	1	-0.0626088	0.922866	1	22.7437	26.305	22.1233	29.6621	21.1588	20.8359	0.21775	0.534198	1	0.173709	0.675708	1	-0.0454027	0.922186	1	Nucleotide-binding%2C alpha-beta plait domain containing protein.	Molecular Function: nucleotide binding (GO:0000166),Molecular Function: nucleic acid binding (GO:0003676)	-	-	-
Os01t0209500-01	2962	0	0.0213269	0	0.0370426	0	0	25.2958	1	1	25.7845	1	1	0.426581	1	1	0.0376074	0.034554	0.029061	0.129551	0	0.0754108	-0.0511898	1	1	0.942726	0.770288	1	0.992567	0.600182	1	Nucleotide-binding%2C alpha-beta plait domain containing protein.	Molecular Function: nucleotide binding (GO:0000166),Molecular Function: nucleic acid binding (GO:0003676)	-	-	-
Os01t0209700-01	1336	1.41826	2.88427	5.04572	1.64252	2.09698	4.2286	-0.527686	0.687835	1	0.121791	0.933595	1	0.588819	0.594298	1	3.4185	1.91521	0	0.430834	4.904	3.17662	-0.609412	0.369649	1	-4.40138	2.98e-05	0.00110806	-3.78921	0.00190168	0.0305221	Similar to GA 2-oxidase 5.	Molecular Function: oxidoreductase activity (GO:0016491)	-	-	-
Os01t0209800-01	2067	9.67105	6.479	2.14667	0	0.766083	0	4.36964	0.00279228	0.108697	1.49844	0.431156	1	-2.92457	0.00976752	0.178165	0	0	0	0	1.0912	1.67498	-31.6017	2.32145e-06	0.000195769	-31.6621	6.23e-06	0.000297546	0	1	1	Similar to Cationic amino acid transporter (Fragment).	Biological Process: transport (GO:0006810),Cellular Component: membrane (GO:0016020),Biological Process: amino acid transport (GO:0006865),Molecular Function: amino acid transmembrane transporter activity (GO:0015171)	-	-	-
Os01t0209800-02	2112	76.8862	56.7695	15.8378	7.74067	4.78693	3.35306	4.0077	1.59e-05	0.00289109	1.55055	0.106006	1	-2.533	0.000258405	0.0113152	11.9726	11.4852	3.38283	5.81409	15.4599	24.9067	-0.78842	0.0315219	0.323903	-2.26302	2.3e-06	0.000129327	-1.47591	0.00621448	0.076287	Similar to Cationic amino acid transporter (Fragment).	Biological Process: amino acid transport (GO:0006865),Molecular Function: amino acid transmembrane transporter activity (GO:0015171),Cellular Component: membrane (GO:0016020),Biological Process: transport (GO:0006810)	-	-	-
Os01t0209901-00	1715	1.3258	1.14185	0	0	0	0.0927921	4.58212	0.0136695	0.297274	-26.5403	0.605738	1	-31.1813	0.000429258	0.0167255	0.389713	0	0.702683	0	0.939408	0.911701	-2.28392	0.0474216	0.412973	-1.5044	0.238615	0.742483	0.762042	0.705276	1	Hypothetical gene.	--	-	-	-
Os01t0210300-01	1007	0.376324	0.690043	1.44053	1.30749	0.362881	1.34327	-0.648909	0.712684	1	0.716184	0.608684	1	1.30466	0.332323	1	0.331856	0	0	0.0952655	0.213318	0.332721	-0.758391	0.802257	1	-2.70858	0.25712	0.767748	-1.95191	0.718977	1	Conserved hypothetical protein.	--	-	-	-
Os01t0210400-00	1473	0.0643174	0.128656	0.0579295	0	0	0.0540185	1.7048	0.740584	1	0.0702784	1	1	-1.69375	0.725963	1	0	0	0	0	0.145832	0	-26.8878	0.564522	1	-26.9488	0.568198	1	0	1	1	Similar to predicted protein.	--	-	-	-
Os01t0210500-01	952	11.3449	0	15.3272	0	0	3.84473	1.53857	0.395251	1	2.06174	0.238043	1	0.437927	0.789904	1	2.4572	0	0	22.4716	10.718	6.21767	-2.80734	0.00174486	0.0428136	0.273572	0.796216	1	3.07322	0.0369007	0.271661	Similar to SOUL-like protein.	--	-	-	-
Os01t0210500-02	1002	33.7545	15.5089	6.47215	8.54109	8.50948	26.2054	0.501448	0.58854	1	-1.1617	0.252026	1	-1.73968	0.0197814	0.290649	14.8969	14.5046	19.2431	27.3819	8.5753	14.3784	0.352249	0.456518	1	0.89538	0.0778568	0.407854	0.541572	0.295778	0.89236	Similar to SOUL-like protein.	--	-	-	-
Os01t0210550-00	459	2.06404	0.412878	0.929523	0	0.796125	0.173353	1.32843	0.464764	1	0.0605216	1	1	-1.34034	0.452807	1	0.485373	0.668948	0.187535	2.50804	0.467998	0.486638	0.273096	1	1	1.35301	0.429497	0.958255	1.07952	0.547935	1	Hypothetical gene.	--	-	-	-
Os01t0210600-01	785	17.6204	1.28755	3.04362	0.978396	0	0	32.9184	6.02e-05	0.00776784	30.7628	0.00412816	0.353545	-2.22685	0.0565895	0.586827	3.26375	3.78105	0	0	12.314	9.81676	-1.65756	0.00712118	0.119484	-33.2678	4.41e-11	8.17e-09	-31.6136	1.65934e-05	0.000602993	Protein of unknown function DUF538 family protein.	--	-	-	-
Os01t0210600-02	957	11.2856	17.6243	11.6805	10.7771	10.5643	16.2132	0.123803	0.899523	1	-0.220641	0.823926	1	-0.409241	0.603268	1	27.1208	4.81265	1.97882	5.41311	20.7628	21.0063	-0.39528	0.473936	1	-2.63331	1.13e-05	0.000491929	-2.23616	0.00408294	0.0555854	Protein of unknown function DUF538 family protein.	--	-	-	-
Os01t0210700-01	2218	0.170856	0.0284807	0.115415	0.544148	0.21967	0.143497	-0.962319	0.700055	1	0.874551	0.598698	1	1.75692	0.310876	1	0.200889	0.230724	0.232855	0	0.096849	0.0503532	1.54086	0.308223	1	0.558672	0.821022	1	-0.982226	0.578382	1	Similar to Potassium channel (Fragment).	Molecular Function: ion channel activity (GO:0005216),Biological Process: ion transport (GO:0006811),Cellular Component: membrane (GO:0016020)	-	-	-
Os01t0210800-01	1773	4.11447	6.48448	5.2459	5.01259	3.98467	6.14833	0.0785418	0.94595	1	0.0505862	0.962989	1	-0.0926627	0.922645	1	4.14661	5.25311	2.71878	3.19234	5.27033	4.72434	-0.0946164	0.873818	1	-0.886674	0.158839	0.607868	-0.793193	0.246198	0.824991	Glycosyl transferase%2C family 4 protein.	Molecular Function: phospho-N-acetylmuramoyl-pentapeptide-transferase activity (GO:0008963),Cellular Component: integral to membrane (GO:0016021),Biological Process: peptidoglycan biosynthetic process (GO:0009252),Cellular Component: membrane (GO:0016020)	K01000	phospho-N-acetylmuramoyl-pentapeptide-transferase [EC:2.7.8.13]	ko00550
Os01t0210900-01	1809	0.157114	0.59364	0.141509	0	0.202002	0.175941	1.03267	0.5785	1	-1.30859	0.61102	1	-2.39779	0.191354	1	0.307886	0.0565777	0.0475835	0.159092	0.534356	0.246951	-1.13036	0.408171	1	-2.07426	0.111059	0.498582	-0.945355	0.713869	1	Cytochrome P450 family protein.	Molecular Function: monooxygenase activity (GO:0004497),Molecular Function: iron ion binding (GO:0005506),Molecular Function: electron carrier activity (GO:0009055),Molecular Function: heme binding (GO:0020037)	-	-	-
Os01t0211000-00	1570	0	0.0402358	0.0543504	0.0698854	0	0	25.2949	1	1	26.726	0.589961	1	1.3693	1	1	0	0.130381	0.0548272	0.0611034	0.0684112	0.213408	-1.06861	0.761641	1	-1.40321	0.585023	1	-0.33291	1	1	Cytochrome P450 family protein.	Molecular Function: monooxygenase activity (GO:0004497),Molecular Function: iron ion binding (GO:0005506),Molecular Function: electron carrier activity (GO:0009055),Molecular Function: heme binding (GO:0020037)	-	-	-
Os01t0211200-00	1590	0.7746	1.23162	0.751335	0.345032	0.0766083	0.950827	0.988164	0.51828	1	0.135083	0.95504	1	-0.909568	0.478578	1	0.770644	0.514964	0.812063	0.844688	0.540406	0.0702411	1.05487	0.363709	1	1.30157	0.261809	0.773633	0.246396	0.854964	1	Cytochrome P450 family protein.	Molecular Function: monooxygenase activity (GO:0004497),Molecular Function: iron ion binding (GO:0005506),Molecular Function: electron carrier activity (GO:0009055),Molecular Function: heme binding (GO:0020037)	K09832	cytochrome P450, family 710, subfamily A	ko00100
Os01t0211600-01	1509	5.27377	5.81886	16.2857	15.9963	12.5117	26.4176	-1.79819	0.0517864	0.604421	-0.228846	0.806548	1	1.50197	0.0453841	0.513803	15.7235	11.9373	24.6998	22.2507	11.5306	11.5458	0.254601	0.534488	1	0.897338	0.0441699	0.291152	0.642122	0.173571	0.70036	Cytochrome P450 family protein.	Molecular Function: monooxygenase activity (GO:0004497),Molecular Function: iron ion binding (GO:0005506),Molecular Function: electron carrier activity (GO:0009055),Molecular Function: heme binding (GO:0020037)	-	-	-
Os01t0211800-01	1483	0.766605	1.23529	2.30156	0.887823	1.23203	2.79002	-0.982012	0.464715	1	-0.291232	0.830648	1	0.628306	0.61062	1	0.600907	0.0690149	0.0580436	0.194064	1.30364	0.527164	-1.47809	0.195827	0.8519	-3.01625	0.0159892	0.147424	-1.5385	0.449859	1	Similar to VirE2-interacting protein VIP1.	Molecular Function: transcription factor activity (GO:0003700),Biological Process: regulation of transcription%2C DNA-dependent (GO:0006355),Molecular Function: sequence-specific DNA binding (GO:0043565),Cellular Component: nucleus (GO:0005634),Molecular Function: protein dimerization activity (GO:0046983)	-	-	-
Os01t0212000-01	627	1.0577	1.71275	2.72186	0.874961	0.58281	6.09142	-1.22291	0.430274	1	-0.829381	0.586011	1	0.336024	0.804825	1	0.532981	0.163236	0.41186	0	0.513902	0.712494	-0.839694	0.674916	1	-1.6531	0.285541	0.809132	-0.821777	0.822189	1	Conserved hypothetical protein.	--	-	-	-
Os01t0212100-01	2579	9.5511	9.5527	7.08052	6.80699	7.93471	12.4954	-0.0954348	0.916093	1	-0.522735	0.569295	1	-0.496975	0.486329	1	15.722	20.6762	8.84484	6.84434	11.0362	11.216	0.703806	0.0433391	0.391486	-0.630871	0.156224	0.601272	-1.33585	0.00494792	0.0644424	DEAD-like helicase%2C N-terminal domain containing protein.	Molecular Function: nucleic acid binding (GO:0003676),Molecular Function: helicase activity (GO:0004386),Molecular Function: ATP binding (GO:0005524),Molecular Function: ATP-dependent helicase activity (GO:0008026)	K13117	ATP-dependent RNA helicase DDX35 [EC:3.6.4.13]	ko03041
Os01t0212100-02	2866	3.66926	4.45234	2.97733	2.94782	4.97259	3.22053	-0.0314213	0.979096	1	-0.455288	0.641224	1	-0.495589	0.547657	1	9.05603	10.1421	5.13589	4.08365	4.19729	3.58509	1.2959	0.00159453	0.0399664	0.117116	0.832458	1	-1.17966	0.0200913	0.17988	Similar to predicted protein.	--	K13117	ATP-dependent RNA helicase DDX35 [EC:3.6.4.13]	ko03041
Os01t0212400-01	2022	409.367	658.914	245.145	315.432	314.337	154.219	1.16771	0.165529	0.95262	0.261911	0.718264	1	-0.97509	0.13908	0.975109	484.191	421.139	79.6078	84.8779	431.8	519.477	-0.0773995	0.676168	1	-2.65925	1.55e-12	3.89e-10	-2.58282	4.70706e-11	6.05742e-09	EF-Hand type domain containing protein.	Molecular Function: calcium ion binding (GO:0005509),Cellular Component: integral to membrane (GO:0016021)	-	-	-
Os01t0212500-01	1339	0	0	0	0	0.272906	0.0594244	-27.8846	0.212919	1	-27.8559	0.268869	1	0	1	1	0.499147	0	0	0	0.0802133	0	2.58791	0.289814	0.996081	-25.9523	1	1	-28.5446	0.107038	0.531914	Conserved hypothetical protein.	--	-	-	-
Os01t0212700-01	1044	1.72419	1.39168	2.53375	1.36625	2.33347	2.74377	-0.719495	0.59312	1	-0.350104	0.785451	1	0.297393	0.808385	1	7.14879	3.43124	2.80333	1.47023	7.3044	13.3721	-0.973893	0.0863028	0.575859	-2.395	0.000710903	0.0145292	-1.42305	0.0809118	0.45002	Zinc finger%2C RING/FYVE/PHD-type domain containing protein.	Molecular Function: protein binding (GO:0005515),Molecular Function: zinc ion binding (GO:0008270)	-	-	-
Os01t0212900-00	945	0.701775	0.935856	1.44474	1.39327	0.386689	2.18921	-0.629229	0.727476	1	0.177576	0.903304	1	0.745798	0.552102	1	1.17876	0.324918	0	0.609095	1.93216	3.07277	-1.75182	0.0583955	0.462863	-3.20243	0.00624959	0.0754232	-1.44879	0.401605	0.99437	Hypothetical conserved gene.	--	-	-	-
Os01t0213000-00	501	0	0	0	0	0	0	0	1	1	0	1	1	0	1	1	0	0	0	0.191482	0	0	0	1	1	25.5772	1	1	25.5816	1	1	Hypothetical conserved gene.	Molecular Function: protein binding (GO:0005515),Molecular Function: zinc ion binding (GO:0008270)	-	-	-
Os01t0213350-01	4087	0.579518	0.448235	0.0835137	0.134231	0.178821	0.0389377	2.23545	0.152452	0.92989	0.0339702	1	1	-2.2824	0.0746593	0.692617	0.381576	0.475809	0.189554	0.0234726	0.341638	0.109306	0.916043	0.340233	1	-1.19452	0.353627	0.876512	-2.11006	0.0676138	0.405365	Hypothetical gene.	--	-	-	-
Os01t0213400-01	958	38.1727	25.5187	15.1421	13.4001	13.8591	3.48842	1.82153	0.0447383	0.560767	0.714119	0.480422	1	-1.18755	0.0927629	0.793083	25.8134	22.4356	24.6196	17.7245	28.0286	28.0957	-0.224747	0.543968	1	-0.532976	0.246086	0.752255	-0.308937	0.540664	1	Zinc finger%2C RING/FYVE/PHD-type domain containing protein.	Molecular Function: protein binding (GO:0005515),Molecular Function: zinc ion binding (GO:0008270)	-	-	-
Os01t0213800-01	2293	1.19819	1.81825	2.53051	0.81345	0.690577	11.0696	-1.90704	0.159497	0.943724	-1.74109	0.161538	1	0.108397	0.922203	1	1.11733	0.49099	0.112619	0.962253	1.92047	1.31507	-1.02106	0.178178	0.814326	-1.73264	0.0662901	0.371792	-0.712788	0.539045	1	Transcription factor PCF5.	--	-	-	-
Os01t0214001-00	1143	0	0.165801	0	0	0	0.974601	-2.40773	0.303962	1	-29.2197	0.0843322	1	-26.8424	0.5992	1	0	0.0895442	0	0	0	0	25.8395	1	1	0	1	1	-25.9024	1	1	Hypothetical conserved gene.	--	-	-	-
Os01t0214200-01	1016	67.045	61.6781	49.468	52.1602	102.625	82.7802	-0.548074	0.499829	1	-0.85089	0.237774	1	-0.376664	0.54463	1	91.8774	122.899	172.75	53.1594	95.2485	99.9214	0.131911	0.665609	1	0.0857602	0.865969	1	-0.0466519	0.932292	1	Esterase%2C SGNH hydrolase-type%2C subgroup domain containing protein.	Biological Process: lipid metabolic process (GO:0006629),Molecular Function: hydrolase activity%2C acting on ester bonds (GO:0016788),Molecular Function: hydrolase activity (GO:0016787)	-	-	-
Os01t0214300-01	987	17.7577	15.8726	16.7721	20.4544	14.4392	18.9451	0.00301334	1	1	0.185952	0.842865	1	0.110966	0.881562	1	18.0576	19.4951	19.4484	15.1626	17.0848	16.7468	0.144242	0.733725	1	-0.0939907	0.854367	1	-0.239149	0.655142	1	Conserved hypothetical protein.	--	-	-	-
Os01t0214400-01	1625	16.8491	15.2775	7.35152	6.81953	8.6202	8.2752	0.910989	0.290091	1	-0.231914	0.813413	1	-1.21579	0.0969992	0.806372	9.73404	11.4001	8.68732	7.20231	7.53492	6.04808	0.630967	0.167899	0.793414	0.098546	0.856075	1	-0.533364	0.327249	0.932297	Similar to predicted protein.	--	-	-	-
Os01t0214500-01	540	34.387	27.3738	24.809	14.0198	8.12048	3.68376	2.3532	0.0344496	0.496929	1.72987	0.115679	1	-0.700068	0.363384	1	29.9111	22.5547	55.3135	23.6278	19.2932	22.3367	0.327271	0.477561	1	0.798457	0.145322	0.575762	0.470977	0.408543	1	Conserved hypothetical protein.	--	-	-	-
Os01t0214600-01	1412	11.3392	15.211	24.7772	8.5476	7.07379	4.56452	1.17516	0.199292	0.998722	1.53271	0.1203	1	0.28804	0.71627	1	1.02557	0.362426	2.01175	1.76646	2.43412	3.16384	-2.02706	0.0120839	0.173491	-0.693009	0.371662	0.893096	1.3312	0.186061	0.723509	Lipase%2C GDSL domain containing protein.	Biological Process: lipid metabolic process (GO:0006629),Molecular Function: hydrolase activity%2C acting on ester bonds (GO:0016788)	-	-	-
Os01t0214800-01	1581	104.687	62.6908	75.3453	51.7718	52.4672	27.429	1.02039	0.212088	1	0.676289	0.362836	1	-0.425031	0.509133	1	130.417	133.487	158.927	179.304	108.085	93.3167	0.383259	0.175342	0.809407	0.619561	0.0820174	0.419569	0.23526	0.526758	1	Lipase%2C GDSL domain containing protein.	Biological Process: lipid metabolic process (GO:0006629),Molecular Function: hydrolase activity%2C acting on ester bonds (GO:0016788)	-	-	-
Os01t0214800-02	2934	2.9707	2.45447	3.22824	5.19806	2.03427	0.325437	1.14888	0.344792	1	1.8325	0.0946539	1	0.600281	0.456907	1	3.41697	5.23257	5.6623	5.42767	3.36786	3.69233	0.287634	0.562983	1	0.524263	0.317694	0.853207	0.235131	0.675693	1	Similar to esterase.	Biological Process: lipid metabolic process (GO:0006629),Molecular Function: hydrolase activity%2C acting on ester bonds (GO:0016788)	-	-	-
Os01t0214800-03	1355	0.559348	0.13986	0.88164	0.809742	1.34842	0	-1.0427	0.545506	1	0.334873	0.859259	1	1.29168	0.372975	1	0	3.02137	1.20701	1.98237	0.475597	0	2.65273	0.0782003	0.546999	2.59941	0.0274256	0.213846	-0.0544786	1	1	Similar to esterase.	Biological Process: lipid metabolic process (GO:0006629),Molecular Function: hydrolase activity%2C acting on ester bonds (GO:0016788)	-	-	-
Os01t0215000-01	1294	0.292858	0	1.18697	3.39166	1.50612	2.0292	-3.74071	0.0332381	0.486333	0.395482	0.754909	1	4.07074	0.00697819	0.138645	0	0	5.32171	5.48609	3.32011	3.36604	-32.2006	3.34059e-08	4.579e-06	0.56505	0.409284	0.936445	32.829	8.2417e-09	7.18052e-07	Lipase%2C GDSL domain containing protein.	Biological Process: lipid metabolic process (GO:0006629),Molecular Function: hydrolase activity%2C acting on ester bonds (GO:0016788)	-	-	-
Os01t0215500-01	1622	1.16818	1.12943	1.26259	0.202935	0.375485	2.20753	-0.150201	0.944119	1	-0.755931	0.621368	1	-0.668612	0.593177	1	0.137353	0	0	0.236578	0.397308	0.481987	-2.72923	0.0734988	0.527709	-2.06315	0.189181	0.667862	0.663961	0.79308	1	Lipase%2C GDSL domain containing protein.	Biological Process: lipid metabolic process (GO:0006629),Molecular Function: hydrolase activity%2C acting on ester bonds (GO:0016788)	-	-	-
Os01t0215700-01	1691	0	0	0	0	0.360163	0.470545	-29.5783	0.025866	0.422542	-29.562	0.0288005	0.986131	0	1	1	0.131748	0.0605257	0	0	0	0	27.4469	0.324755	1	0	1	1	-27.5124	0.346782	0.947041	Esterase%2C SGNH hydrolase-type domain containing protein.	Biological Process: lipid metabolic process (GO:0006629),Molecular Function: hydrolase activity%2C acting on ester bonds (GO:0016788)	-	-	-
Os01t0215700-02	1575	0.360913	1.16314	1.08356	0.0696636	0	2.72809	-0.764852	0.671013	1	-1.16235	0.522173	1	-0.445848	0.772267	1	0	0	0	0.0609095	0	0.0709101	-25.9021	1	1	-0.386352	1	1	25.5819	1	1	Esterase%2C SGNH hydrolase-type domain containing protein.	Biological Process: lipid metabolic process (GO:0006629),Molecular Function: hydrolase activity%2C acting on ester bonds (GO:0016788)	-	-	-
Os01t0215750-01	2817	0	0	0.817861	1.83062	1.12424	0.254215	-31.0759	0.00276069	0.107832	0.944395	0.448072	1	31.9615	4.49469e-05	0.00289206	0	0.0363326	2.96401	2.17951	1.14383	1.62549	-6.20372	8.17477e-07	7.78286e-05	0.76825	0.26807	0.78289	6.97126	4.66123e-08	3.39947e-06	Hypothetical gene.	--	-	-	-
Os01t0216000-01	1531	4.02226	18.2373	0.11147	0	2.06857	0.467749	3.13607	0.0162076	0.327584	-4.40294	0.0170788	0.764474	-7.57519	5.54658e-08	1.49619e-05	1.81896	0.200553	0.0562238	0	14.0308	6.49237	-3.36656	3.75213e-06	0.000296792	-8.57154	6.03e-14	1.91e-11	-5.22017	0.00508561	0.0659703	Lipase%2C GDSL domain containing protein.	Biological Process: lipid metabolic process (GO:0006629),Molecular Function: hydrolase activity%2C acting on ester bonds (GO:0016788)	-	-	-
Os01t0216300-01	1723	0	0	0	0	0	0	0	1	1	0	1	1	0	1	1	0	0	0	0	0	0	0	1	1	0	1	1	0	1	1	Lipase%2C GDSL domain containing protein.	Biological Process: lipid metabolic process (GO:0006629),Molecular Function: hydrolase activity%2C acting on ester bonds (GO:0016788)	-	-	-
Os01t0216400-00	1149	0	0.384849	0.297059	0	0.106011	0	2.12663	0.691747	1	1.76298	0.580415	1	-0.440599	1	1	0.290844	1.158	0.674245	0.918413	0.37391	0.194401	1.3478	0.309489	1	1.3508	0.265869	0.779689	0.00189812	1	1	Lipase%2C GDSL domain containing protein.	Biological Process: lipid metabolic process (GO:0006629),Molecular Function: hydrolase activity%2C acting on ester bonds (GO:0016788)	-	-	-
Os01t0216500-00	1138	1.83152	1.99836	3.4492	0.867734	0.749253	1.67809	0.662352	0.626582	1	0.869672	0.530949	1	0.14195	0.924418	1	0.58731	0.179875	0.453842	1.09589	0.188762	0.39256	0.386347	0.862833	1	1.28441	0.315313	0.85012	0.896512	0.496092	1	Lipase%2C GDSL domain containing protein.	Biological Process: lipid metabolic process (GO:0006629),Molecular Function: hydrolase activity%2C acting on ester bonds (GO:0016788)	-	-	-
Os01t0216602-00	333	0	0	0	0	0	0	0	1	1	0	1	1	0	1	1	0	0	0	0	0	0	0	1	1	0	1	1	0	1	1	Similar to Activator of basal transcription 1.	--	-	-	-
Os01t0216900-00	1156	2.45864	3.44267	6.27428	2.94232	1.89665	6.88315	-0.543135	0.668675	1	0.120589	0.924686	1	0.601951	0.552839	1	2.11994	0.973909	0	1.8257	1.95114	2.99497	-0.686399	0.388517	1	-1.57972	0.160728	0.612367	-0.895448	0.47401	1	Lipase%2C GDSL domain containing protein.	Biological Process: lipid metabolic process (GO:0006629),Molecular Function: hydrolase activity%2C acting on ester bonds (GO:0016788)	-	-	-
Os01t0217000-01	1653	0.687765	1.94899	6.5043	2.85418	6.18984	4.18785	-1.96665	0.112165	0.837478	-0.132813	0.901076	1	1.76888	0.0959977	0.803118	4.38025	4.76762	12.0812	4.35265	2.59905	2.90525	0.727128	0.201654	0.859293	1.45387	0.0275812	0.214616	0.726398	0.266145	0.851815	Protein of unknown function DUF231%2C plant domain containing protein.	--	-	-	-
Os01t0217000-02	1391	1.43029	1.13534	4.35546	2.12972	1.66379	0.343217	0.314025	0.839662	1	1.70662	0.185619	1	1.31032	0.225501	1	4.16423	1.10369	9.77744	3.17246	5.2506	2.64957	-0.59691	0.420785	1	0.586551	0.409264	0.936445	1.18435	0.149675	0.646511	Similar to Alpha galactosidase.	--	-	-	-
Os01t0217050-00	737	0.128548	0	0.11578	0	0	0	25.466	1	1	25.6619	1	1	0.154352	1	1	0	0	0.116796	0	0.145734	0	-25.8916	1	1	-0.409699	1	1	25.5425	1	1	Hypothetical gene.	--	-	-	-
Os01t0217100-01	1019	0.185946	0.0619924	0.0837391	0	0	0	27.0213	0.396421	1	25.6619	1	1	-1.40338	0.725963	1	0	0.100441	0.253421	0.0941437	0	0	25.8395	1	1	27.5419	0.334563	0.865002	1.63937	0.705586	1	Conserved hypothetical protein.	--	-	-	-
Os01t0217200-00	1068	0.70966	0.946371	2.7165	1.33554	0.228103	0	2.99496	0.144674	0.914078	4.33485	0.0214707	0.855594	1.24896	0.323533	1	6.98814	7.57076	9.59116	9.25191	8.14593	7.73836	-0.132015	0.812966	1	0.118699	0.849494	1	0.249689	0.699953	1	Peptidase C1A%2C papain family protein.	Molecular Function: cysteine-type endopeptidase activity (GO:0004197),Biological Process: proteolysis (GO:0006508),Molecular Function: cysteine-type peptidase activity (GO:0008234)	-	-	-
Os01t0217300-00	1146	0.330679	0.275612	1.93594	0.382967	0.212578	0	1.6252	0.531051	1	3.6224	0.0779373	1	1.91902	0.194829	1	0.972016	0.982408	0.976459	2.76245	2.90539	1.65673	-1.23131	0.153171	0.761079	-0.423396	0.644508	1	0.807103	0.432891	1	Peptidase C1A%2C papain family protein.	Biological Process: proteolysis (GO:0006508),Molecular Function: cysteine-type peptidase activity (GO:0008234),Molecular Function: cysteine-type endopeptidase activity (GO:0004197)	-	-	-
Os01t0217500-01	1474	0.83556	1.24283	4.45755	1.19099	0.909009	3.29289	-0.98457	0.473433	1	0.476716	0.717098	1	1.40001	0.224016	1	0.226716	0	0.642378	0.780997	1.02013	0.454613	-2.75047	0.0416585	0.3845	-0.184694	0.890664	1	2.5634	0.0873848	0.471502	ThiJ/PfpI domain containing protein.	--	-	-	-
Os01t0217800-01	1723	7.69794	5.35279	18.8687	15.8562	12.513	7.6198	-0.662831	0.446569	1	0.797271	0.366211	1	1.38231	0.0558595	0.582414	7.17622	8.19743	14.438	18.7077	12.0309	10.1118	-0.532904	0.221029	0.894682	0.452871	0.308118	0.840416	0.984596	0.0513641	0.338561	ThiJ/PfpI domain containing protein.	--	-	-	-
Os01t0217900-00	1023	5.09353	8.70675	8.25776	11.3688	9.40642	3.65567	0.0589882	0.968407	1	0.589852	0.570382	1	0.459131	0.589296	1	5.7711	8.80422	7.40461	9.37756	11.444	7.31455	-0.370535	0.508151	1	-0.290878	0.62679	1	0.0785035	0.912859	1	Hypothetical conserved gene.	--	-	-	-
Os01t0218032-01	741	40.9132	53.0255	60.6869	73.739	59.0132	103.73	-0.780237	0.372997	1	-0.239055	0.752011	1	0.475052	0.454289	1	52.4645	44.1993	50.7643	55.7987	52.6157	50.1897	-0.095596	0.776832	1	-0.0763386	0.85565	1	0.0183714	0.972451	1	Conserved hypothetical protein.	--	-	-	-
Os01t0218100-01	2088	53.6767	64.1989	55.2112	56.8569	24.0931	4.68727	1.98596	0.0254384	0.420288	1.94939	0.0152005	0.721523	-0.112849	0.86121	1	122.223	99.0158	90.2836	128.691	98.0436	110.346	0.0802033	0.776736	1	-0.0566588	0.873833	1	-0.137916	0.72223	1	Helix-loop-helix DNA-binding domain containing protein.	Cellular Component: nucleus (GO:0005634),Molecular Function: transcription regulator activity (GO:0030528),Biological Process: regulation of transcription (GO:0045449)	-	-	-
Os01t0218200-00	2361	2.0866	2.83611	10.6256	10.4562	6.50051	13.1436	-1.97809	0.041261	0.539797	0.141912	0.880247	1	2.05442	0.0080728	0.153855	1.74568	1.64729	3.64586	6.98872	3.36638	3.78427	-1.08184	0.0625304	0.482504	0.442962	0.434333	0.962766	1.52345	0.0233439	0.199621	Thioredoxin domain 2 containing protein.	Biological Process: cell redox homeostasis (GO:0045454),Molecular Function: binding (GO:0005488)	-	-	-
Os01t0218500-01	2956	0	0	0	0.259824	0	0	0	1	1	28.6795	0.125627	1	28.646	0.110288	0.861521	0	0	0.40768	0	0.181674	0	-28.204	0.16145	0.777227	1.04074	0.601028	1	29.3088	0.0448683	0.308262	Similar to ZCN14 protein.	--	-	-	-
Os01t0218500-02	1237	0.306353	0.357471	6.41528	6.56369	1.28011	0.771892	-1.63693	0.275889	1	2.68309	0.024239	0.911798	4.2417	0.000291534	0.0122436	5.31301	7.28109	23.5203	11.9431	9.63785	13.0914	-0.856322	0.0825598	0.563536	0.51719	0.322512	0.859344	1.37255	0.0204865	0.182617	Similar to SP3D.	--	-	-	-
Os01t0218500-03	992	0	0	0	0	0	0	0	1	1	0	1	1	0	1	1	0	0	0	0	0	0	0	1	1	0	1	1	0	1	1	Similar to ZCN14 protein.	--	-	-	-
Os01t0218500-04	2525	0.0375206	0	0.135177	0.260721	0.0482405	0	-0.401645	1	1	3.27003	0.14989	1	3.58588	0.108614	0.856879	0.308812	0.405343	0.306815	0.455916	0	0.575004	0.317657	0.801301	1	0.287453	0.884591	1	-0.0335248	1	1	Non-protein coding transcript.	--	-	-	-
Os01t0218700-01	2839	6.80764	6.94228	5.41015	7.07248	8.49518	4.06394	0.0984841	0.912144	1	-0.00462013	1	1	-0.177763	0.808515	1	7.3765	9.30118	9.85402	9.79937	8.09609	7.71044	0.0712495	0.859727	1	0.186416	0.676621	1	0.113944	0.813679	1	ABC transporter integral membrane type 1 domain containing protein.	Molecular Function: ATP binding (GO:0005524),Molecular Function: ATPase activity (GO:0016887),Molecular Function: transporter activity (GO:0005215),Biological Process: transport (GO:0006810),Cellular Component: membrane (GO:0016020),Molecular Function: nucleotide binding (GO:0000166),Molecular Function: nucleoside-triphosphatase activity (GO:0017111),Cellular Component: integral to membrane (GO:0…	-	-	-
Os01t0218700-02	931	6.20743	3.2569	1.83309	3.77126	5.23339	9.82864	-0.685036	0.562445	1	-1.39426	0.231814	1	-0.785644	0.453811	1	3.46982	1.97882	3.05112	4.84299	2.30732	2.99902	0.030144	1	1	0.444092	0.600795	1	0.412759	0.653826	1	Similar to peroxisomal membrane ABC transporter family%2C PMP family.	Molecular Function: ATP binding (GO:0005524),Molecular Function: ATPase activity (GO:0016887)	-	-	-
Os01t0218800-01	3396	8.5645	9.39369	7.94003	11.4373	10.0071	9.41897	-0.124838	0.884749	1	0.0164836	0.987752	1	0.0701587	0.916525	1	6.78986	6.9619	11.4569	10.3108	7.87515	7.33374	-0.151821	0.683745	1	0.389656	0.361821	0.882551	0.540564	0.23697	0.808367	Similar to Trithorax 5 (Fragment).	Molecular Function: zinc ion binding (GO:0008270),Molecular Function: protein binding (GO:0005515)	-	-	-
Os01t0218900-01	2002	10.8842	8.77189	6.13763	3.67195	6.38849	6.9951	0.538605	0.531295	1	-0.421789	0.669292	1	-1.03362	0.17678	1	4.17307	5.06122	10.4051	7.37942	2.73611	3.34715	0.596915	0.270293	0.967035	1.42195	0.0113624	0.116364	0.823927	0.152467	0.654135	Zinc finger%2C PHD-type domain containing protein.	Molecular Function: zinc ion binding (GO:0008270),Molecular Function: protein binding (GO:0005515)	-	-	-
Os01t0219000-00	966	1.17689	0.980905	0.883335	1.02224	0.504378	2.05925	-0.246859	0.907168	1	-0.393805	0.81205	1	-0.213459	0.914805	1	1.84502	0.953562	1.42573	1.68825	1.22305	2.19667	-0.297494	0.757166	1	-0.261464	0.7992	1	0.0346578	1	1	Conserved hypothetical protein.	--	-	-	-
Os01t0219100-01	711	5.59643	7.37431	4.92059	3.08636	5.13954	8.16956	-0.0282669	0.990911	1	-0.697689	0.564085	1	-0.735273	0.477459	1	4.07345	5.18223	7.86936	5.53197	5.43826	4.86946	-0.161064	0.840654	1	0.252238	0.754052	1	0.412393	0.612209	1	SFT2-like family protein.	--	-	-	-
Os01t0219200-01	1397	0.94943	0.31653	0.855134	0.392699	0.348768	0.398701	0.710374	0.660622	1	0.772964	0.665773	1	-0.0141744	1	1	0.398687	0.439581	1.29395	1.92277	1.23013	1.27912	-1.58678	0.103704	0.632482	0.228213	0.829666	1	1.8141	0.0917237	0.484517	Conserved hypothetical protein.	--	-	-	-
Os01t0219300-01	1218	37.8025	85.6273	78.8849	87.1996	27.2016	49.7798	0.709313	0.423187	1	1.14713	0.137354	1	0.378221	0.578191	1	82.0358	65.7118	5.65377	27.173	54.5846	69.9626	0.240544	0.431001	1	-2.05501	0.000144583	0.00403996	-2.29742	6.01939e-05	0.001821	Conserved hypothetical protein.	--	-	-	-
Os01t0219500-01	1966	0	0	0	0	0	0	0	1	1	0	1	1	0	1	1	0	0	0	0	0	0	0	1	1	0	1	1	0	1	1	Plant lipid transfer protein/Par allergen family protein.	Biological Process: lipid transport (GO:0006869),Molecular Function: lipid binding (GO:0008289)	-	-	-
Os01t0219600-00	1923	0	0	0	0	0	0	0	1	1	0	1	1	0	1	1	0	0	0	0	0	0	0	1	1	0	1	1	0	1	1	Similar to Endo-beta-1%2C4-glucanase precursor (EC 3.2.1.4).	Molecular Function: hydrolase activity%2C hydrolyzing O-glycosyl compounds (GO:0004553),Biological Process: carbohydrate metabolic process (GO:0005975),Molecular Function: catalytic activity (GO:0003824)	-	-	-
Os01t0219800-00	223	0	0	0	0	0	0	0	1	1	0	1	1	0	1	1	0	0	0	0	0	0	0	1	1	0	1	1	0	1	1	Hypothetical conserved gene.	--	-	-	-
Os01t0219900-01	1750	1.13688	0.0360973	0.0975202	0	0.208812	0.181873	1.50765	0.411885	1	-1.87518	0.443431	1	-3.47893	0.075182	0.695785	0	0.0584852	0	0.0548185	0.0613746	0	-0.0515334	1	1	-0.376108	1	1	-0.322379	1	1	Conserved hypothetical protein.	--	-	-	-
Os01t0220001-00	255	0	0	0	0	0	0	0	1	1	0	1	1	0	1	1	0	0	0	0	0	0	0	1	1	0	1	1	0	1	1	Hypothetical conserved gene.	--	-	-	-
Os01t0220100-01	2318	0.98091	1.3626	4.74875	1.18335	0.472936	1.5447	0.239094	0.879102	1	1.60003	0.200341	1	1.29955	0.217412	1	0.480557	0.397386	0.928372	3.72473	0.787703	0.52999	-0.595638	0.562148	1	1.68568	0.0516297	0.320305	2.27965	0.0163259	0.155046	Similar to Cellulase.	Molecular Function: hydrolase activity%2C hydrolyzing O-glycosyl compounds (GO:0004553),Biological Process: carbohydrate metabolic process (GO:0005975),Molecular Function: catalytic activity (GO:0003824)	-	-	-
Os01t0220200-01	800	5.09225	3.00059	1.91993	2.60585	3.95873	0.298385	0.866198	0.549566	1	0.0849202	1	1	-0.867198	0.424659	1	7.65827	11.3863	36.0454	24.4628	4.83325	5.44456	0.884812	0.139733	0.727286	2.4316	1.88e-05	0.000760499	1.54528	0.00675023	0.0810288	Similar to Uncharacterized plant-specific domain TIGR01589 family protein.	--	-	-	-
Os01t0220300-01	794	25.5343	23.1518	23.1058	13.2659	15.8012	62.0319	-0.654828	0.486996	1	-1.04202	0.298722	1	-0.454058	0.546015	1	14.8711	13.4059	12.5757	11.4781	13.3919	12.2373	0.134955	0.797389	1	-0.219142	0.705709	1	-0.354929	0.55907	1	Translation elongation factor EF1B/ribosomal protein S6 domain containing protein.	Molecular Function: structural constituent of ribosome (GO:0003735),Cellular Component: intracellular (GO:0005622),Cellular Component: ribosome (GO:0005840),Biological Process: translation (GO:0006412)	K02990	small subunit ribosomal protein S6	ko03010
Os01t0220400-01	487	108.357	63.9485	15.2438	10.1384	10.755	10.7835	2.97341	0.00119202	0.0623123	0.261317	0.819711	1	-2.78844	0.000234503	0.0105881	80.7428	75.4483	31.1085	33.4877	29.112	30.9595	1.37232	0.000243279	0.0093152	-0.0229933	0.977367	1	-1.39633	0.0026848	0.0401205	Conserved hypothetical protein.	--	-	-	-
Os01t0220500-00	847	7.94157	9.9193	16.119	13.0835	26.6049	13.058	-1.17678	0.255848	1	-0.435638	0.646076	1	0.668381	0.424335	1	4.4715	2.41674	0.609766	3.85089	8.74969	5.01059	-1.00922	0.141195	0.730319	-1.76542	0.040583	0.27616	-0.75704	0.45533	1	Similar to predicted protein.	--	-	-	-
Os01t0220700-00	734	0.516292	0.602441	0.581268	0.149482	0.49785	0.21681	0.671341	0.805055	1	0.116361	1	1	-0.622129	0.706918	1	0.455285	0.41832	0.469093	1.17628	0.146329	0	2.54599	0.234428	0.911167	3.32972	0.0525742	0.324158	0.781801	0.610231	1	Similar to predicted protein.	Cellular Component: integral to membrane (GO:0016021)	-	-	-
Os01t0220900-01	4614	0	0.054764	1.62745	2.49688	0.897582	1.13818	-5.06952	0.00269483	0.106881	1.04493	0.325065	1	6.02565	4.61577e-06	0.000478414	0.0241424	0	3.24614	1.89203	0.698346	0.968213	-6.17024	9.04725e-07	8.47181e-05	1.49994	0.0211654	0.179244	7.66914	1.5092e-10	1.81973e-08	Hypothetical conserved gene.	--	-	-	-
Os01t0221100-01	3673	4.90077	3.25053	0.53433	0.537697	0.563769	0.173306	3.43404	0.00525101	0.164608	0.554223	0.688236	1	-2.95637	0.000972903	0.0317616	1.60736	2.50787	2.64821	0.444011	0.731048	0.395286	1.86096	0.00565221	0.101084	1.33201	0.144583	0.574305	-0.529017	0.515705	1	GH3 auxin-responsive promoter family protein.	--	K14487	auxin responsive GH3 gene family	ko04075
Os01t0221100-02	2843	0.733124	1.17764	0.330155	0.192965	0.128534	0	3.99644	0.0282864	0.446481	2.15485	0.300505	1	-1.90693	0.120034	0.89974	0.548541	0.612006	0.878045	1.07979	0	0.471404	1.30468	0.24619	0.92731	1.9375	0.0808515	0.41668	0.630125	0.501679	1	GH3 auxin-responsive promoter family protein.	--	K14487	auxin responsive GH3 gene family	ko04075
Os01t0221300-01	1868	4.66598	3.00972	2.42104	3.87662	3.39078	2.76874	0.286916	0.80533	1	0.0484986	0.972799	1	-0.316387	0.724071	1	1.37154	2.62995	5.62184	4.72472	1.37994	1.19575	0.630754	0.406785	1	1.87835	0.00683794	0.0802643	1.24595	0.0824225	0.455951	Conserved hypothetical protein.	--	-	-	-
Os01t0221400-00	240	9.47396	0	1.06663	0	0	0.331538	4.6005	0.0661863	0.675695	1.61402	0.748249	1	-3.06566	0.121616	0.90724	0.928276	0.426454	0.358661	1.59887	0.895047	1.39604	-0.775504	0.79276	1	-0.375911	0.832904	1	0.398507	0.812839	1	Conserved hypothetical protein.	--	-	-	-
Os01t0221500-01	2143	15.2521	10.3466	8.60071	10.9567	6.19551	4.41845	1.23756	0.146825	0.91682	0.895904	0.332015	1	-0.419309	0.5428	1	8.00492	7.40275	8.79665	6.89388	8.77087	9.84982	-0.279484	0.494862	1	-0.373425	0.444091	0.971477	-0.0948088	0.858657	1	Protein of unknown function DUF2358 domain containing protein.	--	-	-	-
Os01t0221600-00	1434	3.03907	0.176207	0.059505	0.22954	0.254827	0	3.66884	0.0625617	0.65636	0.256974	1	1	-3.51725	0.0299138	0.386254	0.07768	0	0.0600269	0.0668985	0.149799	0.155765	-2.03349	0.475981	1	-1.39777	0.57858	1	0.631794	1	1	Similar to predicted protein.	--	-	-	-
Os01t0221700-00	1026	3.41654	0.184708	0	0	0	0.155106	4.34336	0.0312702	0.472098	-26.5403	0.605738	1	-30.9473	0.00233622	0.0621038	0	0	0	0	1.25621	1.8505	-30.7585	0.000159274	0.00665583	-30.8191	0.000218176	0.00566383	0	1	1	Similar to F22C12.9.	Cellular Component: membrane (GO:0016020)	-	-	-
Os01t0221800-01	350	3.24821	0.360973	0	0	0	0	29.3486	0.041797	0.543361	0	1	1	-29.385	0.0277125	0.366951	0	0	0.245939	0	0.613746	3.19095	-29.4939	0.0152944	0.204189	-4.00965	0.0425323	0.284819	25.5428	1	1	Non-protein coding transcript.	--	-	-	-
Os01t0221900-01	1888	0.451619	0.0669177	0.0903921	0.290572	0.451616	0.0842894	-0.125089	1	1	-0.480757	0.823552	1	-0.448847	0.832768	1	0.472005	0.379472	0.638295	0.558928	0.341331	0.591543	-0.137167	1	1	0.236558	0.823975	1	0.372535	0.771087	1	Similar to peptidase C45%2C acyl-coenzyme A/6-aminopenicillanic acid acyl-transferase.	--	-	-	-
Os01t0222001-01	1505	0	0.167894	0.283489	0.58323	0.080935	0.31722	-1.13365	0.642175	1	1.10781	0.537023	1	2.18122	0.197172	1	0.222046	0.408036	0.343171	0.318712	0.214098	0.148416	0.795036	0.593478	1	0.738804	0.644349	1	-0.0569208	1	1	Hypothetical conserved gene.	--	-	-	-
Os01t0222200-00	281	0	0.44961	0.303666	0.390463	0.433478	0.566329	-0.99764	0.74362	1	-0.525328	1	1	0.40636	1	1	0	0	1.53165	0.341396	0	0	0	1	1	28.1153	0.148064	0.581601	28.1173	0.159461	0.669027	Hypothetical conserved gene.	--	-	-	-
Os01t0222300-01	1453	0.326014	0.521709	0.76345	0.226538	0.670652	1.91667	-1.57961	0.284022	1	-1.33159	0.361554	1	0.186562	0.946524	1	0.0766642	0.0704398	0	0.330118	0.22176	0.538048	-2.37194	0.150352	0.756192	-1.36114	0.487298	1	1.01324	0.624417	1	Conserved hypothetical protein.	--	-	-	-
Os01t0222500-01	1161	6.03853	13.5481	22.1226	11.7186	19.4094	35.7753	-1.46501	0.119706	0.857013	-0.665941	0.478366	1	0.738995	0.362829	1	3.74189	3.87886	5.48649	5.20563	4.71808	5.67555	-0.453338	0.463945	1	-0.0859037	0.912606	1	0.366333	0.619833	1	Similar to Vacuolar ATP synthase subunit E (EC 3.6.3.14) (V-ATPase E subunit) (Vacuolar proton pump E subunit).	Biological Process: ATP synthesis coupled proton transport (GO:0015986),Cellular Component: proton-transporting two-sector ATPase complex%2C catalytic domain (GO:0033178),Molecular Function: proton-transporting ATPase activity%2C rotational mechanism (GO:0046961)	K02150	V-type H+-transporting ATPase subunit E [EC:3.6.3.14]	ko00190 ko04145 ko04966 ko05110 ko05120 ko05323
Os01t0222600-01	560	59.0431	35.3077	17.6755	13.1272	3.91523	5.25725	3.34114	0.000641332	0.0403406	1.77627	0.114667	1	-1.64153	0.0268278	0.357939	18.897	20.4698	27.5144	48.6514	11.1242	14.3593	0.622078	0.22316	0.898445	1.4511	0.00640077	0.0765086	0.827347	0.130957	0.601286	Conserved hypothetical protein.	--	-	-	-
Os01t0222700-01	2552	4.15785	5.22293	5.51704	6.49206	4.9162	5.9864	-0.216374	0.818284	1	0.166401	0.864541	1	0.314361	0.68053	1	6.06726	7.05855	6.7797	10.0744	6.01842	6.91457	0.0156606	0.982094	1	0.253473	0.599516	1	0.236331	0.650825	1	Protein of unknown function DUF659 domain containing protein.	Molecular Function: protein dimerization activity (GO:0046983),Molecular Function: DNA binding (GO:0003677)	-	-	-
Os01t0222700-02	2765	2.467	2.53595	2.25284	0.912681	1.4097	1.92808	0.580982	0.621931	1	-0.0431931	0.989096	1	-0.692929	0.470764	1	1.69205	1.11048	2.95749	3.43483	1.90339	1.93881	-0.463256	0.472384	1	0.606168	0.32928	0.863584	1.06859	0.130902	0.601253	Protein of unknown function DUF659 domain containing protein.	Molecular Function: protein dimerization activity (GO:0046983),Molecular Function: DNA binding (GO:0003677)	-	-	-
Os01t0222800-00	2109	3.90818	4.10352	0.04046	0	0.346535	1.16958	2.4091	0.0574621	0.632504	-5.06293	0.0160006	0.737481	-7.52429	8.649e-07	0.000133318	1.58454	1.21324	0	0	0.5602	1.00616	0.832131	0.303923	1	-30.8698	0.000214692	0.00560799	-31.7054	1.0118e-05	0.00039607	Hypothetical conserved gene.	Molecular Function: protein kinase activity (GO:0004672),Molecular Function: ATP binding (GO:0005524),Biological Process: protein amino acid phosphorylation (GO:0006468),Molecular Function: protein serine/threonine kinase activity (GO:0004674),Molecular Function: protein tyrosine kinase activity (GO:0004713)	-	-	-
Os01t0222900-01	785	0.844812	1.04613	0	0	0.155168	0.405448	1.72863	0.316586	1	-27.9135	0.199785	1	-29.6809	0.0115458	0.199286	0.425706	0.912666	0	0	0.136822	0.569087	0.934135	0.511305	1	-28.2873	0.100679	0.470585	-29.2239	0.0242929	0.204454	Curculin-like (mannose-binding) lectin domain containing protein.	Molecular Function: sugar binding (GO:0005529)	-	-	-
Os01t0223000-01	1193	5.5589	6.45999	0	0	1.32732	1.40063	2.13398	0.0879791	0.769218	-30.7745	0.00331997	0.311153	-32.948	5.48653e-07	9.46225e-05	5.60233	5.66223	0	0	2.79092	4.68078	0.587774	0.340216	1	-32.3026	1.81e-07	1.45e-05	-32.894	6.16314e-09	5.47154e-07	Lipase%2C GDSL domain containing protein.	Biological Process: lipid metabolic process (GO:0006629),Molecular Function: hydrolase activity%2C acting on ester bonds (GO:0016788)	-	-	-
Os01t0223050-00	846	0.335956	0.597355	0.201726	0	0.28796	0.28216	0.734831	0.806688	1	-1.37364	0.649277	1	-2.16844	0.296777	1	0.790022	0.84686	0	0	0.126957	0	3.65836	0.0297478	0.31194	-25.9523	1	1	-29.616	0.00856888	0.0962849	Hypothetical conserved gene.	--	-	-	-
Os01t0223100-00	652	0	0	0	0	0	0	0	1	1	0	1	1	0	1	1	0	0	0	0	0	0	0	1	1	0	1	1	0	1	1	Hypothetical conserved gene.	--	-	-	-
Os01t0223200-01	1406	22.3709	17.8818	9.34626	11.4714	17.3268	4.584	0.825174	0.351242	1	-0.0806257	0.933532	1	-0.98513	0.162064	1	9.58646	11.7927	27.3052	24.6313	15.3546	14.4569	-0.485747	0.249167	0.93351	0.67329	0.117418	0.516217	1.15793	0.0185119	0.170112	Lipase%2C GDSL domain containing protein.	Biological Process: lipid metabolic process (GO:0006629),Molecular Function: hydrolase activity%2C acting on ester bonds (GO:0016788)	-	-	-
Os01t0223300-01	2228	0	0	0.727681	0.689444	0.437369	0.499986	-30.1509	0.0107926	0.261465	0.621515	0.644759	1	30.7254	0.00151483	0.044765	0	0	0.811334	0.473634	0.144622	0.100254	-28.2165	0.126226	0.691545	2.26467	0.0580508	0.34518	30.5447	0.000930318	0.0174771	Protein of unknown function DUF1677%2C Oryza sativa family protein.	--	-	-	-
Os01t0223401-00	315	0	0	2.16712	3.13486	0.773379	0.252601	-27.4139	0.281701	1	2.45202	0.154884	1	29.8008	0.00959354	0.17606	0	0	10.3841	8.83187	1.70485	0.709101	-28.6982	0.0579631	0.46065	2.85918	0.00492344	0.0634558	31.6219	1.28854e-05	0.000486742	Hypothetical conserved gene.	Biological Process: lipid metabolic process (GO:0006629),Molecular Function: hydrolase activity%2C acting on ester bonds (GO:0016788)	-	-	-
Os01t0223500-00	915	7.45492	2.55443	3.35725	4.07703	2.26308	1.04353	1.54466	0.2303	1	1.1843	0.344608	1	-0.446722	0.666308	1	2.92179	2.57271	12.9824	8.80691	3.63888	2.9294	-0.265431	0.712481	1	1.60276	0.0162196	0.148875	1.86766	0.012181	0.124355	Similar to Esterase.	Biological Process: lipid metabolic process (GO:0006629),Molecular Function: hydrolase activity%2C acting on ester bonds (GO:0016788)	-	-	-
Os01t0223600-01	1730	11.1716	10.7353	16.7208	17.8216	13.8705	25.0666	-0.825352	0.347354	1	-0.135308	0.879483	1	0.620498	0.374018	1	11.0749	6.80355	17.763	17.8556	10.306	11.4266	-0.288666	0.512259	1	0.585412	0.188844	0.66712	0.873565	0.0750733	0.431365	Similar to Pto kinase interactor 1-like protein.	Molecular Function: protein binding (GO:0005515),Molecular Function: protein kinase activity (GO:0004672),Molecular Function: ATP binding (GO:0005524),Biological Process: protein amino acid phosphorylation (GO:0006468)	-	-	-
Os01t0223700-01	2575	6.69616	5.05362	4.37421	5.11317	4.82498	4.14069	0.365415	0.684411	1	0.10007	0.920308	1	-0.340999	0.648688	1	6.14284	4.8889	4.07829	5.77457	4.00425	4.77094	0.323868	0.479361	1	0.0386697	0.954903	1	-0.286315	0.614265	1	Serine/threonine protein kinase-related domain containing protein.	Molecular Function: protein serine/threonine kinase activity (GO:0004674),Biological Process: protein amino acid phosphorylation (GO:0006468),Molecular Function: protein kinase activity (GO:0004672),Molecular Function: ATP binding (GO:0005524)	-	-	-
Os01t0223800-00	2469	3.26159	3.78663	2.52293	2.48859	1.18403	2.32037	1.01736	0.385241	1	0.552185	0.624476	1	-0.531939	0.542192	1	3.42887	3.48211	2.37074	4.31288	3.13212	3.79968	-0.0100786	0.98584	1	-0.18215	0.775317	1	-0.173476	0.79386	1	Hypothetical conserved gene.	Molecular Function: sugar binding (GO:0005529),Biological Process: recognition of pollen (GO:0048544),Molecular Function: protein kinase activity (GO:0004672),Molecular Function: ATP binding (GO:0005524),Biological Process: protein amino acid phosphorylation (GO:0006468),Molecular Function: protein tyrosine kinase activity (GO:0004713),Molecular Function: protein serine/threonine kinase activity …	-	-	-
Os01t0223900-01	2637	16.0953	15.7147	11.455	9.86108	3.51056	9.38416	1.31692	0.147603	0.919372	0.77105	0.417307	1	-0.613722	0.353913	1	7.01223	6.55934	4.14562	4.80208	3.33988	7.11521	0.371952	0.427529	1	-0.350481	0.52705	1	-0.72386	0.184581	0.72206	Serine/threonine protein kinase-related domain containing protein.	Molecular Function: sugar binding (GO:0005529),Molecular Function: protein kinase activity (GO:0004672),Molecular Function: ATP binding (GO:0005524),Biological Process: protein amino acid phosphorylation (GO:0006468),Molecular Function: protein serine/threonine kinase activity (GO:0004674),Biological Process: recognition of pollen (GO:0048544)	-	-	-
Os01t0224000-00	2418	1.56724	1.75038	3.74069	4.94603	1.76313	2.43512	-0.339299	0.784626	1	1.07762	0.304615	1	1.34781	0.126622	0.931533	0.644956	0.846559	1.77996	3.21362	1.95444	3.18699	-1.78831	0.00888519	0.140703	-0.170746	0.815966	1	1.61635	0.0483439	0.324356	Serine/threonine protein kinase-related domain containing protein.	Molecular Function: sugar binding (GO:0005529),Molecular Function: protein kinase activity (GO:0004672),Molecular Function: ATP binding (GO:0005524),Biological Process: protein amino acid phosphorylation (GO:0006468),Molecular Function: protein serine/threonine kinase activity (GO:0004674)	-	-	-
Os01t0224100-01	1816	2.97365	3.23504	4.22892	3.2626	2.21346	9.98997	-0.945955	0.435982	1	-0.64873	0.561257	1	0.23325	0.804633	1	2.26957	1.85987	1.2798	2.2187	3.90351	4.91997	-1.10206	0.0633923	0.48671	-1.46513	0.0362426	0.255893	-0.364107	0.6812	1	Similar to DNA binding protein-like protein.	Molecular Function: transcription factor activity (GO:0003700),Cellular Component: nucleus (GO:0005634),Biological Process: regulation of transcription%2C DNA-dependent (GO:0006355),Molecular Function: DNA binding (GO:0003677)	-	-	-
Os01t0224100-02	1560	0	0	0	0	0	0	0	1	1	0	1	1	0	1	1	0	0.131217	0.275893	0	0	0	26.8303	0.565734	1	27.8359	0.241157	0.743999	0.944934	0.795672	1	Similar to DNA binding protein-like protein.	Molecular Function: transcription factor activity (GO:0003700),Cellular Component: nucleus (GO:0005634),Biological Process: regulation of transcription%2C DNA-dependent (GO:0006355),Molecular Function: DNA binding (GO:0003677)	-	-	-
Os01t0224133-00	972	0	0.19497	0	0	0.250632	0.327445	-1.42795	0.556054	1	-28.245	0.14321	1	-26.8424	0.5992	1	0	0.315892	0.0885583	0	0.441998	0.574503	-1.65305	0.32863	1	-3.58283	0.0800367	0.414067	-1.92969	0.720358	1	Hypothetical gene.	--	-	-	-
Os01t0224166-00	823	0.46046	0.307024	0.311046	0	0.148004	0.48341	0.228023	1	1	-0.942796	0.846721	1	-1.23476	0.588603	1	0.40605	0	0.104591	0.116564	0.130505	0.135703	0.567964	1	1	-0.397699	1	1	-0.969047	1	1	Hypothetical gene.	--	-	-	-
Os01t0224200-00	830	1.0273	0.761088	1.02807	0.92535	1.46756	6.71066	-2.18363	0.13777	0.901729	-2.01514	0.147453	1	0.10205	0.94863	1	0.134209	0.246624	0.103709	0.115581	1.03523	0.403675	-1.91784	0.207528	0.866743	-2.84999	0.111609	0.499798	-0.931887	1	1	Hypothetical conserved gene.	--	-	-	-
Os01t0224300-01	692	5.33937	7.57678	10.4813	5.54943	4.92861	28.1712	-1.31615	0.291951	1	-0.985647	0.386716	1	0.270106	0.787331	1	5.79502	3.69758	5.34882	6.65427	9.15741	9.03796	-0.947265	0.140929	0.729831	-0.729149	0.282824	0.805517	0.217039	0.804859	1	CHCH domain containing protein.	--	-	-	-
Os01t0224400-01	1390	3.74869	2.22687	3.2536	3.94677	3.06709	1.71732	0.279493	0.831936	1	0.601696	0.602027	1	0.242	0.817285	1	6.33097	6.25875	5.82115	5.45227	3.16808	4.98156	0.622593	0.268698	0.964565	0.342415	0.608272	1	-0.281278	0.666203	1	Mitochondrial substrate carrier family protein.	Molecular Function: binding (GO:0005488),Biological Process: transport (GO:0006810),Cellular Component: membrane (GO:0016020)	-	-	-
Os01t0224500-01	832	19.1301	18.374	16.7173	21.6275	19.3252	32.5163	-0.465092	0.598492	1	-0.400153	0.669132	1	-0.00519679	1	1	15.1291	15.377	24.4165	16.719	16.1367	16.5109	-0.104153	0.822879	1	0.207142	0.686766	1	0.310476	0.584517	1	Conserved hypothetical protein.	--	-	-	-
Os01t0224700-01	1888	1.40504	0.736094	0.949117	1.33663	0.387099	2.44439	-0.40087	0.794986	1	-0.260973	0.873725	1	0.0700195	0.978047	1	0.413004	0.650523	1.32218	0.762175	0.739551	0.828161	-0.561783	0.605717	1	0.287493	0.775629	1	0.848581	0.412281	1	YUCCA-like gene 4.,Flavin monooxygenase-like enzyme.,Auxin biosynthesis.	Molecular Function: flavin-containing monooxygenase activity (GO:0004499),Molecular Function: FAD binding (GO:0050660),Molecular Function: NADP binding (GO:0050661)	-	-	-
Os01t0225000-00	1026	1.93911	0.123139	0.166336	0.10694	0.593602	0.0775529	1.56182	0.389367	1	-1.22141	0.602596	1	-2.88449	0.085224	0.748106	0.325711	0.0997554	0.251692	0.374005	0.104684	0.544266	-0.623029	0.830659	1	-0.176452	1	1	0.445078	1	1	Mitochondrial carrier protein domain containing protein.	Molecular Function: binding (GO:0005488),Biological Process: transport (GO:0006810),Cellular Component: membrane (GO:0016020),Cellular Component: mitochondrial inner membrane (GO:0005743)	-	-	-
Os01t0225100-01	3420	15.1805	14.241	13.049	13.9235	12.3232	15.4253	0.0772359	0.927379	1	-0.0127489	0.987825	1	-0.161431	0.796184	1	13.973	16.1005	15.177	16.2692	12.248	13.3889	0.224232	0.493159	1	0.167045	0.672578	1	-0.0584804	0.89219	1	Smr protein/MutS2 C-terminal domain containing protein.	--	-	-	-
Os01t0225200-01	3295	3.42155	2.8949	3.80684	4.42876	5.21239	5.26437	-0.746946	0.406669	1	-0.324923	0.727585	1	0.348391	0.648731	1	3.24544	4.34867	6.37426	4.10515	2.99888	3.45727	0.228882	0.633659	1	0.573105	0.284343	0.80793	0.343185	0.551578	1	Similar to predicted protein.	Molecular Function: GTP binding (GO:0005525),Cellular Component: intracellular (GO:0005622)	-	-	-
Os01t0225300-01	2431	7.40458	7.79559	5.72144	8.25947	6.56386	6.34983	0.223651	0.797927	1	0.135341	0.884722	1	-0.159826	0.829839	1	5.2237	5.68372	8.03778	6.94533	4.85998	5.78861	0.0289625	0.957924	1	0.366098	0.468247	0.992267	0.336048	0.538599	1	Similar to predicted protein.	--	-	-	-
Os01t0225400-01	558	4.92374	5.20758	6.72854	5.11241	7.64024	10.98	-0.878143	0.479265	1	-0.620954	0.588994	1	0.188207	0.872156	1	5.19036	11.0053	13.1123	8.59609	4.6196	6.00448	0.604993	0.407488	1	0.906173	0.217633	0.7114	0.29955	0.705832	1	Pyruvate/Phosphoenolpyruvate kinase%2C catalytic core domain containing protein.	Molecular Function: 3-methyl-2-oxobutanoate hydroxymethyltransferase activity (GO:0003864),Biological Process: pantothenate biosynthetic process (GO:0015940),Molecular Function: catalytic activity (GO:0003824)	K00606	3-methyl-2-oxobutanoate hydroxymethyltransferase [EC:2.1.2.11]	ko00770
Os01t0225500-00	1517	0	0.166566	1.12499	0.650943	3.69356	0.0524517	-4.41921	0.0250341	0.415894	-1.08899	0.459348	1	3.24039	0.0428348	0.494458	0.0734298	0.067468	4.2557	1.07505	3.18606	17.4482	-7.19963	2.84512e-12	9.42719e-10	-2.07013	0.00724013	0.0838623	5.12683	9.83258e-05	0.00276027	Similar to 3-methyl-2-oxobutanoate hydroxymethyltransferase.	Molecular Function: 3-methyl-2-oxobutanoate hydroxymethyltransferase activity (GO:0003864),Biological Process: pantothenate biosynthetic process (GO:0015940),Molecular Function: catalytic activity (GO:0003824)	K00606	3-methyl-2-oxobutanoate hydroxymethyltransferase [EC:2.1.2.11]	ko00770
Os01t0225550-01	1147	0.412989	0.440595	0.818336	0.286975	0.106196	1.24869	-0.655485	0.745934	1	-0.24757	0.947155	1	0.349493	0.803799	1	0.0971169	0	0	0	0.561843	0.38948	-3.35322	0.0691081	0.509038	-29.2765	0.0183021	0.161529	-25.9329	1	1	Hypothetical gene.	--	-	-	-
Os01t0225600-00	636	0.595847	0.993243	0.939168	0	0	1.50131	0.0990838	1	1	-0.610243	0.843046	1	-0.763829	0.692185	1	0.175146	0	0.270688	0.452511	0.168877	0.702411	-2.36239	0.343444	1	-0.396312	0.832904	1	1.96373	0.502848	1	Similar to Dehydrin.	Biological Process: response to desiccation (GO:0009269)	-	-	-
Os01t0225700-01	442	0	0	0	0	0	0.180021	-25.5986	1	1	-25.5875	1	1	0	1	1	0	0	0.584244	0.217042	0	0	0	1	1	27.5419	0.334563	0.865002	27.5436	0.228733	0.794693	Hypothetical gene.	--	-	-	-
Os01t0226200-00	1542	0.860152	1.02416	1.60478	0.426926	0.473958	5.26333	-1.56555	0.268961	1	-1.42783	0.305135	1	0.0776957	0.972753	1	0.577915	0.0663742	0.223291	0.311065	0.626881	0.434566	-0.746014	0.577122	1	-1.12515	0.378881	0.901436	-0.38076	0.900778	1	Conserved hypothetical protein.	--	-	-	-
Os01t0226250-00	364	1.56164	1.90899	3.75078	0.602858	0.66927	6.33931	-0.986787	0.529353	1	-0.625069	0.708673	1	0.302775	0.898178	1	0.306025	0	0.945919	0.790652	0.590141	2.14776	-3.21194	0.103723	0.632482	-0.773908	0.654951	1	2.43481	0.270389	0.856925	Non-protein coding gene.	--	-	-	-
Os01t0226300-01	834	45.893	69.9872	98.1195	59.9908	87.7771	249.012	-1.50861	0.0932507	0.786938	-1.04136	0.202825	1	0.405118	0.552573	1	21.2368	17.4263	24.7708	27.7215	25.8855	24.64	-0.392998	0.32907	1	-0.0731587	0.877661	1	0.318934	0.541492	1	Reticulon family protein.	Cellular Component: endoplasmic reticulum (GO:0005783)	-	-	-
Os01t0226400-01	2912	0.325342	0.390476	0.468847	0.301429	0.334635	0.65579	-0.460683	0.768089	1	-0.326938	0.832719	1	0.0681575	0.962133	1	0.0382531	0.0351473	0.0886799	0.0329438	0.147535	0.0767056	-1.62437	0.425476	1	-0.995094	0.518916	1	0.626718	1	1	ATPase%2C AAA-type%2C core domain containing protein.	Molecular Function: nucleotide binding (GO:0000166),Molecular Function: nucleoside-triphosphatase activity (GO:0017111),Molecular Function: ATP binding (GO:0005524)	-	-	-
Os01t0226500-01	1854	4.44571	3.54353	3.82007	3.60999	3.87628	7.5535	-0.516695	0.644638	1	-0.582883	0.579237	1	-0.136986	0.878478	1	3.60495	3.6987	4.78215	4.24297	2.89659	2.53004	0.421771	0.473992	1	0.606147	0.349544	0.876512	0.183485	0.782765	1	Conserved hypothetical protein.	--	-	-	-
Os01t0226500-02	3202	0.266289	0.493209	0.426384	0.651056	0.912983	0.496997	-0.893767	0.521397	1	-0.377657	0.793278	1	0.445613	0.743263	1	0.417463	0.575354	0.725835	0.179761	0.268346	0.592947	0.204179	0.90012	1	-0.0432259	1	1	-0.247469	0.817706	1	Similar to predicted protein.	--	-	-	-
Os01t0226600-01	2776	0.341281	0.136535	0.430339	0	0.482665	1.26118	-1.89614	0.201302	0.999021	-1.9486	0.204877	1	-0.130303	1	1	0	0	0.124033	0	0	0	0	1	1	27.5182	0.357989	0.879216	27.5191	0.374109	0.965255	C4-dicarboxylate transporter/malic acid transport protein family protein.	Cellular Component: integral to membrane (GO:0016021)	-	-	-
Os01t0226600-02	2555	0.296641	0.173069	0.233781	0.171773	0.190696	0.529423	-0.639582	0.732856	1	-0.793858	0.630873	1	-0.222243	0.932304	1	0	0.0400583	0	0.0375469	0.0420374	0.0874234	-1.643	0.689215	1	-1.972	0.694136	1	-0.322379	1	1	Hypothetical conserved gene.	Cellular Component: integral to membrane (GO:0016021)	-	-	-
Os01t0226700-01	982	2.12248	2.63746	3.38888	0.558656	1.48848	3.32214	-0.00240844	1	1	-0.238641	0.879748	1	-0.300425	0.804169	1	0.680609	0.521125	4.82111	4.39609	1.53124	0.909844	-1.03444	0.33708	1	1.78662	0.0314696	0.233517	2.8206	0.00405489	0.0554185	Protein of unknown function DUF623%2C plant domain containing protein.	--	-	-	-
Os01t0226800-00	833	0	0	0	0	0	0	0	1	1	0	1	1	0	1	1	0	0	0	0	0	0	0	1	1	0	1	1	0	1	1	Similar to OSMYB5.	Molecular Function: DNA binding (GO:0003677),Biological Process: regulation of transcription (GO:0045449)	K09422	myb proto-oncogene protein, plant	ko03000
Os01t0227100-01	2135	24.4504	6.33182	8.87274	11.8714	19.6261	2.38521	0.389658	0.682289	1	-0.10395	0.914864	1	-0.586613	0.408408	1	10.8002	10.978	8.82961	8.98664	13.1301	9.10206	-0.0370722	0.933536	1	-0.448374	0.348764	0.876512	-0.412132	0.40071	0.994085	Glucose/ribitol dehydrogenase family protein.	Molecular Function: catalytic activity (GO:0003824),Molecular Function: binding (GO:0005488),Biological Process: metabolic process (GO:0008152),Molecular Function: oxidoreductase activity (GO:0016491)	K13606	chlorophyll(ide) b reductase [EC:1.1.1.294]	ko00860
[truncated: 40,992 more rows]
