# Supplementary material for: Transcriptome analysis of rice root heterosis by RNA-Seq
Source: BMC Genomics. 2013 Jan 16;14:19. doi: 10.1186/1471-2164-14-19 (PMC3556317; doi:10.1186/1471-2164-14-19)
Supplement: Additional file 4 — Table S2. Classification of DGHP based on the dominance ratio hp. [file 1471-2164-14-19-S4.xlsx]

## Sheet: Tillering stage 
Gene_id	dominance efffect (d)	DOMINANCE
Os01t0102900-01	-156.367	hp = -1
Os01t0120800-03	14.4098	hp = +1
Os01t0123900-01	-12.4666	hp = -1
Os01t0124650-01	-183.915	hp = -1
Os01t0129500-02	-1.69865	hp = -1
Os01t0129500-03	1.56793	hp > +1
Os01t0135900-02	-32.1343	hp = -1
Os01t0179600-01	-4.72618	hp < -1
Os01t0179650-00	-5.97152	hp = -1
Os01t0182600-02	27.5204	hp = +1
Os01t0186600-01	-5.50204	hp = -1
Os01t0191200-02	-6.30276	hp = -1
Os01t0200700-01	-1412.13	hp = -1
Os01t0209800-02	-35.2385	hp = -1
Os01t0210600-01	-5.73248	hp < -1
Os01t0222600-01	-26.7021	hp < -1
Os01t0227500-01	-4.44534	hp = -1
Os01t0229200-03	15.2169	hp = +1
Os01t0235100-01	-4.72676	hp = -1
Os01t0237500-01	-111.973	hp = -1
Os01t0237750-00	-49.8123	hp = -1
Os01t0239000-02	-3.32121	hp = -1
Os01t0246400-01	-32.4964	hp = -1
Os01t0251100-02	23.0584	hp = +1
Os01t0254100-02	-0.861102	hp = -1
Os01t0276800-03	9.29275	hp = +1
Os01t0276800-04	14.7655	hp = +1
Os01t0289600-00	-9.08561	hp < -1
Os01t0303000-01	-659.327	hp = -1
Os01t0303000-02	-29.1229	hp < -1
Os01t0323000-02	12.9705	hp = +1
Os01t0327100-01	-10.8709	hp < -1
Os01t0327100-02	-18.5613	hp = -1
Os01t0337500-00	-6.46087	hp = -1
Os01t0348900-01	-191.249	hp < -1
Os01t0360200-02	-0.666247	hp = -1
Os01t0369700-02	-3.34378	hp < -1
Os01t0369950-00	-6.6041	hp = -1
Os01t0383900-02	1.28585	hp = +1
Os01t0501800-01	-71.5644	hp = -1
Os01t0539400-01	-0.162193	hp < -1
Os01t0544700-02	2.15158	hp = +1
Os01t0549500-01	-2.28715	hp < -1
Os01t0565900-02	7.09207	hp = +1
Os01t0587400-01	-9.14698	hp < -1
Os01t0590200-01	5.44316	hp = +1
Os01t0595600-01	-110.467	hp < -1
Os01t0600900-01	-71.8722	hp = -1
Os01t0600900-02	-3.59593	hp < -1
Os01t0621900-02	-8.51833	hp < -1
Os01t0629900-04	19.9259	hp = +1
Os01t0644500-00	2.69271	hp = +1
Os01t0660200-01	-81.1816	hp = -1
Os01t0674450-01	-3.93414	hp < -1
Os01t0676200-01	-2.12807	hp < -1
Os01t0677900-01	-14.4459	hp = -1
Os01t0686800-01	52.7553	hp = +1
Os01t0696800-01	-18.0117	hp < -1
Os01t0714600-01	-8.35449	hp = -1
Os01t0716500-01	-13.6099	hp < -1
Os01t0725000-01	-7.19251	hp < -1
Os01t0730500-01	-12.1124	hp = -1
Os01t0749400-01	-16.3064	hp = -1
Os01t0773700-02	-111.714	hp = -1
Os01t0780900-01	-17.7728	hp < -1
Os01t0780900-02	-3.56121	hp < -1
Os01t0800300-02	8.14293	hp = +1
Os01t0805200-02	-46.6378	hp = -1
Os01t0805300-01	-10.2232	hp = -1
Os01t0805950-00	26.5336	hp = +1
Os01t0814400-03	37.6081	hp > +1
Os01t0823600-01	-6.12943	hp < -1
Os01t0837600-01	-3.06512	hp < -1
Os01t0850900-01	-14.9025	hp < -1
Os01t0853800-02	-12.6391	hp < -1
Os01t0854000-01	-78.1813	hp < -1
Os01t0859200-02	-1.99013	hp < -1
Os01t0862200-02	-8.06362	hp < -1
Os01t0869800-01	-92.0828	hp = -1
Os01t0878700-01	-1.84385	hp = -1
Os01t0879000-01	-4.66983	hp < -1
Os01t0879200-01	-24.816	hp = -1
Os01t0891300-01	0.943241	hp = +1
Os01t0891300-02	2.44832	hp = +1
Os01t0896500-01	-1.60002	hp = -1
Os01t0910500-01	-6.80872	hp < -1
Os01t0910900-01	-259.214	hp = -1
Os01t0911250-00	16.1986	hp = +1
Os01t0912700-01	-11.838	hp = -1
Os01t0913000-01	-60.9405	hp = -1
Os01t0916100-01	-41.3316	hp < -1
Os01t0926300-01	32.3904	hp = +1
Os01t0926300-02	-216.448	hp = -1
Os01t0926800-01	-40.2618	hp = -1
Os01t0935900-02	32.2024	hp = +1
Os01t0944000-02	-0.35757	hp < -1
Os01t0944200-01	8.57906	hp > +1
Os01t0945300-01	-2.1091	hp < -1
Os01t0946500-01	-8.9569	hp = -1
Os01t0946600-02	-9.2102	hp < -1
Os01t0946700-01	-92.1786	hp < -1
Os01t0955000-01	-2.64249	hp = -1
Os01t0963000-01	-52.2806	hp < -1
Os01t0966000-01	-1.24293	hp < -1
Os01t0970700-01	-38.1257	hp < -1
Os01t0970700-02	-2.65966	hp < -1
Os02t0101500-01	-14.9236	hp = -1
Os02t0103800-01	-36.8696	hp = -1
Os02t0105500-01	3.5706	hp = +1
Os02t0111600-01	-8.85666	hp < -1
Os02t0115700-03	202.239	hp = +1
Os02t0118400-02	2.34603	hp > +1
Os02t0121700-01	-6.92259	hp = -1
Os02t0128200-01	1.05644	hp = +1
Os02t0142500-00	6.04325	hp = +1
Os02t0147700-01	-1.82459	hp = -1
Os02t0148000-01	-3.18528	hp < -1
Os02t0160500-01	-107.667	hp = -1
Os02t0164000-00	1.27023	hp = +1
Os02t0170000-01	-1.53748	hp < -1
Os02t0188101-00	-4.2965	hp < -1
Os02t0194700-01	-3.19499	hp < -1
Os02t0197600-01	-77.1044	hp < -1
Os02t0197600-04	-66.0563	hp = -1
Os02t0206100-01	-5.53596	hp < -1
Os02t0206100-02	-5.27359	hp < -1
Os02t0206400-00	-3.44625	hp < -1
Os02t0211600-00	-8.36457	hp = -1
Os02t0224300-02	15.8792	hp = +1
Os02t0227700-01	-2.54179	hp = -1
Os02t0228300-01	-36.4489	hp = -1
Os02t0265900-03	-11.9254	hp = -1
Os02t0321900-01	14.8868	hp = +1
Os02t0327700-01	-3.64438	hp = -1
Os02t0332200-02	41.8863	hp = +1
Os02t0504000-01	-4.28304	hp = -1
Os02t0513700-00	2.9329	hp > +1
Os02t0519900-03	45.7698	hp = +1
Os02t0519900-05	133.426	hp = +1
Os02t0553000-01	-2.84046	hp < -1
Os02t0556800-01	-32.5895	hp = -1
Os02t0562700-01	-15.8477	hp = -1
Os02t0569000-01	-13.5373	hp = -1
Os02t0569400-01	-9.95838	hp = -1
Os02t0569400-02	-5.41165	hp = -1
Os02t0569900-01	-33.8153	hp = -1
Os02t0570400-01	-61.3384	hp = -1
Os02t0570700-01	-82.2375	hp = -1
Os02t0571100-01	-147.469	hp = -1
Os02t0571900-01	-13.447	hp = -1
Os02t0582600-01	-49.1793	hp < -1
Os02t0597300-01	8.10529	hp = +1
Os02t0602500-01	3.93216	hp = +1
Os02t0603800-01	-2.38725	hp < -1
Os02t0612900-01	-16.8668	hp = -1
Os02t0618400-02	25.2865	hp = +1
Os02t0637700-02	8.39702	hp = +1
Os02t0644000-01	2.73158	hp > +1
Os02t0644100-02	74.4583	hp = +1
Os02t0661100-01	275.042	hp = +1
Os02t0667300-01	3.61648	hp = +1
Os02t0697500-02	-7.06818	hp = -1
Os02t0698000-01	-13.7873	hp < -1
Os02t0698000-02	-8.8755	hp < -1
Os02t0704000-01	-27.1733	hp < -1
Os02t0705100-01	-13.1031	hp = -1
Os02t0729400-01	-8.08235	hp = -1
Os02t0731300-01	67.2064	hp = +1
Os02t0731700-02	-1.15068	hp = -1
Os02t0744900-01	-23.4036	hp = -1
Os02t0773500-01	-8.22225	hp = -1
Os02t0792800-01	-9.46738	hp = -1
Os02t0796300-03	-2.34685	hp = -1
Os02t0805800-02	4.79717	hp = +1
Os02t0807100-02	17.3344	hp = +1
Os02t0807900-01	8.46395	hp = +1
Os02t0815200-01	-4.84412	hp = -1
Os02t0818000-01	-79.1719	hp = -1
Os02t0828200-01	-4.74984	hp < -1
Os02t0833900-02	1.33307	hp = +1
Os03t0100040-01	-2.45886	hp = -1
Os03t0101600-01	-2.27454	hp < -1
Os03t0104901-01	-0.0219293	hp < -1
Os03t0110900-01	-11.3376	hp = -1
Os03t0117100-01	-18.1051	hp = -1
Os03t0127700-01	1.79621	hp > +1
Os03t0129300-01	-52.0886	hp = -1
Os03t0131200-01	-12.1714	hp < -1
Os03t0131200-02	-52.6481	hp = -1
Os03t0132900-01	-50.9811	hp = -1
Os03t0135700-02	-6.48182	hp = -1
Os03t0158300-01	-6.08142	hp = -1
Os03t0161000-02	2.52662	hp > +1
Os03t0161800-02	28.5054	hp = +1
Os03t0177450-00	26.0313	hp = +1
Os03t0183000-03	50.3968	hp > +1
Os03t0186900-01	1.82529	hp = +1
Os03t0195100-00	-8.06081	hp = -1
Os03t0197100-01	-9.58347	hp < -1
Os03t0198500-01	-6.78439	hp < -1
Os03t0200500-02	226.292	hp = +1
Os03t0204300-01	-5.34786	hp < -1
Os03t0218400-02	3.45919	hp = +1
Os03t0220100-01	-3.95857	hp < -1
Os03t0221500-01	5.76664	hp = +1
Os03t0223100-02	-1.35971	hp < -1
Os03t0228200-01	-6.82629	hp < -1
Os03t0246500-03	21.2737	hp = +1
Os03t0267300-01	-30.401	hp = -1
Os03t0278000-03	453.887	hp = +1
Os03t0278900-01	-24.7672	hp = -1
Os03t0284400-02	-5.84426	hp = -1
Os03t0289800-01	-48.7682	hp = -1
Os03t0293100-01	-11.412	hp < -1
Os03t0306800-01	-28.3942	hp = -1
Os03t0310800-02	-7.65459	hp = -1
Os03t0319050-00	-8.19358	hp = -1
Os03t0323200-03	-2.22679	hp = -1
Os03t0333400-01	-13.9639	hp = -1
Os03t0335500-01	1.8565	hp = +1
Os03t0343900-01	-16.4192	hp < -1
Os03t0348200-00	-3.3297	hp = -1
Os03t0361700-00	-17.14	hp < -1
Os03t0364400-01	-1.00311	hp < -1
Os03t0376800-03	3.76126	hp > +1
Os03t0417800-02	176.457	hp = +1
Os03t0438100-02	-5.52903	hp = -1
Os03t0440466-00	40.5121	hp = +1
Os03t0448500-01	0.32795	hp > +1
Os03t0565100-02	-3.24597	hp < -1
Os03t0570100-01	-3.47618	hp = -1
Os03t0574900-01	-4.24508	hp = -1
Os03t0582000-03	40.9709	hp = +1
Os03t0583700-00	2.14705	hp > +1
Os03t0586500-01	-98.9768	hp < -1
Os03t0592500-01	-101.493	hp = -1
Os03t0598800-01	234.195	hp = +1
Os03t0637600-03	-17.5853	hp = -1
Os03t0648450-00	51.442	hp = +1
Os03t0659400-02	8.10579	hp > +1
Os03t0661600-01	-31.1063	hp < -1
Os03t0666700-02	1.82199	hp > +1
Os03t0673600-02	-3.67391	hp < -1
Os03t0682100-00	-2.85601	hp = -1
Os03t0686500-02	4.55281	hp = +1
Os03t0703100-03	29.6002	hp = +1
Os03t0707900-02	-3.44813	hp = -1
Os03t0711100-01	-7.81351	hp < -1
Os03t0749300-04	92.8012	hp = +1
Os03t0778100-01	-12.3008	hp = -1
Os03t0778100-03	-25.617	hp = -1
Os03t0785100-01	-4.80624	hp < -1
Os03t0786100-01	-3.65876	hp < -1
Os03t0786100-02	-34.7617	hp = -1
Os03t0788600-01	-38.3815	hp = -1
Os03t0794900-02	5.56461	hp = +1
Os03t0795800-02	35.618	hp > +1
Os03t0802500-02	-56.9151	hp = -1
Os03t0814800-00	-0.7396	hp < -1
Os03t0815800-01	-4.02865	hp < -1
Os03t0827700-02	-1.81102	hp = -1
Os03t0838400-01	-14.6311	hp = -1
Os03t0846200-00	7.64102	hp = +1
Os03t0851100-02	40.102	hp = +1
Os03t0853000-00	-26.1433	hp = -1
Os03t0853200-01	-20.4015	hp = -1
Os03t0857400-01	-19.8791	hp = -1
Os03t0857600-02	3.3588	hp = +1
Os04t0103900-01	-8.72245	hp = -1
Os04t0104900-01	-26.9883	hp = -1
Os04t0107500-01	-1.93435	hp < -1
Os04t0118400-03	35.1119	hp = +1
Os04t0125700-01	41.5961	hp > +1
Os04t0132500-02	3.64756	hp = +1
Os04t0147200-01	2.93769	hp = +1
Os04t0151800-04	11.583	hp = +1
Os04t0173300-03	0.440294	hp = +1
Os04t0178300-01	-44.7641	hp = -1
Os04t0178300-02	-105.363	hp = -1
Os04t0178400-01	-110.794	hp = -1
Os04t0179200-02	-26.9535	hp = -1
Os04t0179700-01	-24.3675	hp = -1
Os04t0180400-01	-62.6254	hp = -1
Os04t0180900-01	-6.51766	hp < -1
Os04t0180900-02	7.37619	hp > +1
Os04t0205200-00	-17.6434	hp < -1
Os04t0206000-00	-0.706573	hp < -1
Os04t0206700-02	1.94378	hp > +1
Os04t0226400-01	0.70244	hp = +1
Os04t0226800-00	0.7678	hp = +1
Os04t0234600-01	-19.1398	hp < -1
Os04t0234600-02	-15.3499	hp = -1
Os04t0234600-03	-14.1648	hp < -1
Os04t0288100-00	-34.583	hp < -1
Os04t0288500-01	-1.62627	hp < -1
Os04t0297800-01	18.2526	hp > +1
Os04t0307500-01	-3.51566	hp = -1
Os04t0325300-01	-4.66119	hp < -1
Os04t0326300-01	6.67162	hp = +1
Os04t0338100-01	-25.4879	hp = -1
Os04t0345800-00	-68.4153	hp = -1
Os04t0370900-01	-11.6667	hp < -1
Os04t0371000-00	-10.9114	hp = -1
Os04t0382300-02	-22.0255	hp = -1
Os04t0388700-01	-4.84499	hp < -1
Os04t0390000-01	-2.05497	hp < -1
Os04t0399300-01	-11.0196	hp = -1
Os04t0401700-02	6.33166	hp > +1
Os04t0402100-02	120.452	hp = +1
Os04t0414700-01	-33.0626	hp = -1
Os04t0429450-01	-10.2661	hp < -1
Os04t0432000-01	17.2538	hp > +1
Os04t0432500-02	8.9726	hp > +1
Os04t0440000-02	9.7715	hp = +1
Os04t0444600-02	19.3451	hp = +1
Os04t0457000-01	-27.5331	hp = -1
Os04t0459500-02	-23.6647	hp = -1
Os04t0460900-02	-19.1064	hp = -1
Os04t0468600-02	-147.661	hp < -1
Os04t0477500-01	-2.24276	hp < -1
Os04t0478000-01	-3.82197	hp < -1
Os04t0488600-01	0.879627	hp = +1
Os04t0493000-01	-136.184	hp = -1
Os04t0531600-01	-27.5378	hp = -1
Os04t0532400-01	-2.61351	hp < -1
Os04t0533300-02	214.455	hp = +1
Os04t0534600-01	-4.0767	hp < -1
Os04t0556300-02	94.4885	hp = +1
Os04t0561500-01	-1.54169	hp < -1
Os04t0565400-01	-2.0791	hp < -1
Os04t0573900-02	-10.9221	hp = -1
Os04t0581000-01	-91.0925	hp < -1
Os04t0581100-01	-292.55	hp < -1
Os04t0587400-01	-14.7076	hp < -1
Os04t0597700-01	-2.74774	hp = -1
Os04t0605300-02	3.39705	hp = +1
Os04t0607400-01	-3.45237	hp = -1
Os04t0612000-00	-16.9744	hp = -1
Os04t0613700-03	16.1785	hp = +1
Os04t0626450-01	3.1217	hp = +1
Os04t0626500-01	5.05634	hp = +1
Os04t0629700-02	1.1476	hp = +1
Os04t0648500-02	-5.23943	hp = -1
Os04t0653700-01	-12.9645	hp = -1
Os04t0657500-01	-5.50639	hp < -1
Os04t0664800-00	-11.7741	hp = -1
Os04t0664900-01	-70.5146	hp = -1
Os04t0675500-02	33.0155	hp = +1
Os04t0690800-01	-22.308	hp = -1
Os05t0103800-00	8.81771	hp > +1
Os05t0106600-02	5.17305	hp > +1
Os05t0112000-01	-11.7126	hp = -1
Os05t0112000-04	-8.36231	hp = -1
Os05t0121200-01	-1.11977	hp < -1
Os05t0129300-01	-34.2095	hp < -1
Os05t0134400-01	88.3235	hp = +1
Os05t0135700-02	756.676	hp > +1
Os05t0137500-00	-6.36079	hp < -1
Os05t0169100-02	119.305	hp = +1
Os05t0176500-01	-2.71282	hp = -1
Os05t0199500-02	0.122922	hp > +1
Os05t0208900-01	-2.04966	hp = -1
Os05t0211100-01	-1.67262	hp < -1
Os05t0214100-01	-2.49224	hp = -1
Os05t0215066-00	-10.0969	hp = -1
Os05t0215700-01	-18.7086	hp < -1
Os05t0217700-01	50.8537	hp = +1
Os05t0240200-03	-1.09116	hp < -1
Os05t0247100-02	-202.677	hp < -1
Os05t0292800-01	-10.4666	hp = -1
Os05t0353400-02	5.85361	hp = +1
Os05t0353450-00	7.56295	hp = +1
Os05t0358500-02	-2.88938	hp = -1
Os05t0361900-03	-1.97124	hp < -1
Os05t0380900-01	-21.5226	hp = -1
Os05t0380900-02	16.8581	hp = +1
Os05t0395000-03	3.23991	hp = +1
Os05t0399300-01	-36.8522	hp = -1
Os05t0401100-01	-3.72887	hp < -1
Os05t0419200-03	18.412	hp = +1
Os05t0445500-02	17.1472	hp = +1
Os05t0468750-00	-3.49696	hp = -1
Os05t0476200-02	19.1962	hp > +1
Os05t0495300-05	-61.4032	hp = -1
Os05t0539700-01	14.7298	hp = +1
Os05t0546500-00	20.1711	hp = +1
Os05t0547600-01	13.1198	hp = +1
Os05t0550700-00	2.11326	hp = +1
Os05t0553800-02	0.541024	hp = +1
Os05t0560000-01	-33.199	hp < -1
Os05t0566500-01	3.32746	hp > +1
Os05t0582600-01	-7.4484	hp = -1
Os05t0584600-01	-1.22282	hp < -1
Os05t0590300-01	-8.12012	hp = -1
Os05t0594700-02	0.338049	hp = +1
Os06t0101600-01	-84.2858	hp = -1
Os06t0102100-01	-8.47406	hp = -1
Os06t0106800-02	-34.1981	hp < -1
Os06t0107700-01	-15.6007	hp = -1
Os06t0111500-02	96.1462	hp = +1
Os06t0136600-01	-9.05965	hp < -1
Os06t0138900-01	4.23359	hp = +1
Os06t0139150-01	4.23359	hp = +1
Os06t0143100-01	-76.1465	hp = -1
Os06t0147100-01	-28.4973	hp < -1
Os06t0159900-01	18.4639	hp = +1
Os06t0160000-00	8.19651	hp = +1
Os06t0167000-03	12.0137	hp = +1
Os06t0167000-04	28.6425	hp = +1
Os06t0176700-01	-10.7913	hp < -1
Os06t0178500-01	-10.7913	hp < -1
Os06t0185400-01	7.09263	hp = +1
Os06t0196300-02	-15.6644	hp = -1
Os06t0199500-01	4.02374	hp = +1
Os06t0210400-01	-8.1423	hp = -1
Os06t0214800-02	5.98197	hp = +1
Os06t0228200-02	-6.29777	hp = -1
Os06t0264500-01	-43.7588	hp < -1
Os06t0264800-02	-7.08317	hp = -1
Os06t0264800-03	-22.263	hp = -1
Os06t0297400-02	4.86298	hp = +1
Os06t0313440-00	-5.12172	hp < -1
Os06t0316300-00	-7.30594	hp = -1
Os06t0318533-01	-4.16469	hp = -1
Os06t0320500-01	-207.571	hp = -1
Os06t0334300-02	11.7138	hp > +1
Os06t0476200-01	-3.6791	hp < -1
Os06t0483200-02	0.513832	hp = +1
Os06t0493100-01	-193.366	hp = -1
Os06t0534800-02	-1.88459	hp = -1
Os06t0542300-01	-20.7613	hp < -1
Os06t0549900-01	-18.0678	hp < -1
Os06t0559400-01	-10.6229	hp = -1
Os06t0567900-01	-1.87563	hp < -1
Os06t0569500-01	-37.352	hp = -1
Os06t0570000-00	-3.19687	hp < -1
Os06t0573600-03	3.13722	hp = +1
Os06t0578100-00	-19.1415	hp = -1
Os06t0578700-01	-1.399	hp < -1
Os06t0579100-01	-41.1771	hp = -1
Os06t0582600-01	-2.25157	hp < -1
Os06t0585950-00	-8.20789	hp = -1
Os06t0586000-01	-39.1936	hp < -1
Os06t0586900-01	13.8524	hp = +1
Os06t0586900-02	7.20539	hp = +1
Os06t0587000-00	20.5413	hp > +1
Os06t0591200-01	-62.2075	hp = -1
Os06t0591400-01	-116.122	hp = -1
Os06t0599200-01	-1.98606	hp = -1
Os06t0608700-01	-4.80017	hp = -1
Os06t0612800-02	76.7321	hp = +1
Os06t0625500-03	8.02486	hp > +1
Os06t0639100-03	9.15671	hp > +1
Os06t0652600-02	10.3898	hp = +1
Os06t0656201-00	2.9697	hp = +1
Os06t0658400-01	10.8238	hp = +1
Os06t0660700-02	50.095	hp > +1
Os06t0667400-02	-2.38915	hp < -1
Os06t0676700-02	-44.173	hp = -1
Os06t0688200-00	-33.2298	hp = -1
Os06t0694800-01	-28.404	hp = -1
Os06t0696400-02	25.6186	hp = +1
Os06t0697600-01	-26.2957	hp = -1
Os06t0701700-02	4.3029	hp = +1
Os06t0703900-02	3.01958	hp = +1
Os06t0706400-01	-10.0137	hp < -1
Os06t0715200-01	-4.96983	hp = -1
Os06t0726600-02	-1.64123	hp = -1
Os07t0102100-01	-0.756425	hp < -1
Os07t0105600-01	-4.22619	hp < -1
Os07t0106200-01	-188.098	hp < -1
Os07t0124100-01	-11.8914	hp = -1
Os07t0125000-01	-7.40742	hp < -1
Os07t0125600-01	-7.40742	hp < -1
Os07t0126401-01	-7.40742	hp < -1
Os07t0126800-01	-7.40742	hp < -1
Os07t0129200-01	-434.63	hp = -1
Os07t0129300-00	-177.008	hp < -1
Os07t0130800-01	-7.62716	hp = -1
Os07t0134000-02	-2.21385	hp < -1
Os07t0134800-03	15.1113	hp = +1
Os07t0141400-01	-45.8752	hp = -1
Os07t0142900-01	-31.7799	hp = -1
Os07t0143000-01	-7.87157	hp = -1
Os07t0148400-01	-1.55755	hp < -1
Os07t0148900-01	-46.2341	hp = -1
Os07t0151200-00	-14.9817	hp = -1
Os07t0162425-00	-1.48716	hp = -1
Os07t0164700-02	-1.70375	hp < -1
Os07t0168600-02	-5.50378	hp = -1
Os07t0171100-02	-5.82268	hp = -1
Os07t0178700-01	-26.6643	hp < -1
Os07t0178800-01	-57.7755	hp = -1
Os07t0190000-01	-63.0941	hp = -1
Os07t0204900-03	5.02386	hp > +1
Os07t0206600-01	-0.958005	hp < -1
Os07t0212200-01	-5.83187	hp = -1
Os07t0217600-01	-10.5099	hp = -1
Os07t0222800-02	13.2521	hp = +1
Os07t0224900-01	-2.00911	hp = -1
Os07t0232800-00	-25.4129	hp = -1
Os07t0268800-01	-2.27104	hp = -1
Os07t0416900-01	-126.957	hp = -1
Os07t0417200-01	-59.4513	hp = -1
Os07t0424400-05	66.9745	hp = +1
Os07t0429700-01	-140.762	hp < -1
Os07t0430501-00	-17.2963	hp < -1
Os07t0431160-00	-60.7239	hp < -1
Os07t0432201-01	-226.404	hp < -1
Os07t0432333-01	-170.448	hp < -1
Os07t0435300-01	-38.6388	hp = -1
Os07t0476900-01	-93.758	hp = -1
Os07t0481000-02	-0.660325	hp < -1
Os07t0503200-01	-1.5583	hp = -1
Os07t0513000-01	-22.1363	hp = -1
Os07t0523450-00	14.6544	hp = +1
Os07t0523650-00	14.6544	hp = +1
Os07t0542400-02	1.07081	hp = +1
Os07t0543100-00	-1.54758	hp < -1
Os07t0544800-01	-49.0809	hp = -1
Os07t0556200-01	-106.658	hp < -1
Os07t0558400-01	-27.8555	hp < -1
Os07t0558400-02	-118.352	hp < -1
Os07t0558400-03	-25.3456	hp = -1
Os07t0562700-01	-74.676	hp = -1
Os07t0568000-03	5.93349	hp = +1
Os07t0568700-01	-26.6745	hp < -1
Os07t0577600-01	-75.5811	hp = -1
Os07t0584550-00	50.1832	hp = +1
Os07t0586100-01	-3.3665	hp < -1
Os07t0597400-01	-3.57508	hp < -1
Os07t0601000-01	-6.54626	hp = -1
Os07t0601900-01	-4.27898	hp = -1
Os07t0614000-01	-7.7183	hp < -1
Os07t0626466-00	8.75111	hp = +1
Os07t0628700-01	-10.5662	hp = -1
Os07t0654700-00	21.1398	hp = +1
Os07t0655900-02	15.1527	hp = +1
Os07t0663700-01	-34.2494	hp = -1
Os07t0664000-00	-6.591	hp = -1
Os07t0664300-00	-38.4142	hp = -1
Os07t0664400-01	-15.8843	hp = -1
Os07t0673550-00	-32.3258	hp = -1
Os07t0673600-00	-9.29403	hp = -1
Os07t0677200-01	-34.4425	hp < -1
Os07t0678600-02	-3.72615	hp < -1
Os07t0681100-04	3.70995	hp = +1
Os07t0687200-03	55.2843	hp = +1
Os08t0101800-01	-4.49736	hp = -1
Os08t0102700-04	-1.91816	hp = -1
Os08t0104600-01	-21.3992	hp < -1
Os08t0104600-02	-18.1696	hp < -1
Os08t0111300-01	-24.6232	hp = -1
Os08t0113100-02	157.3	hp = +1
Os08t0114100-01	-4.39412	hp < -1
Os08t0114300-01	-35.1596	hp < -1
Os08t0114400-01	-25.1502	hp = -1
Os08t0119800-01	-18.536	hp < -1
Os08t0119800-02	-4.62718	hp < -1
Os08t0124000-02	-6.46141	hp < -1
Os08t0126300-03	251.427	hp = +1
Os08t0129200-01	-1.6989	hp < -1
Os08t0137900-01	-14.1122	hp < -1
Os08t0139700-01	-11.1557	hp < -1
Os08t0140500-00	-7.15589	hp = -1
Os08t0150700-01	-8.66656	hp < -1
Os08t0155400-03	14.4921	hp = +1
Os08t0155550-00	-19.4693	hp = -1
Os08t0162400-02	1.22325	hp = +1
Os08t0162600-01	-15.5853	hp < -1
Os08t0167800-01	-0.993749	hp = -1
Os08t0177300-02	-0.684828	hp = -1
Os08t0180100-02	11.1589	hp > +1
Os08t0182400-01	11.3704	hp = +1
Os08t0184800-02	0.516679	hp = +1
Os08t0187500-01	-1.307	hp < -1
Os08t0189900-00	-34.8825	hp < -1
Os08t0191250-00	5.6691	hp > +1
Os08t0197950-01	0.541024	hp = +1
Os08t0200300-01	-151.972	hp < -1
Os08t0200300-02	-183.161	hp = -1
Os08t0234000-02	58.4933	hp = +1
Os08t0242800-02	-4.19087	hp = -1
Os08t0242900-01	-6.42381	hp < -1
Os08t0243900-01	6.39008	hp = +1
Os08t0244500-00	-5.03564	hp = -1
Os08t0246800-01	1.44945	hp > +1
Os08t0260800-00	-2.13207	hp = -1
Os08t0314800-04	11.6161	hp > +1
Os08t0321200-00	1.38331	hp = +1
Os08t0345800-01	8.88384	hp = +1
Os08t0379400-01	-3.16744	hp < -1
Os08t0379400-02	-8.8838	hp < -1
Os08t0379400-03	-5.02842	hp = -1
Os08t0379400-04	-5.72788	hp < -1
Os08t0425200-01	-7.5056	hp < -1
Os08t0434100-01	-113.087	hp < -1
Os08t0435900-01	-124.627	hp < -1
Os08t0435900-02	-82.6094	hp = -1
Os08t0440300-01	2.76998	hp = +1
Os08t0441700-01	-1.12373	hp < -1
Os08t0457600-02	2.15985	hp = +1
Os08t0468100-01	-8.24703	hp < -1
Os08t0478000-02	8.3725	hp = +1
Os08t0482500-02	4.59324	hp > +1
Os08t0502700-01	-9.78234	hp < -1
Os08t0502700-02	-81.6507	hp < -1
Os08t0502700-03	-19.7155	hp = -1
Os08t0538100-00	-2.36774	hp = -1
Os08t0545200-01	-32.1928	hp = -1
Os08t0553800-05	-2.48393	hp = -1
Os08t0557600-02	92.0664	hp = +1
Os08t0560900-01	-73.188	hp = -1
Os09t0110300-02	-8.83522	hp = -1
Os09t0129600-01	-40.2025	hp < -1
Os09t0130700-00	-3.59899	hp = -1
Os09t0252100-02	32.2586	hp > +1
Os09t0255400-01	-19.7731	hp < -1
Os09t0279400-01	-6.05437	hp = -1
Os09t0293601-01	6.50201	hp = +1
Os09t0304400-00	-12.4254	hp = -1
Os09t0304800-00	-23.8199	hp = -1
Os09t0315700-02	5.64451	hp > +1
Os09t0346500-01	-57.2056	hp < -1
Os09t0346500-02	-110.92	hp = -1
Os09t0346500-03	-2.96911	hp < -1
Os09t0346500-04	-78.6538	hp = -1
Os09t0346500-05	-214.396	hp = -1
Os09t0356800-01	-1.3317	hp < -1
Os09t0358000-00	4.69702	hp > +1
Os09t0363600-02	7.61422	hp = +1
Os09t0391501-00	2.36109	hp = +1
Os09t0392400-03	-4.46802	hp < -1
Os09t0401600-00	-1.32743	hp < -1
Os09t0417600-02	-12.6164	hp = -1
Os09t0444900-01	-4.29287	hp = -1
Os09t0448200-02	-18.5778	hp = -1
Os09t0491820-01	-3.03987	hp < -1
Os09t0491852-01	-6.9559	hp = -1
Os09t0503000-01	-5.09427	hp = -1
Os09t0519200-01	-14.2776	hp = -1
Os09t0520700-02	42.43	hp > +1
Os09t0530000-02	-8.35952	hp = -1
Os09t0541000-01	-245.011	hp = -1
Os09t0541000-02	-10.5239	hp = -1
Os09t0544800-01	-1.36082	hp < -1
Os09t0555150-01	-4.26358	hp = -1
Os10t0100700-01	-8.70867	hp = -1
Os10t0101200-02	-24.2713	hp = -1
Os10t0113900-02	-12.5124	hp < -1
Os10t0122000-00	-6.92608	hp < -1
Os10t0136100-01	-1.71093	hp = -1
Os10t0137300-00	-665.802	hp = -1
Os10t0159800-01	-8.54978	hp = -1
Os10t0178500-01	-2.80808	hp = -1
Os10t0181600-02	-4.1422	hp < -1
Os10t0191300-01	-680.626	hp = -1
Os10t0213100-01	17.1676	hp = +1
Os10t0213700-01	-4.47011	hp < -1
Os10t0365800-01	-1.42249	hp < -1
Os10t0370000-01	-4.94234	hp < -1
Os10t0370800-02	5.19075	hp = +1
Os10t0382300-01	-5.65152	hp = -1
Os10t0416500-04	-62.6896	hp = -1
Os10t0416800-04	-2.3506	hp = -1
Os10t0417800-01	-4.08432	hp = -1
Os10t0419600-00	-2.55848	hp = -1
Os10t0430200-01	-1.13075	hp < -1
Os10t0439800-00	-6.05295	hp = -1
Os10t0444850-00	-13.1244	hp = -1
Os10t0450400-01	-6.15224	hp = -1
Os10t0450900-01	0.506604	hp = +1
Os10t0450900-03	-29.5212	hp = -1
Os10t0453900-01	40.8608	hp = +1
Os10t0455300-00	92.2149	hp = +1
Os10t0456400-01	3.74093	hp = +1
Os10t0491000-01	-63.7739	hp = -1
Os10t0496900-01	-9.64185	hp = -1
Os10t0503250-00	-17.7457	hp = -1
Os10t0506900-02	-2.85074	hp < -1
Os10t0516100-02	-25.5162	hp = -1
Os10t0527800-01	-14.5021	hp = -1
Os10t0529700-01	-6.48526	hp < -1
Os10t0530400-01	-23.4661	hp = -1
Os10t0530400-02	-1.83768	hp < -1
Os10t0530900-02	-5.18345	hp < -1
Os10t0531400-01	-39.4647	hp < -1
Os10t0533100-02	-7.56673	hp < -1
Os10t0534500-02	-18.945	hp = -1
Os10t0539700-01	-1.65673	hp < -1
Os10t0547400-00	0.506681	hp = +1
Os10t0567400-01	-10.771	hp < -1
Os10t0569600-00	-24.9588	hp < -1
Os10t0573900-02	-3.06629	hp = -1
Os10t0575200-02	-1.36071	hp = -1
Os11t0104933-01	35.857	hp = +1
Os11t0106100-00	-1.88092	hp = -1
Os11t0115400-00	-52.1757	hp = -1
Os11t0116000-01	-13.7303	hp = -1
Os11t0130200-01	-5.38909	hp = -1
Os11t0138900-01	-3.52019	hp = -1
Os11t0138950-00	-10.3338	hp = -1
Os11t0141800-01	-5.35247	hp = -1
Os11t0150100-01	-2.68117	hp < -1
Os11t0155900-00	27.9893	hp = +1
Os11t0156600-00	-43.045	hp = -1
Os11t0158600-00	-17.5257	hp < -1
Os11t0164900-00	-7.35789	hp = -1
Os11t0171300-01	-27.1454	hp < -1
Os11t0171300-02	-47.1483	hp = -1
Os11t0173432-00	-9.44937	hp = -1
Os11t0181800-01	-2.21083	hp < -1
Os11t0182500-01	-27.1379	hp < -1
Os11t0200950-02	-1.542	hp < -1
Os11t0209000-01	-33.4452	hp < -1
Os11t0222900-02	-0.111664	hp = -1
Os11t0226933-01	16.7538	hp = +1
Os11t0227200-01	3.28535	hp = +1
Os11t0227250-01	3.40907	hp = +1
Os11t0227700-01	0.605102	hp = +1
Os11t0229600-02	-0.0509505	hp = -1
Os11t0233400-01	7.47902	hp = +1
Os11t0242800-01	-51.4286	hp < -1
Os11t0247300-02	693.708	hp = +1
Os11t0251400-02	-1.85074	hp < -1
Os11t0267000-02	-1.53801	hp < -1
Os11t0270500-01	-13.2394	hp = -1
Os11t0297000-01	5.37063	hp = +1
Os11t0303800-01	-4.33914	hp < -1
Os11t0307300-01	54.5979	hp = +1
Os11t0471100-01	-4.73698	hp < -1
Os11t0474100-01	-19.5393	hp < -1
Os11t0475500-01	-6.13083	hp < -1
Os11t0514500-01	-194.211	hp = -1
Os11t0530600-01	-20.4481	hp = -1
Os11t0545300-02	-2.40221	hp = -1
Os11t0549665-02	-1.93133	hp < -1
Os11t0555300-00	-10.5882	hp = -1
Os11t0562100-02	3.30718	hp = +1
Os11t0570000-01	0.27138	hp > +1
Os11t0572500-02	27.7364	hp = +1
Os11t0575600-01	-5.60086	hp < -1
Os11t0582000-00	-6.5188	hp = -1
Os11t0592000-01	-34.1279	hp = -1
Os11t0592200-01	-45.3143	hp = -1
Os11t0610800-00	1.90189	hp = +1
Os11t0614400-01	-11.7067	hp < -1
Os11t0620400-01	-1.32271	hp = -1
Os11t0621400-01	-9.21548	hp < -1
Os11t0623800-00	-4.39898	hp = -1
Os11t0639600-02	2.40004	hp = +1
Os11t0641500-01	-7.05257	hp < -1
Os11t0643400-00	-2.30689	hp = -1
Os11t0649700-01	-34.6072	hp < -1
Os11t0661800-01	3.35977	hp = +1
Os11t0661900-01	5.07618	hp = +1
Os11t0663100-00	-0.190175	hp = -1
Os11t0664500-01	-1.18995	hp < -1
Os11t0673600-00	8.86733	hp = +1
Os11t0676500-00	-8.88383	hp < -1
Os11t0687100-01	-93.3652	hp = -1
Os11t0687200-02	-76.1268	hp = -1
Os11t0691100-00	-119.336	hp < -1
Os11t0691500-00	-6.90018	hp < -1
Os11t0693800-01	13.4746	hp = +1
Os11t0701900-01	-17.0727	hp = -1
Os11t0702100-01	-31.449	hp = -1
Os11t0702700-01	-1.91717	hp < -1
Os11t0707000-01	-2.22841	hp = -1
Os11t0707000-02	-50.1944	hp < -1
Os11t0708400-02	3.64913	hp = +1
Os12t0114100-02	-7.54412	hp = -1
Os12t0114800-01	5.21203	hp = +1
Os12t0115100-00	-32.0813	hp = -1
Os12t0126900-00	-4.54218	hp < -1
Os12t0135700-01	-3.37784	hp = -1
Os12t0135800-01	-42.4452	hp = -1
Os12t0155100-01	-2.0323	hp < -1
Os12t0174700-00	-17.5884	hp = -1
Os12t0183100-01	-32.8171	hp < -1
Os12t0188700-02	-50.1763	hp < -1
Os12t0189300-01	-39.5852	hp = -1
Os12t0189400-01	-16.4394	hp = -1
Os12t0190200-01	-13.5965	hp = -1
Os12t0210601-00	-2.7953	hp < -1
Os12t0222300-01	-11.042	hp < -1
Os12t0226400-00	0.217022	hp = +1
Os12t0226700-01	-5.68783	hp = -1
Os12t0237900-01	-5.54279	hp < -1
Os12t0239300-01	-2.27541	hp < -1
Os12t0249100-00	-20.4325	hp = -1
Os12t0258700-01	-9.66857	hp < -1
Os12t0274700-01	-195.136	hp < -1
Os12t0277000-01	-7.59535	hp < -1
Os12t0277500-03	4.28248	hp = +1
Os12t0281600-01	-0.631645	hp = -1
Os12t0285100-01	-4.88909	hp < -1
Os12t0285100-03	-4.4694	hp = -1
Os12t0285100-04	-4.4667	hp < -1
Os12t0287300-02	2.64867	hp = +1
Os12t0291100-01	-250.359	hp = -1
Os12t0291100-02	-23.0049	hp < -1
Os12t0291400-01	-76.2287	hp < -1
Os12t0420200-01	-17.5872	hp < -1
Os12t0420400-02	-78.9267	hp = -1
Os12t0431100-01	-122.256	hp = -1
Os12t0431300-01	-59.1971	hp = -1
Os12t0431700-00	-53.5988	hp = -1
Os12t0484600-02	-6.24904	hp < -1
Os12t0491800-01	-10.7947	hp = -1
Os12t0514000-02	-5.19451	hp < -1
Os12t0516000-00	26.809	hp = +1
Os12t0520200-01	-1.47495	hp = -1
Os12t0552800-01	-8.03597	hp < -1
Os12t0555000-01	-756.11	hp = -1
Os12t0555200-01	-362.861	hp = -1
Os12t0555500-01	-1181.85	hp = -1
Os12t0556200-02	34.0363	hp = +1
Os12t0559200-01	-5.76348	hp < -1
Os12t0559200-02	-5.12712	hp < -1
Os12t0569500-01	-18.5261	hp = -1
Os12t0575000-01	-10.1312	hp = -1
Os12t0616500-00	-145.829	hp < -1
Os12t0628600-01	-110.878	hp = -1
Os12t0629700-01	-77.3628	hp = -1
Os12t0630500-01	-37.8026	hp = -1
Os12t0637700-01	-6.86916	hp = -1
Os12t0638300-01	-2.02196	hp < -1
Os12t0640200-00	-20.7044	hp = -1

## Sheet: Heading stage 
Gene_id	dominance efffect (d)	DOMINANCE
Os01t0102900-01	5.11811	hp = +1
Os01t0103100-01	-0.482513	hp = -1
Os01t0104400-03	16.0919	hp = +1
Os01t0104800-02	-0.406581	hp = -1
Os01t0105400-01	-0.134812	hp < -1
Os01t0108600-01	-10.327	hp < -1
Os01t0110100-01	-1.19321	hp < -1
Os01t0110200-01	5.31218	hp > +1
Os01t0110700-01	-0.205789	hp = -1
Os01t0114100-01	-5.01192	hp = -1
Os01t0116400-01	-1.37847	hp < -1
Os01t0116800-00	-5.65727	hp < -1
Os01t0116900-00	-4.43657	hp < -1
Os01t0117600-01	0.960193	hp = +1
Os01t0117800-00	-1.20005	hp < -1
Os01t0117900-01	-0.820183	hp = -1
Os01t0118600-00	-1.18204	hp = -1
Os01t0120400-02	-5.12043	hp = -1
Os01t0121300-01	54.4352	hp = +1
Os01t0124200-02	64.9648	hp = +1
Os01t0124650-01	-60.566	hp < -1
Os01t0126900-01	7.68378	hp > +1
Os01t0127000-01	21.2495	hp > +1
Os01t0127100-01	6.1849	hp > +1
Os01t0127200-01	7.24889	hp = +1
Os01t0127600-01	17.1623	hp = +1
Os01t0127900-01	3.949	hp = +1
Os01t0128400-01	46.2014	hp > +1
Os01t0129500-03	-0.845136	hp = -1
Os01t0129600-00	9.75632	hp = +1
Os01t0132766-01	35.9915	hp = +1
Os01t0133100-02	-0.152292	hp < -1
Os01t0134700-01	-42.986	hp = -1
Os01t0135700-01	73.388	hp = +1
Os01t0135900-02	-20.1925	hp = -1
Os01t0135900-03	7.91458	hp = +1
Os01t0135900-04	22.1352	hp = +1
Os01t0138300-01	-1.47394	hp = -1
Os01t0138400-01	17.0326	hp = +1
Os01t0138450-00	5.03838	hp = +1
Os01t0138900-01	-22.7494	hp = -1
Os01t0140500-01	-1.16552	hp < -1
Os01t0142300-02	-8.1227	hp < -1
Os01t0144000-01	33.9682	hp > +1
Os01t0148500-01	-1.33123	hp < -1
Os01t0148500-02	0.0708666	hp > +1
Os01t0150400-00	6.49107	hp = +1
Os01t0150700-00	-8.59161	hp < -1
Os01t0151200-02	1.26543	hp = +1
Os01t0153700-01	0.332753	hp = +1
Os01t0157900-01	56.254	hp = +1
Os01t0159000-01	0.6114	hp = +1
Os01t0159200-01	8.24879	hp > +1
Os01t0162500-01	-0.420712	hp = -1
Os01t0165000-02	3.18099	hp = +1
Os01t0165100-02	1.37398	hp = +1
Os01t0167900-01	11.3364	hp > +1
Os01t0170000-01	-33.2441	hp = -1
Os01t0170050-00	-20.1404	hp = -1
Os01t0171000-01	-5.68091	hp = -1
Os01t0171200-01	0.33434	hp > +1
Os01t0172600-01	-12.525	hp < -1
Os01t0172701-00	-0.884167	hp = -1
Os01t0173600-00	80.6657	hp > +1
Os01t0174100-01	-10.1407	hp = -1
Os01t0175100-01	23.5457	hp = +1
Os01t0175700-00	2.62043	hp > +1
Os01t0176000-01	-13.0984	hp < -1
Os01t0176200-02	-2.74831	hp = -1
Os01t0177100-02	1.42343	hp > +1
Os01t0177400-01	-3.17946	hp < -1
Os01t0178500-02	-7.49759	hp = -1
Os01t0179200-01	23.8273	hp > +1
Os01t0179650-00	-1.9524	hp = -1
Os01t0183300-01	14.6608	hp = +1
Os01t0184900-01	-5.75805	hp < -1
Os01t0185350-01	7.34391	hp > +1
Os01t0185500-00	52.836	hp > +1
Os01t0186700-01	19.5143	hp > +1
Os01t0187900-01	8.97838	hp = +1
Os01t0188400-01	63.8019	hp = +1
Os01t0188400-02	27.3978	hp = +1
Os01t0188900-01	-1.83664	hp < -1
Os01t0192300-01	23.0247	hp = +1
Os01t0192300-03	1.79954	hp = +1
Os01t0192600-01	22.1017	hp = +1
Os01t0196300-01	-14.6041	hp = -1
Os01t0198900-02	2.83448	hp = +1
Os01t0200700-01	-190.855	hp = -1
Os01t0201200-01	-9.9154	hp < -1
Os01t0202500-01	22.0176	hp > +1
Os01t0207400-01	14.6824	hp > +1
Os01t0207500-01	0.460487	hp > +1
Os01t0209700-01	2.59917	hp = +1
Os01t0209800-01	1.38309	hp > +1
Os01t0209800-02	12.0196	hp = +1
Os01t0210500-01	2.23564	hp = +1
Os01t0210600-01	9.30419	hp > +1
Os01t0210600-02	11.0532	hp = +1
Os01t0212100-02	-3.21322	hp = -1
Os01t0212400-01	208.185	hp = +1
Os01t0212700-01	6.62483	hp = +1
Os01t0215000-01	0.641125	hp > +1
Os01t0215750-01	0.0896984	hp > +1
Os01t0216000-01	9.74264	hp > +1
Os01t0219300-01	17.13	hp = +1
Os01t0220200-01	-14.7493	hp < -1
Os01t0220400-01	-25.1611	hp = -1
Os01t0220900-01	-0.4573	hp < -1
Os01t0221700-00	1.55336	hp > +1
Os01t0222800-00	0.0837332	hp > +1
Os01t0223000-01	0.919712	hp > +1
Os01t0225500-00	8.94923	hp = +1
Os01t0228901-01	3.03424	hp > +1
Os01t0229700-00	2.72428	hp = +1
Os01t0237500-01	-35.1703	hp = -1
Os01t0246400-01	-7.68009	hp = -1
Os01t0248500-01	-33.0841	hp = -1
Os01t0248600-01	-6.08122	hp < -1
Os01t0248900-01	12.2279	hp > +1
Os01t0249200-01	27.1646	hp > +1
Os01t0253900-02	-5.57023	hp = -1
Os01t0257100-01	46.5064	hp > +1
Os01t0258700-03	-0.441642	hp < -1
Os01t0262300-00	0.729287	hp > +1
Os01t0262401-00	1.05924	hp = +1
Os01t0264000-01	-10.5464	hp < -1
Os01t0266400-01	13.9529	hp = +1
Os01t0266500-01	-6.42504	hp = -1
Os01t0268800-02	18.7023	hp > +1
Os01t0269500-01	0.06936	hp = +1
Os01t0269550-01	0.0385878	hp = +1
Os01t0274800-01	11.2134	hp = +1
Os01t0278600-01	3.69678	hp = +1
Os01t0278900-01	4.3957	hp > +1
Os01t0279100-01	1.01856	hp = +1
Os01t0279100-02	0.61411	hp = +1
Os01t0281100-01	-2.72286	hp < -1
Os01t0282800-01	59.9864	hp > +1
Os01t0283300-02	96.6124	hp = +1
Os01t0286600-01	2.3824	hp > +1
Os01t0289900-00	-0.414932	hp < -1
Os01t0290700-01	99.0327	hp = +1
Os01t0290800-01	84.0167	hp = +1
Os01t0294700-01	36.5238	hp = +1
Os01t0296200-00	-14.7895	hp < -1
Os01t0296700-01	1.43023	hp = +1
Os01t0298301-01	4.87501	hp = +1
Os01t0303000-01	17.5504	hp > +1
Os01t0304400-00	-16.5045	hp < -1
Os01t0305200-01	57.0752	hp = +1
Os01t0306800-01	6.09717	hp > +1
Os01t0307500-01	-17.3388	hp = -1
Os01t0311800-01	28.98	hp = +1
Os01t0313300-01	44.2586	hp > +1
Os01t0314000-02	1.55012	hp = +1
Os01t0314800-01	18.4413	hp = +1
Os01t0318202-01	7.89157	hp = +1
Os01t0318400-00	1.10669	hp = +1
Os01t0323000-02	3.58707	hp > +1
Os01t0327400-01	-11.8937	hp < -1
Os01t0328300-01	-0.100484	hp = -1
Os01t0329400-02	-4.93849	hp = -1
Os01t0330200-00	-82.1123	hp = -1
Os01t0330300-00	-52.274	hp = -1
Os01t0331900-02	-7.86109	hp < -1
Os01t0332100-01	23.2146	hp > +1
Os01t0332100-02	13.7816	hp = +1
Os01t0343200-02	0.672634	hp = +1
Os01t0343300-01	43.4924	hp > +1
Os01t0348600-03	-1.06964	hp < -1
Os01t0348900-01	-8.04628	hp < -1
Os01t0354200-01	-0.160824	hp < -1
Os01t0355250-00	27.2488	hp = +1
Os01t0359400-02	-1.51309	hp = -1
Os01t0360200-01	37.5753	hp = +1
Os01t0360200-03	15.493	hp = +1
Os01t0361500-01	-2.01089	hp = -1
Os01t0363500-01	-0.479898	hp < -1
Os01t0363500-02	-1.53382	hp < -1
Os01t0363500-04	-0.548391	hp < -1
Os01t0364800-00	-1.39345	hp < -1
Os01t0369700-01	-10.2669	hp < -1
Os01t0369700-02	-2.29875	hp < -1
Os01t0369900-01	5.05116	hp = +1
Os01t0377000-01	-5.65956	hp < -1
Os01t0379400-02	1.17433	hp > +1
Os01t0384800-02	-128.745	hp = -1
Os01t0389200-01	-24.2944	hp = -1
Os01t0391100-02	0.197967	hp > +1
Os01t0495701-00	-2.02838	hp = -1
Os01t0501800-01	6.99639	hp = +1
Os01t0507000-01	-1.66524	hp < -1
Os01t0514700-01	10.0236	hp > +1
Os01t0516700-01	1.99156	hp = +1
Os01t0530650-01	-3.99601	hp = -1
Os01t0534900-01	271.423	hp > +1
Os01t0537250-01	-9.03732	hp < -1
Os01t0538000-03	-4.06815	hp = -1
Os01t0539400-01	-1.72225	hp < -1
Os01t0539400-02	-1.55549	hp < -1
Os01t0539900-01	0.30479	hp > +1
Os01t0540800-01	-3.59522	hp < -1
Os01t0541000-01	-5.68799	hp < -1
Os01t0543100-01	11.1042	hp = +1
Os01t0544450-01	2.30771	hp = +1
Os01t0544700-01	-0.407213	hp < -1
Os01t0544700-02	0.413093	hp = +1
Os01t0546100-01	-4.35355	hp = -1
Os01t0546400-01	0.888673	hp = +1
Os01t0546800-01	9.37332	hp = +1
Os01t0547000-01	0.808189	hp > +1
Os01t0548900-00	-4.04119	hp < -1
Os01t0550100-02	-0.79502	hp < -1
Os01t0550800-01	12.335	hp = +1
Os01t0551100-01	-6.47335	hp < -1
Os01t0552500-01	-0.214964	hp < -1
Os01t0552850-01	0.0584128	hp > +1
Os01t0553400-01	-0.366129	hp < -1
Os01t0553600-01	-0.611798	hp < -1
Os01t0554100-01	1.0235	hp = +1
Os01t0554100-02	-1.65463	hp < -1
Os01t0554100-03	2.63633	hp = +1
Os01t0557100-01	-4.43836	hp = -1
Os01t0557500-01	-31.98	hp < -1
Os01t0559500-01	1.84544	hp > +1
Os01t0559600-01	-84.8216	hp = -1
Os01t0563000-04	102.019	hp > +1
Os01t0564300-01	47.1339	hp = +1
Os01t0565900-01	10.5353	hp = +1
Os01t0565900-02	2.56047	hp = +1
Os01t0566500-01	0.528731	hp = +1
Os01t0570700-01	-24.8011	hp < -1
Os01t0571000-02	10.2615	hp = +1
Os01t0571300-01	2.33	hp = +1
Os01t0572300-01	-9.84991	hp < -1
Os01t0575000-01	6.74086	hp = +1
Os01t0578000-02	-0.799942	hp = -1
Os01t0579600-01	-5.89777	hp = -1
Os01t0580500-01	5.16281	hp > +1
Os01t0583100-01	48.1382	hp = +1
Os01t0585100-01	34.6613	hp > +1
Os01t0588900-01	54.5335	hp = +1
Os01t0590200-01	-1.10881	hp < -1
Os01t0591300-01	-27.4041	hp = -1
Os01t0594800-00	-18.6175	hp < -1
Os01t0598400-01	2.60625	hp = +1
Os01t0600900-01	25.462	hp = +1
Os01t0600900-03	6.51025	hp = +1
Os01t0601675-01	1.09594	hp > +1
Os01t0602200-00	-28.3296	hp = -1
Os01t0602400-01	-25.6778	hp < -1
Os01t0603300-02	25.018	hp = +1
Os01t0603700-01	-0.3979	hp = -1
Os01t0603700-02	0.37467	hp = +1
Os01t0603800-01	0.261232	hp = +1
Os01t0605700-01	2.69402	hp > +1
Os01t0606900-01	7.46673	hp > +1
Os01t0607000-01	3.96936	hp > +1
Os01t0607200-01	24.8939	hp = +1
Os01t0607200-02	152.92	hp > +1
Os01t0608000-01	-2.59922	hp = -1
Os01t0608101-00	-7.00867	hp = -1
Os01t0608300-00	-7.65128	hp = -1
Os01t0609300-02	-8.43333	hp < -1
Os01t0611000-01	8.28826	hp > +1
Os01t0611000-02	16.1833	hp = +1
Os01t0612500-01	16.9523	hp = +1
Os01t0615100-01	59.7986	hp = +1
Os01t0615300-01	22.1351	hp > +1
Os01t0621900-02	-0.676028	hp < -1
Os01t0622600-01	36.1776	hp = +1
Os01t0623500-01	56.5479	hp = +1
Os01t0624000-02	-20.6052	hp < -1
Os01t0625200-02	1.06694	hp = +1
Os01t0626350-00	10.588	hp > +1
Os01t0626400-01	13.8268	hp = +1
Os01t0627400-01	-8.03265	hp < -1
Os01t0627500-01	-24.4557	hp < -1
Os01t0627600-01	-9.81911	hp = -1
Os01t0627800-01	1.84786	hp = +1
Os01t0629900-02	8.76201	hp > +1
Os01t0631200-01	1.72477	hp = +1
Os01t0631800-01	-12.0532	hp = -1
Os01t0635550-00	2.39945	hp > +1
Os01t0638000-01	-17.9013	hp = -1
Os01t0642200-01	-36.4122	hp < -1
Os01t0643300-01	2.44425	hp > +1
Os01t0644000-01	-12.3933	hp < -1
Os01t0644400-01	-2.62791	hp = -1
Os01t0644900-01	-59.3883	hp = -1
Os01t0645900-01	10.8387	hp = +1
Os01t0647100-01	-0.52258	hp < -1
Os01t0654100-01	7.03076	hp = +1
Os01t0655500-01	-18.6545	hp < -1
Os01t0660200-01	-14.2645	hp = -1
Os01t0662600-02	-20.4879	hp = -1
Os01t0662600-03	-55.4105	hp = -1
Os01t0666000-01	23.0666	hp = +1
Os01t0667100-01	26.6814	hp = +1
Os01t0672400-02	-11.1017	hp = -1
Os01t0672500-01	24.7013	hp = +1
Os01t0674000-01	12.7844	hp = +1
Os01t0674450-01	-4.95546	hp = -1
Os01t0677000-01	1.95511	hp > +1
Os01t0677900-01	-7.11868	hp < -1
Os01t0680100-01	-0.324419	hp < -1
Os01t0680200-01	-2.33773	hp = -1
Os01t0684900-01	-13.3549	hp = -1
Os01t0686000-01	-4.32658	hp < -1
Os01t0686200-01	-1.05468	hp = -1
Os01t0686700-00	-1.45659	hp = -1
Os01t0687300-01	8.87795	hp = +1
Os01t0687300-02	21.2172	hp > +1
Os01t0689451-01	0.0177542	hp = +1
Os01t0689451-02	-14.9792	hp = -1
Os01t0689900-04	-10.8782	hp < -1
Os01t0695100-01	4.42806	hp = +1
Os01t0695200-01	14.2647	hp = +1
Os01t0695700-00	17.7937	hp = +1
Os01t0695750-00	29.0934	hp = +1
Os01t0699100-01	13.7712	hp = +1
Os01t0702000-01	7.3705	hp = +1
Os01t0702700-01	34.6943	hp > +1
Os01t0705700-01	8.25744	hp = +1
Os01t0711600-01	12.889	hp > +1
Os01t0716800-01	9.94096	hp = +1
Os01t0719000-02	-1.32157	hp = -1
Os01t0719000-03	0.652008	hp = +1
Os01t0720500-01	11.2616	hp = +1
Os01t0721400-01	-2.06545	hp = -1
Os01t0723000-01	-1.11952	hp = -1
Os01t0723600-01	-4.69802	hp < -1
Os01t0723800-01	33.2699	hp = +1
Os01t0723800-02	9.10903	hp = +1
Os01t0725800-01	-18.9615	hp = -1
Os01t0729600-01	1.23602	hp > +1
Os01t0729900-01	0.704995	hp = +1
Os01t0733200-01	10.5772	hp > +1
Os01t0734800-01	-6.54232	hp < -1
Os01t0734800-02	4.03155	hp = +1
Os01t0735500-01	-14.7374	hp < -1
Os01t0742400-02	11.4027	hp = +1
Os01t0743200-01	1.96545	hp = +1
Os01t0747300-01	25.6334	hp > +1
Os01t0747400-01	46.1923	hp > +1
Os01t0748500-01	1.69945	hp = +1
Os01t0748600-01	7.35205	hp = +1
Os01t0748600-02	69.5018	hp = +1
Os01t0750300-01	22.6433	hp > +1
Os01t0750300-02	-1.09449	hp = -1
Os01t0750300-03	4.22618	hp = +1
Os01t0750500-01	58.1751	hp = +1
Os01t0750600-01	27.0139	hp = +1
Os01t0753100-01	-7.66477	hp < -1
Os01t0754200-03	-1.54972	hp < -1
Os01t0757200-01	58.5232	hp > +1
Os01t0757900-01	5.33028	hp > +1
Os01t0759400-01	0.5187	hp > +1
Os01t0759700-01	-1.08328	hp < -1
Os01t0759900-01	3.47718	hp = +1
Os01t0760900-01	2.84159	hp > +1
Os01t0761000-01	3.10297	hp > +1
Os01t0763600-01	-13.8771	hp < -1
Os01t0765600-01	-19.9622	hp < -1
Os01t0766600-01	1.39264	hp = +1
Os01t0766600-02	-9.60546	hp = -1
Os01t0769000-01	118.846	hp > +1
Os01t0769000-02	24.2113	hp = +1
Os01t0769700-01	35.556	hp > +1
Os01t0769700-02	36.7555	hp > +1
Os01t0773100-01	14.7823	hp = +1
Os01t0773700-02	3.18885	hp = +1
Os01t0773800-00	45.5931	hp = +1
Os01t0775100-01	-32.1436	hp < -1
Os01t0775200-02	-9.98176	hp = -1
Os01t0775400-01	42.598	hp = +1
Os01t0776300-01	0.340018	hp = +1
Os01t0776600-02	-10.5666	hp < -1
Os01t0777200-01	89.6734	hp > +1
Os01t0777700-00	-3.98183	hp < -1
Os01t0778500-01	4.57853	hp > +1
Os01t0778800-01	-32.1545	hp = -1
Os01t0780800-01	20.9703	hp = +1
Os01t0782100-00	-1.05212	hp = -1
Os01t0783200-01	70.7048	hp = +1
Os01t0783200-02	8.70114	hp = +1
Os01t0787000-01	22.7062	hp = +1
Os01t0787600-02	-1.11608	hp < -1
Os01t0794100-01	56.9804	hp = +1
Os01t0794500-00	72.4076	hp > +1
Os01t0794800-01	-8.04815	hp < -1
Os01t0795000-01	-36.6761	hp < -1
Os01t0795100-00	-1.70334	hp = -1
Os01t0795400-01	18.5201	hp > +1
Os01t0797900-02	8.46981	hp = +1
Os01t0798100-02	6.712	hp = +1
Os01t0800300-02	-7.39621	hp = -1
Os01t0803900-01	-16.329	hp < -1
Os01t0804200-00	-0.615344	hp = -1
Os01t0804400-01	-5.27699	hp = -1
Os01t0805200-02	3.70562	hp > +1
Os01t0805900-01	30.2908	hp > +1
Os01t0806200-01	6.59497	hp = +1
Os01t0808100-01	-11.041	hp = -1
Os01t0810100-01	-0.962344	hp < -1
Os01t0810800-01	17.7932	hp = +1
Os01t0811300-01	-3.81542	hp = -1
Os01t0812000-02	-4.29164	hp < -1
Os01t0812100-01	12.504	hp > +1
Os01t0812200-01	66.4811	hp = +1
Os01t0813100-00	5.26855	hp = +1
Os01t0814400-02	29.2487	hp = +1
Os01t0814900-01	119.434	hp > +1
Os01t0814900-02	27.0562	hp > +1
Os01t0816100-01	18.9172	hp = +1
Os01t0817000-01	6.55047	hp = +1
Os01t0820750-01	-0.671395	hp = -1
Os01t0820800-01	1.56006	hp > +1
Os01t0821600-01	-18.9769	hp < -1
Os01t0822800-01	2.10413	hp = +1
Os01t0823100-01	23.9928	hp = +1
Os01t0826900-01	-3.96199	hp = -1
Os01t0827400-01	43.7867	hp = +1
Os01t0830200-01	0.468937	hp = +1
Os01t0832600-01	-5.78505	hp < -1
Os01t0832900-01	5.63561	hp = +1
Os01t0833500-01	14.0485	hp > +1
Os01t0837000-01	-16.7586	hp = -1
Os01t0838100-01	-0.73988	hp < -1
Os01t0838350-01	-26.5821	hp = -1
Os01t0839500-00	70.4834	hp > +1
Os01t0839700-02	124.808	hp > +1
Os01t0841000-01	-16.0185	hp < -1
Os01t0842500-01	1.5704	hp > +1
Os01t0846000-01	-0.0950409	hp < -1
Os01t0846800-01	-9.32659	hp < -1
Os01t0847100-01	14.3737	hp = +1
Os01t0847200-02	-21.5029	hp = -1
Os01t0847700-01	-5.40491	hp = -1
Os01t0848200-01	1.04757	hp > +1
Os01t0848700-01	17.1469	hp > +1
Os01t0849000-01	1.22501	hp = +1
Os01t0850100-01	122.531	hp > +1
Os01t0850700-01	0.703373	hp = +1
Os01t0850700-02	-8.29049	hp = -1
Os01t0850900-01	-19.6668	hp < -1
Os01t0852500-01	-0.896951	hp < -1
Os01t0853800-03	-1.02349	hp < -1
Os01t0853800-04	-4.2448	hp < -1
Os01t0854800-01	3.15091	hp > +1
Os01t0857600-01	2.29355	hp > +1
Os01t0859100-01	2.1154	hp = +1
Os01t0859200-01	1.04771	hp = +1
Os01t0859500-01	-14.668	hp < -1
Os01t0860500-01	48.9632	hp > +1
Os01t0860500-02	2.38898	hp > +1
Os01t0860800-01	38.3239	hp > +1
Os01t0860800-02	105.479	hp > +1
Os01t0864500-01	-54.7505	hp = -1
Os01t0865700-00	2.61187	hp = +1
Os01t0866200-00	55.5504	hp > +1
Os01t0867900-01	29.3851	hp > +1
Os01t0868000-00	32.4208	hp = +1
Os01t0871200-01	-4.10304	hp < -1
Os01t0871500-01	-34.0893	hp = -1
Os01t0871600-01	-1.13561	hp = -1
Os01t0871800-01	1.20202	hp = +1
Os01t0871900-00	10.4357	hp > +1
Os01t0872100-01	2.39889	hp = +1
Os01t0873100-01	6.20084	hp = +1
Os01t0874800-02	0.284065	hp > +1
Os01t0874900-01	23.9614	hp = +1
Os01t0875500-01	4.74172	hp > +1
Os01t0875700-01	-22.276	hp = -1
Os01t0876400-01	13.9557	hp > +1
Os01t0876400-02	6.95302	hp = +1
Os01t0876400-04	10.3434	hp > +1
Os01t0876800-00	6.49449	hp = +1
Os01t0878700-02	-2.27479	hp = -1
Os01t0880800-01	14.3796	hp = +1
Os01t0881300-02	33.9775	hp > +1
Os01t0881900-01	-14.3634	hp = -1
Os01t0882000-01	2.7835	hp > +1
Os01t0882500-00	1.25878	hp > +1
Os01t0882800-01	69.8997	hp > +1
Os01t0883900-01	98.5198	hp > +1
Os01t0883900-02	2.09169	hp > +1
Os01t0885300-01	28.8422	hp > +1
Os01t0888600-01	14.9028	hp > +1
Os01t0888900-01	17.0307	hp = +1
Os01t0891700-01	4.58703	hp > +1
Os01t0892500-01	59.2374	hp > +1
Os01t0892800-01	3.22176	hp > +1
Os01t0892800-02	44.3786	hp = +1
Os01t0893700-00	1.81121	hp = +1
Os01t0894100-01	0.658305	hp = +1
Os01t0894300-02	19.9211	hp = +1
Os01t0895200-01	21.7144	hp = +1
Os01t0895300-01	60.6181	hp = +1
Os01t0897200-03	-0.925398	hp < -1
Os01t0897700-01	11.0162	hp = +1
Os01t0901000-01	5.65237	hp = +1
Os01t0902700-01	-3.51951	hp < -1
Os01t0905700-01	78.474	hp > +1
Os01t0907200-00	17.8472	hp > +1
Os01t0911100-01	40.0738	hp = +1
Os01t0913000-01	-8.85051	hp = -1
Os01t0915300-01	5.07672	hp > +1
Os01t0915900-01	-28.0851	hp = -1
Os01t0916000-01	-57.1284	hp = -1
Os01t0916300-01	-0.472754	hp = -1
Os01t0916600-01	101.179	hp > +1
Os01t0919600-01	-8.87051	hp < -1
Os01t0920100-01	-49.8765	hp = -1
Os01t0926300-01	84.4675	hp = +1
Os01t0926300-02	26.4105	hp > +1
Os01t0926300-03	33.0661	hp = +1
Os01t0926800-01	-18.1487	hp < -1
Os01t0928600-01	2.76015	hp > +1
Os01t0929100-02	1.59301	hp > +1
Os01t0930400-00	-2.00615	hp < -1
Os01t0930800-01	0.933828	hp > +1
Os01t0934400-01	9.26005	hp = +1
Os01t0934500-01	-0.0435659	hp < -1
Os01t0934500-02	-0.760871	hp < -1
Os01t0935500-01	-4.88921	hp = -1
Os01t0936800-01	-21.2374	hp = -1
Os01t0937100-01	6.51625	hp > +1
Os01t0937200-01	1.44946	hp = +1
Os01t0937300-01	-1.47438	hp < -1
Os01t0937300-03	-0.219622	hp < -1
Os01t0937400-02	-0.13398	hp < -1
Os01t0940000-01	12.3593	hp > +1
Os01t0940050-00	0.465984	hp = +1
Os01t0940700-02	-13.1175	hp = -1
Os01t0941200-01	4.63031	hp = +1
Os01t0941400-00	2.53168	hp = +1
Os01t0942900-01	1.05398	hp > +1
Os01t0943000-01	-1.94368	hp < -1
Os01t0943800-00	-2.75268	hp < -1
Os01t0943900-01	-1.94368	hp < -1
Os01t0944000-01	-1.28848	hp < -1
Os01t0944000-02	-1.26676	hp < -1
Os01t0944000-03	-0.778245	hp < -1
Os01t0944200-01	-23.1064	hp < -1
Os01t0945200-00	-7.13967	hp < -1
Os01t0945600-01	6.247	hp = +1
Os01t0946500-01	0.105051	hp > +1
Os01t0946600-01	1.11803	hp = +1
Os01t0947700-01	-0.00415135	hp < -1
Os01t0949500-01	-27.8213	hp = -1
Os01t0949500-03	-7.01512	hp = -1
Os01t0949500-04	-19.4176	hp = -1
Os01t0949750-00	-90.0829	hp = -1
Os01t0949800-01	-109.778	hp < -1
Os01t0949900-01	-40.0465	hp < -1
Os01t0950000-01	-3.46491	hp < -1
Os01t0950300-01	-27.4855	hp < -1
Os01t0951400-01	-2.83666	hp = -1
Os01t0951500-01	-3.6855	hp < -1
Os01t0952500-01	24.9024	hp > +1
Os01t0952800-01	-51.7577	hp = -1
Os01t0952900-02	8.25784	hp = +1
Os01t0953100-02	-0.364371	hp < -1
Os01t0953400-01	-0.0582481	hp < -1
Os01t0954900-01	1.51997	hp > +1
Os01t0956500-01	1.29973	hp > +1
Os01t0957200-01	2.89031	hp = +1
Os01t0958900-01	-1.24881	hp = -1
Os01t0959100-01	27.4342	hp > +1
Os01t0959200-01	20.3335	hp > +1
Os01t0959800-01	20.011	hp = +1
Os01t0960500-01	-22.2818	hp = -1
Os01t0961000-01	1.63715	hp = +1
Os01t0962100-01	-3.48324	hp = -1
Os01t0963000-02	-5.95378	hp < -1
Os01t0963000-03	-1.38032	hp < -1
Os01t0964133-01	3.87976	hp = +1
Os01t0968800-00	7.48481	hp = +1
Os01t0970700-01	-30.4783	hp = -1
Os01t0971800-00	14.1603	hp > +1
Os01t0972000-01	-30.0733	hp = -1
Os01t0973400-01	-0.922953	hp = -1
Os01t0973400-02	4.23365	hp > +1
Os01t0973500-01	4.96563	hp = +1
Os01t0973600-01	4.13082	hp = +1
Os01t0974200-02	55.5369	hp = +1
Os01t0975000-01	0.205841	hp = +1
Os01t0975300-01	-416.714	hp = -1
Os01t0975900-01	-56.0582	hp < -1
Os01t0975900-02	-4.74083	hp < -1
Os01t0976200-01	-0.885605	hp = -1
Os01t0978000-02	-2.18906	hp = -1
Os01t0978500-01	-1.87803	hp < -1
Os02t0100600-01	-2.51134	hp = -1
Os02t0105400-01	9.24995	hp = +1
Os02t0105400-02	33.4034	hp = +1
Os02t0105500-01	-1.79954	hp < -1
Os02t0106100-01	-7.68457	hp = -1
Os02t0107600-02	1.86841	hp = +1
Os02t0107700-00	1.35797	hp > +1
Os02t0108800-01	-13.4027	hp = -1
Os02t0109200-02	1.10244	hp = +1
Os02t0112100-00	-10.5041	hp < -1
Os02t0112600-01	-10.6543	hp < -1
Os02t0115700-02	-6.68476	hp = -1
Os02t0117700-01	1.53555	hp > +1
Os02t0118400-02	-0.921576	hp = -1
Os02t0118600-00	-3.65579	hp < -1
Os02t0120100-01	-9.00486	hp = -1
Os02t0120800-01	18.9025	hp > +1
Os02t0120800-02	17.9351	hp > +1
Os02t0121200-01	-2.99438	hp = -1
Os02t0121700-01	1.31682	hp = +1
Os02t0122600-00	-9.26159	hp < -1
Os02t0123100-03	-6.25412	hp = -1
Os02t0125350-00	-1.67551	hp = -1
Os02t0128200-01	-0.084839	hp = -1
Os02t0128300-01	-3.38187	hp < -1
Os02t0129700-03	2.25227	hp > +1
Os02t0131400-00	6.72779	hp = +1
Os02t0133000-00	9.15714	hp = +1
Os02t0134200-01	-46.9972	hp = -1
Os02t0137700-01	-15.6903	hp = -1
Os02t0139000-01	-18.6088	hp < -1
Os02t0139300-01	-6.19546	hp = -1
Os02t0139400-01	-8.49963	hp < -1
Os02t0140200-01	-1.54733	hp < -1
Os02t0141300-01	-4.00076	hp = -1
Os02t0141300-02	-5.4686	hp < -1
Os02t0146500-01	18.6393	hp = +1
Os02t0148000-01	-3.31145	hp < -1
Os02t0150700-01	-11.5593	hp < -1
Os02t0160200-01	8.75518	hp = +1
Os02t0160500-01	-17.1762	hp = -1
Os02t0160900-01	1.37219	hp > +1
Os02t0164000-00	2.873	hp = +1
Os02t0165200-01	-3.53397	hp < -1
Os02t0169800-01	-2.59501	hp < -1
Os02t0169900-01	0.257692	hp = +1
Os02t0176000-00	-3.4627	hp = -1
Os02t0176100-02	-18.5556	hp < -1
Os02t0179200-01	29.2903	hp > +1
Os02t0180100-01	2.88056	hp = +1
Os02t0180700-01	34.5429	hp = +1
Os02t0180800-01	-18.2483	hp < -1
Os02t0184400-02	-0.953494	hp = -1
Os02t0184900-01	-1.55598	hp = -1
Os02t0185200-01	-15.5487	hp < -1
Os02t0185400-01	-1.52735	hp = -1
Os02t0187600-01	1.87765	hp = +1
Os02t0188101-00	-4.97298	hp < -1
Os02t0189700-01	-0.178136	hp < -1
Os02t0191300-01	3.07108	hp = +1
Os02t0191650-01	-2.76302	hp = -1
Os02t0193900-01	2.65647	hp = +1
Os02t0195600-01	-10.0223	hp < -1
Os02t0195600-02	28.2592	hp = +1
Os02t0197600-01	2.29565	hp > +1
Os02t0197600-04	3.64197	hp = +1
Os02t0198300-01	1.01204	hp = +1
Os02t0203000-00	-10.8105	hp = -1
Os02t0203700-01	20.8698	hp = +1
Os02t0208500-01	5.97484	hp = +1
Os02t0210100-01	0.0949889	hp > +1
Os02t0211600-00	-2.28868	hp < -1
Os02t0211800-00	-0.353629	hp < -1
Os02t0216300-01	-8.61975	hp < -1
Os02t0216300-02	-119.262	hp < -1
Os02t0216300-03	-0.359538	hp = -1
Os02t0216300-04	-119.756	hp < -1
Os02t0216300-05	-11.8288	hp < -1
Os02t0216300-06	-49.6691	hp < -1
Os02t0216300-07	-7.21319	hp = -1
Os02t0216300-08	-0.433446	hp < -1
Os02t0216300-09	-11.5974	hp < -1
Os02t0216500-02	0.210325	hp = +1
Os02t0216500-03	0.0141205	hp > +1
Os02t0216600-01	0.0117989	hp > +1
Os02t0216700-01	0.0303931	hp > +1
Os02t0218700-01	-5.29385	hp < -1
Os02t0220000-00	-1.26681	hp = -1
Os02t0221900-01	0.37352	hp > +1
Os02t0222100-01	-4.82188	hp < -1
Os02t0222500-01	-5.58162	hp = -1
Os02t0223700-01	23.8633	hp = +1
Os02t0225500-00	-7.0327	hp = -1
Os02t0225900-00	-3.05102	hp = -1
Os02t0228300-01	-26.7882	hp < -1
Os02t0232000-01	-8.41755	hp = -1
Os02t0234500-02	-1.04761	hp < -1
Os02t0237100-01	-28.2264	hp < -1
Os02t0244700-02	-44.0117	hp = -1
Os02t0246900-01	7.24198	hp > +1
Os02t0248200-00	1.4968	hp = +1
Os02t0249700-01	0.25395	hp = +1
Os02t0252600-01	-2.49706	hp = -1
Os02t0253700-01	14.0085	hp = +1
Os02t0254100-00	-0.208953	hp < -1
Os02t0254600-01	-9.56724	hp = -1
Os02t0255500-01	-18.0775	hp < -1
Os02t0256000-01	-0.736052	hp < -1
Os02t0256200-02	-43.7525	hp = -1
Os02t0257300-00	4.64338	hp > +1
Os02t0258900-01	-5.11479	hp = -1
Os02t0259900-01	-1.40038	hp = -1
Os02t0261400-00	-0.406796	hp < -1
Os02t0262800-01	-0.0981198	hp < -1
Os02t0266100-01	-1.11167	hp < -1
Os02t0266200-01	-0.62142	hp = -1
Os02t0270200-01	31.2097	hp = +1
Os02t0270800-00	6.69025	hp > +1
Os02t0270900-00	0.742261	hp > +1
Os02t0271600-00	6.82391	hp = +1
Os02t0272800-01	0.408082	hp > +1
Os02t0272850-00	0.747477	hp > +1
Os02t0272900-01	-1.18011	hp < -1
Os02t0273800-02	-0.444136	hp < -1
Os02t0274200-00	1.93414	hp > +1
Os02t0275200-02	1.07029	hp = +1
Os02t0277700-01	-1.29729	hp = -1
Os02t0278700-01	-0.172486	hp < -1
Os02t0281200-01	-4.15919	hp = -1
Os02t0282500-00	-14.32	hp = -1
Os02t0282900-01	-11.3604	hp = -1
Os02t0283800-01	-9.7085	hp < -1
Os02t0285300-01	2.3348	hp > +1
Os02t0289700-01	0.234612	hp = +1
Os02t0290500-02	-1.89804	hp < -1
Os02t0299300-01	6.93686	hp = +1
Os02t0304900-01	13.1781	hp = +1
Os02t0306100-00	-4.06194	hp < -1
Os02t0306401-00	-14.3737	hp < -1
Os02t0310200-01	4.03728	hp > +1
Os02t0313700-02	54.3302	hp = +1
Os02t0316900-01	-6.79673	hp < -1
Os02t0318100-00	8.30884	hp = +1
Os02t0324400-01	15.2431	hp > +1
Os02t0325600-02	-1.03225	hp = -1
Os02t0326000-01	1.04766	hp > +1
Os02t0327000-02	-72.8855	hp < -1
Os02t0328300-02	0.87205	hp = +1
Os02t0332200-02	-4.28444	hp < -1
Os02t0435200-01	0.989693	hp > +1
Os02t0435400-02	-0.451032	hp < -1
Os02t0435600-01	0.0190665	hp > +1
Os02t0448400-01	27.8381	hp > +1
Os02t0453800-01	-0.292873	hp < -1
Os02t0460200-01	-1.23151	hp = -1
Os02t0460200-02	2.92256	hp = +1
Os02t0461900-03	-3.84996	hp < -1
Os02t0466400-01	7.82271	hp = +1
Os02t0467000-00	33.7081	hp = +1
Os02t0467600-01	91.6879	hp = +1
Os02t0473200-01	54.5829	hp > +1
Os02t0490500-01	1.91439	hp > +1
Os02t0490500-02	-0.993057	hp < -1
Os02t0494400-01	-13.3301	hp = -1
Os02t0498700-01	80.507	hp = +1
Os02t0506500-03	-11.2998	hp = -1
Os02t0507400-01	2.99277	hp = +1
Os02t0513000-01	25.8054	hp = +1
Os02t0513700-00	0.65904	hp > +1
Os02t0518000-01	-7.76696	hp = -1
Os02t0519700-01	-284.02	hp < -1
Os02t0520100-01	23.2468	hp > +1
Os02t0527200-01	-33.2474	hp = -1
Os02t0527300-01	55.4847	hp = +1
Os02t0527900-00	10.3129	hp = +1
Os02t0531600-01	-5.73852	hp = -1
Os02t0538700-02	4.12729	hp > +1
Os02t0538700-03	-1.57044	hp < -1
Os02t0542400-01	11.8059	hp = +1
Os02t0552700-01	-8.79751	hp < -1
Os02t0556700-01	-0.0372587	hp < -1
Os02t0556800-01	-6.22339	hp = -1
Os02t0557800-02	22.1473	hp > +1
Os02t0564100-01	-24.06	hp < -1
Os02t0566500-01	0.103341	hp = +1
Os02t0569000-01	-5.05403	hp < -1
Os02t0569400-01	-2.86613	hp < -1
Os02t0569400-02	-4.57689	hp < -1
Os02t0570700-01	14.6985	hp = +1
Os02t0571100-01	36.2297	hp = +1
Os02t0571900-01	-3.56911	hp = -1
Os02t0572000-01	0.38335	hp = +1
Os02t0572350-00	-13.127	hp = -1
Os02t0573200-01	-6.60443	hp = -1
Os02t0575500-01	-2.39905	hp = -1
Os02t0577100-01	39.4228	hp = +1
Os02t0577700-00	-0.462522	hp < -1
Os02t0579000-01	29.3306	hp = +1
Os02t0579600-00	-10.3523	hp < -1
Os02t0580900-01	-6.40595	hp < -1
Os02t0581100-01	2.32428	hp = +1
Os02t0583700-00	-5982.77	hp = -1
Os02t0584200-01	-80.7356	hp = -1
Os02t0584800-01	-73.2858	hp < -1
Os02t0587800-01	10.32	hp = +1
Os02t0588500-02	61.6835	hp > +1
Os02t0588700-01	-13.9239	hp < -1
Os02t0592400-01	97.1325	hp = +1
Os02t0593700-02	-46.8539	hp = -1
Os02t0593700-03	-8.26997	hp < -1
Os02t0594166-01	-2.20475	hp = -1
Os02t0594232-00	-3.41368	hp = -1
Os02t0595400-03	-4.6009	hp = -1
Os02t0595700-03	-6.03704	hp < -1
Os02t0595900-00	38.28	hp = +1
Os02t0597300-01	1.7824	hp = +1
Os02t0601300-01	278.902	hp = +1
Os02t0602100-02	11.805	hp > +1
Os02t0603600-01	20.3038	hp > +1
Os02t0604300-01	26.9272	hp > +1
Os02t0605900-01	88.8011	hp = +1
Os02t0606200-01	-29.2355	hp < -1
Os02t0606700-01	6.53833	hp > +1
Os02t0608900-02	-2.7956	hp = -1
Os02t0609000-01	-9.27752	hp < -1
Os02t0610800-01	1.37546	hp = +1
Os02t0611250-00	2.00551	hp = +1
Os02t0613200-01	-1.45684	hp < -1
Os02t0613200-02	-10.6821	hp = -1
Os02t0613900-02	3.18961	hp > +1
Os02t0616600-02	3.95299	hp > +1
Os02t0616800-01	-0.519638	hp < -1
Os02t0618200-01	23.2184	hp = +1
Os02t0619600-01	6.90384	hp = +1
Os02t0620400-01	15.5464	hp = +1
Os02t0620500-00	-8.95237	hp < -1
Os02t0620600-01	-19.5035	hp < -1
Os02t0621300-01	-4.09868	hp < -1
Os02t0624100-00	0.820642	hp > +1
Os02t0625300-00	-18.7644	hp = -1
Os02t0625500-01	62.1545	hp = +1
Os02t0629200-01	-14.1775	hp < -1
Os02t0629200-02	-188.486	hp < -1
Os02t0630300-01	12.0991	hp > +1
Os02t0630300-02	10.9785	hp > +1
Os02t0635200-01	-8.21524	hp = -1
Os02t0639300-01	8.21513	hp = +1
Os02t0639800-04	-1.94564	hp < -1
Os02t0640500-01	-6.07922	hp < -1
Os02t0642850-01	1.41184	hp = +1
Os02t0643000-01	-17.1352	hp < -1
Os02t0644000-01	-1.8968	hp < -1
Os02t0644600-01	-1.58145	hp < -1
Os02t0645100-01	2.36107	hp = +1
Os02t0646200-01	31.7454	hp > +1
Os02t0647900-01	1.84168	hp > +1
Os02t0649900-00	-56.7563	hp = -1
Os02t0650300-01	-2.64328	hp = -1
Os02t0650300-02	-1.21819	hp = -1
Os02t0651900-01	-32.1412	hp = -1
Os02t0652600-02	2.64672	hp = +1
Os02t0653800-01	126.422	hp > +1
Os02t0653900-01	-19.6719	hp = -1
Os02t0655800-01	3.23773	hp = +1
Os02t0658100-01	-9.51871	hp = -1
Os02t0658800-01	14.4386	hp = +1
Os02t0661100-01	125.414	hp = +1
Os02t0661100-02	-2.42159	hp < -1
Os02t0662000-01	49.9056	hp = +1
Os02t0663800-01	3.31315	hp > +1
Os02t0663900-01	1.52548	hp = +1
Os02t0663900-02	2.48534	hp > +1
Os02t0664000-01	92.6244	hp > +1
Os02t0666200-01	-36.3035	hp = -1
Os02t0666200-02	-371.691	hp < -1
Os02t0667300-01	-0.918175	hp < -1
Os02t0667300-02	-2.99967	hp = -1
Os02t0668100-01	2.08156	hp = +1
Os02t0668100-02	9.63609	hp = +1
Os02t0669100-01	1649.29	hp = +1
Os02t0669366-00	-15.5857	hp < -1
Os02t0669500-01	-52.6989	hp < -1
Os02t0670700-01	0.109555	hp = +1
Os02t0670900-04	5.48372	hp = +1
Os02t0673100-01	-10.5272	hp < -1
Os02t0673500-01	24.6312	hp = +1
Os02t0673700-01	6.42713	hp = +1
Os02t0673700-02	7.02723	hp = +1
Os02t0676500-00	12.0811	hp > +1
Os02t0676800-01	347.789	hp > +1
Os02t0680700-01	-13.7187	hp < -1
Os02t0681200-01	-22.8032	hp < -1
Os02t0681200-02	-75.7783	hp = -1
Os02t0684450-00	11.0146	hp > +1
Os02t0685750-01	6.00682	hp = +1
Os02t0686100-00	-14.0298	hp < -1
Os02t0686700-01	31.685	hp > +1
Os02t0687200-01	-18.5769	hp = -1
Os02t0687500-01	-32.8399	hp < -1
Os02t0689200-03	18.6554	hp = +1
Os02t0689900-01	-9.4846	hp < -1
Os02t0693400-01	28.9267	hp > +1
Os02t0693700-02	6.12255	hp > +1
Os02t0695600-01	33.6694	hp = +1
Os02t0695800-01	26.3936	hp = +1
Os02t0695900-01	4.97445	hp = +1
Os02t0696700-01	82.078	hp > +1
Os02t0698000-01	4.13712	hp > +1
Os02t0699000-01	21.8742	hp = +1
Os02t0700100-01	4.86463	hp = +1
Os02t0700700-01	5.1788	hp > +1
Os02t0702100-01	8.60266	hp = +1
Os02t0703300-03	3.61077	hp = +1
Os02t0703900-01	0.940291	hp > +1
Os02t0703900-02	-1.22582	hp < -1
Os02t0704000-01	-1.77479	hp < -1
Os02t0708100-01	-1.59776	hp = -1
Os02t0710500-01	33.961	hp = +1
Os02t0710550-00	3.50199	hp = +1
Os02t0712500-01	43.553	hp > +1
Os02t0712800-01	0.175326	hp > +1
Os02t0713700-01	22.0834	hp = +1
Os02t0714200-01	1.88368	hp = +1
Os02t0716500-01	27.5377	hp = +1
Os02t0716500-02	136.135	hp > +1
Os02t0716500-03	43.769	hp = +1
Os02t0716550-00	4.76056	hp > +1
Os02t0716800-01	0.935314	hp > +1
Os02t0718600-01	21.3968	hp > +1
Os02t0719600-01	37.0581	hp > +1
Os02t0720900-02	-4.48712	hp = -1
Os02t0720900-03	-1.30999	hp < -1
Os02t0721700-01	76.425	hp = +1
Os02t0724000-01	7.74301	hp > +1
Os02t0725300-01	-10.5707	hp < -1
Os02t0726300-01	-0.899329	hp < -1
Os02t0726300-02	-7.82573	hp < -1
Os02t0727200-00	-0.151473	hp = -1
Os02t0728401-01	17.2276	hp = +1
Os02t0728900-00	-0.000152413	hp < -1
Os02t0731200-01	-2.07206	hp = -1
Os02t0731700-01	1.00344	hp = +1
Os02t0732200-01	16.3637	hp > +1
Os02t0734300-01	67.8892	hp = +1
Os02t0735200-01	8.10502	hp > +1
Os02t0736300-01	9.09766	hp = +1
Os02t0740700-01	-21.7575	hp = -1
Os02t0744000-01	1.11325	hp > +1
Os02t0744650-00	17.8339	hp > +1
Os02t0744900-01	-4.24219	hp < -1
Os02t0745400-01	9.47451	hp = +1
Os02t0750100-00	2.39183	hp = +1
Os02t0751600-02	1.24601	hp > +1
Os02t0753700-01	-1.77464	hp < -1
Os02t0755000-01	29.9994	hp = +1
Os02t0755900-01	-15.1042	hp = -1
Os02t0756800-01	19.299	hp = +1
Os02t0757100-01	4.82166	hp = +1
Os02t0758800-01	0.617349	hp > +1
Os02t0760200-02	3.09139	hp > +1
Os02t0761100-01	-9.05839	hp = -1
Os02t0761300-00	9.66579	hp > +1
Os02t0763800-01	1.95612	hp = +1
Os02t0764700-01	63.353	hp = +1
Os02t0767400-01	9.21678	hp = +1
Os02t0768000-01	-6.10605	hp = -1
Os02t0770800-01	1.06288	hp > +1
Os02t0771500-02	0.65228	hp = +1
Os02t0773732-01	7.28517	hp = +1
Os02t0776400-01	-17.2825	hp < -1
Os02t0777100-01	-21.6598	hp < -1
Os02t0778400-01	37.6215	hp = +1
Os02t0782200-01	0.941467	hp = +1
Os02t0782700-02	82.3849	hp > +1
Os02t0785800-02	4.40999	hp = +1
Os02t0786400-00	-6.24811	hp = -1
Os02t0787300-01	15.4233	hp = +1
Os02t0787600-02	0.402064	hp = +1
Os02t0787800-01	16.4418	hp > +1
Os02t0790500-01	27.0588	hp = +1
Os02t0791500-01	-40.7628	hp = -1
Os02t0791500-02	-28.7662	hp < -1
Os02t0794700-02	11.2803	hp > +1
Os02t0796500-02	-5.97539	hp < -1
Os02t0797400-01	2.91723	hp > +1
Os02t0797700-01	51.0034	hp > +1
Os02t0799000-01	26.168	hp = +1
Os02t0799300-01	10.8282	hp = +1
Os02t0800500-03	-3.93264	hp = -1
Os02t0802301-01	-0.997522	hp < -1
Os02t0802500-02	-14.0995	hp < -1
Os02t0803300-01	10.8668	hp = +1
Os02t0803700-03	3.08673	hp = +1
Os02t0804300-02	0.820524	hp = +1
Os02t0806600-01	39.7301	hp = +1
Os02t0806600-02	12.8894	hp = +1
Os02t0807000-01	-12.9113	hp = -1
Os02t0807100-01	2.23124	hp > +1
Os02t0807100-02	0.704265	hp > +1
Os02t0807200-00	9.18528	hp = +1
Os02t0807600-01	0.669272	hp = +1
Os02t0807700-01	-2.61994	hp < -1
Os02t0807800-01	3.8951	hp = +1
Os02t0807900-01	4.11166	hp = +1
Os02t0808100-00	4.12438	hp > +1
Os02t0808500-01	1.82951	hp = +1
Os02t0808800-01	13.7872	hp > +1
Os02t0809800-01	-42.8091	hp < -1
Os02t0810400-01	58.9805	hp = +1
Os02t0811200-00	-1.4481	hp < -1
Os02t0811400-00	13.6346	hp > +1
Os02t0811800-01	1.55155	hp = +1
Os02t0812700-00	9.45774	hp > +1
Os02t0815400-01	0.764734	hp = +1
Os02t0815700-01	-1.47909	hp = -1
Os02t0817500-02	8.21109	hp = +1
Os02t0818000-01	-11.9779	hp < -1
Os02t0819400-01	18.0444	hp > +1
Os02t0819900-00	4.08026	hp = +1
Os02t0820700-01	4.7465	hp = +1
Os02t0822100-01	-12.3751	hp = -1
Os02t0822500-04	4.13639	hp > +1
Os02t0822600-01	2.93414	hp > +1
Os02t0823100-01	-429.735	hp < -1
Os02t0824100-00	3.13853	hp = +1
Os02t0825600-01	-3.12291	hp < -1
Os02t0825600-02	-2.20604	hp < -1
Os02t0825625-00	-0.391859	hp < -1
Os02t0827200-01	20.8476	hp > +1
Os02t0828566-01	-6.08244	hp < -1
Os02t0831200-02	-0.820913	hp < -1
Os03t0101300-01	4.96868	hp = +1
Os03t0101500-01	8.8062	hp > +1
Os03t0101900-01	0.39028	hp = +1
Os03t0102700-01	-6.43403	hp = -1
Os03t0103200-01	50.7784	hp = +1
Os03t0103300-00	21.3502	hp = +1
Os03t0103800-01	-9.79209	hp = -1
Os03t0103950-00	-13.7443	hp = -1
Os03t0104800-01	-0.563582	hp < -1
Os03t0104901-01	-0.353585	hp < -1
Os03t0105700-01	-3.05652	hp < -1
Os03t0107300-01	-279.494	hp = -1
Os03t0107600-01	-0.088993	hp < -1
Os03t0107800-02	-0.0859562	hp < -1
Os03t0109300-01	-13.214	hp < -1
Os03t0111200-01	18.516	hp = +1
Os03t0113000-02	-1.72601	hp = -1
Os03t0113700-01	-15.5518	hp = -1
Os03t0114000-01	1.79385	hp = +1
Os03t0114400-01	6.13346	hp = +1
Os03t0114700-01	8.62901	hp = +1
Os03t0114800-01	94.9215	hp = +1
Os03t0114800-02	27.0724	hp > +1
Os03t0116300-01	71.0804	hp = +1
Os03t0116400-01	77.1084	hp > +1
Os03t0117432-00	2.68815	hp = +1
Os03t0119300-01	-5.85443	hp = -1
Os03t0119900-01	32.5854	hp = +1
Os03t0121200-01	27.5035	hp > +1
Os03t0121600-00	28.5757	hp = +1
Os03t0122200-01	2.99604	hp > +1
Os03t0123500-01	20.5848	hp > +1
Os03t0124000-01	13.4571	hp > +1
Os03t0124300-01	29.5363	hp = +1
Os03t0124300-02	26.3819	hp > +1
Os03t0125100-01	25.801	hp = +1
Os03t0126000-01	-8.74207	hp < -1
Os03t0126300-03	1.99059	hp > +1
Os03t0126825-01	-6.07265	hp = -1
Os03t0127500-00	1.17871	hp > +1
Os03t0129100-01	-29.2198	hp = -1
Os03t0129300-01	23.5034	hp > +1
Os03t0129300-02	1.63376	hp > +1
Os03t0129400-01	34.2213	hp > +1
Os03t0130300-01	30.4659	hp > +1
Os03t0130700-02	3.60969	hp > +1
Os03t0130900-01	-5.02717	hp < -1
Os03t0132200-01	78.071	hp = +1
Os03t0133000-01	-19.6331	hp = -1
Os03t0133300-01	-8.77025	hp = -1
Os03t0133650-00	-0.94235	hp = -1
Os03t0133800-01	-0.603865	hp < -1
Os03t0133825-00	0.947494	hp = +1
Os03t0133900-01	-9.99143	hp < -1
Os03t0135400-01	-8.22159	hp = -1
Os03t0138700-01	31.4841	hp > +1
Os03t0141200-01	22.13	hp > +1
Os03t0142500-01	33.5037	hp > +1
Os03t0143200-01	23.8684	hp > +1
Os03t0145900-01	24.791	hp = +1
Os03t0146100-01	-57.6162	hp = -1
Os03t0146100-02	-419.689	hp = -1
Os03t0146100-03	-4.28743	hp = -1
Os03t0146100-04	-43.1419	hp = -1
Os03t0146200-01	-7.35744	hp = -1
Os03t0146500-02	-6.66316	hp < -1
Os03t0146800-01	-18.2632	hp = -1
Os03t0148700-01	27.052	hp = +1
Os03t0148700-02	8.67949	hp = +1
Os03t0149150-00	1.15674	hp = +1
Os03t0149200-01	21.5133	hp = +1
Os03t0149300-01	-39.5043	hp < -1
Os03t0150600-02	12.6546	hp = +1
Os03t0150800-01	-28.9127	hp < -1
Os03t0154000-01	-6.78285	hp < -1
Os03t0154100-01	-19.2349	hp < -1
Os03t0155900-01	5.1377	hp = +1
Os03t0158500-03	-116.887	hp < -1
Os03t0161800-01	-62.6765	hp < -1
Os03t0161900-01	-3.31675	hp < -1
Os03t0162200-01	10.5758	hp = +1
Os03t0167800-01	-0.38245	hp < -1
Os03t0170100-00	-25.5837	hp = -1
Os03t0171600-02	104.796	hp = +1
Os03t0171600-03	18.472	hp = +1
Os03t0171900-01	10.2772	hp = +1
Os03t0171900-02	26.2917	hp = +1
Os03t0172100-01	109.003	hp > +1
Os03t0178066-01	-9.53796	hp < -1
Os03t0178100-00	-5.77423	hp < -1
Os03t0179400-01	3.77938	hp = +1
Os03t0180900-01	153.808	hp > +1
Os03t0182600-03	-3.0441	hp < -1
Os03t0183000-03	-6.53008	hp = -1
Os03t0183300-01	-63.7103	hp = -1
Os03t0183800-01	29.3926	hp > +1
Os03t0184100-01	48.9236	hp = +1
Os03t0184300-02	14.1353	hp = +1
Os03t0184550-01	-5.18452	hp = -1
Os03t0185700-01	-2.74666	hp = -1
Os03t0186500-02	-1.5337	hp < -1
Os03t0186800-01	17.8764	hp > +1
Os03t0187400-01	67.6378	hp = +1
Os03t0187600-01	90.0857	hp > +1
Os03t0188400-01	13.5524	hp > +1
Os03t0191850-01	-29.9739	hp = -1
Os03t0191900-01	-30.9511	hp < -1
Os03t0192500-01	7.8471	hp = +1
Os03t0194900-01	8.07111	hp = +1
Os03t0194900-02	-20.7712	hp < -1
Os03t0195800-01	-9.03967	hp = -1
Os03t0196600-01	-12.8266	hp < -1
Os03t0198300-01	-3.10325	hp = -1
Os03t0201901-00	9.37122	hp > +1
Os03t0203700-02	50.51	hp > +1
Os03t0206700-00	-1.87386	hp = -1
Os03t0208500-01	-19.8267	hp < -1
Os03t0213100-02	50.4585	hp = +1
Os03t0215700-01	83.5355	hp > +1
Os03t0216600-03	-5.38528	hp = -1
Os03t0218400-01	84.6531	hp = +1
Os03t0218450-00	-1.60519	hp < -1
Os03t0220100-01	8.7898	hp > +1
Os03t0220300-01	-0.7586	hp = -1
Os03t0221200-01	19.9736	hp = +1
Os03t0221600-01	2.69056	hp = +1
Os03t0221700-01	-3.2863	hp = -1
Os03t0221700-03	1.18125	hp = +1
Os03t0222401-00	3.08319	hp = +1
Os03t0223000-02	8.65548	hp > +1
Os03t0223301-01	1.63479	hp > +1
Os03t0224200-01	10.4487	hp = +1
Os03t0224200-03	3.81267	hp = +1
Os03t0224700-01	41.6755	hp = +1
Os03t0225900-02	-30.3718	hp = -1
Os03t0227900-00	5.99901	hp > +1
Os03t0230300-01	31.4618	hp = +1
Os03t0231150-00	23.938	hp = +1
Os03t0231600-01	-2.55863	hp < -1
Os03t0231800-01	-5.3587	hp = -1
Os03t0231800-02	-6.71323	hp = -1
Os03t0231800-03	-9.28829	hp < -1
Os03t0232900-01	9.35453	hp = +1
Os03t0233900-01	13.8917	hp = +1
Os03t0236200-01	155.046	hp = +1
Os03t0238300-02	-1.73931	hp < -1
Os03t0239300-01	0.169929	hp = +1
Os03t0239300-03	-1.09184	hp = -1
Os03t0240600-01	21.1631	hp > +1
Os03t0240800-01	15.0167	hp > +1
Os03t0241100-02	-2.40694	hp < -1
Os03t0241900-01	306.624	hp > +1
Os03t0241900-02	265.313	hp = +1
Os03t0241900-03	104.602	hp = +1
Os03t0242100-00	7.85911	hp > +1
Os03t0242200-01	11.9265	hp > +1
Os03t0242300-01	19.1798	hp = +1
Os03t0243200-01	-2.1436	hp < -1
Os03t0243950-00	2.17478	hp > +1
Os03t0244200-01	20.4669	hp > +1
Os03t0244200-02	37.9618	hp > +1
Os03t0244700-02	1.58424	hp = +1
Os03t0245100-01	-8.42692	hp = -1
Os03t0245700-01	2.25944	hp > +1
Os03t0247900-01	27.8052	hp = +1
Os03t0248300-01	2.27722	hp > +1
Os03t0250000-01	26.0608	hp = +1
Os03t0250000-02	75.1382	hp = +1
Os03t0252100-01	27.7309	hp = +1
Os03t0254900-01	17.9926	hp = +1
Os03t0254900-02	2.88593	hp = +1
Os03t0255500-01	7.65243	hp = +1
Os03t0257600-01	-4.86939	hp = -1
Os03t0264000-01	6.81024	hp = +1
Os03t0265400-01	0.956065	hp = +1
Os03t0265900-01	26.4996	hp = +1
Os03t0266300-02	-18.4721	hp = -1
Os03t0266300-03	-23.6373	hp = -1
Os03t0266900-01	7.72006	hp = +1
Os03t0267500-02	16.359	hp = +1
Os03t0269300-01	2.67221	hp > +1
Os03t0270000-01	21.9315	hp = +1
Os03t0270000-02	16.087	hp > +1
Os03t0270500-01	16.3109	hp = +1
Os03t0273200-01	3.4223	hp > +1
Os03t0273200-02	3.07479	hp = +1
Os03t0274000-01	174.549	hp > +1
Os03t0274000-02	26.8347	hp = +1
Os03t0276500-01	806.333	hp > +1
Os03t0277700-01	26.6551	hp = +1
Os03t0278000-01	4.98823	hp = +1
Os03t0278000-02	178.994	hp > +1
Os03t0278300-02	19.9104	hp = +1
Os03t0278900-02	0.268137	hp = +1
Os03t0279200-01	71.6935	hp = +1
Os03t0280800-01	1.40614	hp > +1
Os03t0286300-02	146.354	hp > +1
Os03t0287800-00	21.695	hp = +1
Os03t0289800-01	43.7871	hp = +1
Os03t0289800-02	46.8064	hp > +1
Os03t0289850-01	0.975298	hp = +1
Os03t0290300-01	523.245	hp = +1
Os03t0292100-01	-91.1919	hp = -1
Os03t0293100-01	1.0572	hp > +1
Os03t0293500-02	63.4329	hp > +1
Os03t0294200-01	9.63701	hp = +1
Os03t0294200-02	10.4778	hp = +1
Os03t0295600-01	3.04129	hp = +1
Os03t0296400-03	3.78619	hp = +1
Os03t0297400-03	7.0647	hp = +1
Os03t0298300-01	-7.8067	hp = -1
Os03t0300600-01	17.51	hp > +1
Os03t0300900-01	5.50144	hp = +1
Os03t0305000-01	-10.0446	hp < -1
Os03t0305100-01	-55.1122	hp < -1
Os03t0305400-01	24.8013	hp > +1
Os03t0306700-01	-10.2315	hp < -1
Os03t0307000-01	78.2125	hp > +1
Os03t0307200-01	-4.63259	hp < -1
Os03t0307300-01	-6.55984	hp < -1
Os03t0308800-01	-3.15272	hp = -1
Os03t0308800-02	-2.51489	hp = -1
Os03t0308800-03	-5.26974	hp < -1
Os03t0310800-01	-63.311	hp < -1
Os03t0310800-02	-2.04112	hp < -1
Os03t0314200-01	28.7128	hp > +1
Os03t0317300-01	9.31288	hp = +1
Os03t0318400-01	129.037	hp > +1
Os03t0319300-01	285.778	hp = +1
Os03t0319400-02	5.85874	hp > +1
Os03t0319400-03	3.09643	hp = +1
Os03t0321000-01	26.1309	hp = +1
Os03t0323200-01	-0.981995	hp < -1
Os03t0323200-02	-1.74814	hp = -1
Os03t0324300-01	-0.217792	hp < -1
Os03t0326300-03	1.38449	hp = +1
Os03t0331600-01	7.73542	hp > +1
Os03t0332533-01	-11.5012	hp < -1
Os03t0333400-01	2.20292	hp > +1
Os03t0333800-01	-4.57732	hp < -1
Os03t0336600-02	4.19443	hp = +1
Os03t0338000-01	-9.06783	hp = -1
Os03t0339150-01	0.146324	hp = +1
Os03t0339900-01	-16.1696	hp < -1
Os03t0339900-04	-63.4131	hp < -1
Os03t0340500-01	0.849814	hp = +1
Os03t0343900-01	2.93392	hp > +1
Os03t0348800-01	-2.81362	hp < -1
Os03t0351100-02	-13.9788	hp < -1
Os03t0351300-00	9.88343	hp = +1
Os03t0353400-02	-73.4625	hp = -1
Os03t0356526-00	15.273	hp = +1
Os03t0358200-00	16.1555	hp = +1
Os03t0360700-01	-51.1964	hp < -1
Os03t0361100-00	3.29259	hp = +1
Os03t0364450-00	-2.93603	hp = -1
Os03t0368000-00	2.39926	hp = +1
Os03t0369000-01	38.1816	hp > +1
Os03t0369200-00	9.78542	hp = +1
Os03t0369600-00	5.89163	hp = +1
Os03t0370000-01	34.2647	hp > +1
Os03t0372500-02	-10.6403	hp = -1
Os03t0372500-03	-1.16434	hp = -1
Os03t0373500-01	1.43331	hp = +1
Os03t0379300-01	-11.91	hp < -1
Os03t0379300-02	-8.89395	hp = -1
Os03t0381200-02	2.11363	hp = +1
Os03t0386000-01	0.33262	hp = +1
Os03t0387900-01	-77.8021	hp < -1
Os03t0387900-02	-52.0431	hp < -1
Os03t0389100-01	-4.69876	hp < -1
Os03t0394900-01	-9.07367	hp = -1
Os03t0395700-01	1.695	hp > +1
Os03t0401100-01	-34.5154	hp = -1
Os03t0401300-01	165.368	hp > +1
Os03t0401300-02	5.73722	hp = +1
Os03t0402800-01	117.076	hp = +1
Os03t0405500-01	-77.1176	hp < -1
Os03t0406050-00	-7.69868	hp = -1
Os03t0407050-00	8.26814	hp > +1
Os03t0407900-01	61.1505	hp > +1
Os03t0409100-03	1.94179	hp = +1
Os03t0409400-00	0.883801	hp = +1
Os03t0411800-01	19.7972	hp = +1
Os03t0412400-01	-12.0948	hp = -1
Os03t0416200-01	6.27302	hp > +1
Os03t0422300-01	0.441707	hp > +1
Os03t0426350-00	2.45505	hp > +1
Os03t0429000-01	80.7681	hp > +1
Os03t0431200-00	5.86233	hp = +1
Os03t0431600-00	-3.17789	hp = -1
Os03t0431800-00	-11.4697	hp < -1
Os03t0434400-00	-13.7849	hp = -1
Os03t0437200-01	-35.6596	hp = -1
Os03t0438100-01	84.6989	hp = +1
Os03t0438400-01	-1.63381	hp < -1
Os03t0439500-03	1.1432	hp > +1
Os03t0439700-01	-5.71457	hp = -1
Os03t0440466-00	-22.2602	hp < -1
Os03t0441101-00	0.813405	hp = +1
Os03t0448500-01	-0.861403	hp < -1
Os03t0448500-02	0.0867545	hp = +1
Os03t0448500-03	-0.429234	hp < -1
Os03t0452300-01	1.81208	hp = +1
Os03t0452300-02	8.02638	hp > +1
Os03t0556600-01	8.93449	hp > +1
Os03t0561400-01	1.68385	hp = +1
Os03t0563300-01	-0.626465	hp = -1
Os03t0563300-04	4.1628	hp > +1
Os03t0565100-03	5.27903	hp = +1
Os03t0572900-01	-21.3272	hp = -1
Os03t0573750-01	-0.112728	hp < -1
Os03t0575200-01	-2.48773	hp < -1
Os03t0575500-01	-3.23665	hp < -1
Os03t0575500-02	-0.143964	hp < -1
Os03t0580200-01	4.04308	hp > +1
Os03t0582000-02	23.5839	hp > +1
Os03t0582000-03	-1.96303	hp < -1
Os03t0583700-00	-8.42064	hp < -1
Os03t0583800-01	-41.9166	hp < -1
Os03t0583900-02	-1.56698	hp < -1
Os03t0584400-01	-3.58705	hp < -1
Os03t0586400-01	0.617515	hp = +1
Os03t0586500-01	10.7968	hp = +1
Os03t0586700-01	31.2953	hp = +1
Os03t0587100-03	0.0286454	hp = +1
Os03t0592500-01	13.4343	hp = +1
Os03t0594100-01	-5.9815	hp = -1
Os03t0595600-00	-14.5207	hp < -1
Os03t0595800-01	-1.95254	hp < -1
Os03t0596900-03	-3.11647	hp = -1
Os03t0598700-01	-5.22379	hp = -1
Os03t0599800-01	331.941	hp = +1
Os03t0606100-01	3.83346	hp = +1
Os03t0608700-01	-5.87956	hp < -1
Os03t0608700-02	-1.53823	hp < -1
Os03t0609400-01	0.176552	hp > +1
Os03t0609500-01	-8.22707	hp < -1
Os03t0610900-01	7.05313	hp = +1
Os03t0611200-01	-0.217769	hp < -1
Os03t0614901-01	0.519845	hp = +1
Os03t0615300-01	0.249959	hp = +1
Os03t0617500-01	-3.46453	hp < -1
Os03t0618300-01	-6.09459	hp = -1
Os03t0619875-01	-23.3612	hp < -1
Os03t0621700-01	0.871658	hp > +1
Os03t0622500-01	-11.7412	hp < -1
Os03t0622500-02	-13.3286	hp < -1
Os03t0624600-01	8.54003	hp > +1
Os03t0633800-01	13.8555	hp = +1
Os03t0636800-02	1.61847	hp = +1
Os03t0637600-01	3.1611	hp = +1
Os03t0638200-02	-59.9264	hp = -1
Os03t0638400-01	0.944776	hp = +1
Os03t0647600-01	-15.4548	hp < -1
Os03t0647800-02	0.858186	hp = +1
Os03t0648450-00	-4.41531	hp = -1
Os03t0654400-01	10.1992	hp = +1
Os03t0655100-00	8.14769	hp > +1
Os03t0655400-01	1360.2	hp > +1
Os03t0656500-01	-10.2855	hp = -1
Os03t0659400-02	8.28991	hp = +1
Os03t0661300-01	31.0942	hp > +1
Os03t0663500-00	-6.86847	hp = -1
Os03t0667100-02	-3.40282	hp = -1
Os03t0667300-00	-1.22749	hp = -1
Os03t0667500-01	-6.91434	hp = -1
Os03t0669300-02	11.0431	hp = +1
Os03t0670700-01	-3.57108	hp < -1
Os03t0673600-01	0.60116	hp = +1
Os03t0673700-01	3.24559	hp = +1
Os03t0676400-01	3.2962	hp = +1
Os03t0678800-00	-13.6833	hp = -1
Os03t0679700-01	2.08204	hp > +1
Os03t0679700-02	1.49472	hp > +1
Os03t0679700-03	0.773139	hp > +1
Os03t0682100-00	-2.53341	hp = -1
Os03t0682600-00	-8.1499	hp < -1
Os03t0684400-01	-6.81147	hp < -1
Os03t0686500-02	-0.515777	hp = -1
Os03t0690500-00	-3.71757	hp = -1
Os03t0695425-01	0.746321	hp = +1
Os03t0700400-00	-15.6051	hp < -1
Os03t0700450-00	-21.3063	hp < -1
Os03t0700700-01	69.1157	hp > +1
Os03t0700700-02	39.5928	hp > +1
Os03t0700700-04	12.8014	hp = +1
Os03t0701100-01	-1.69096	hp < -1
Os03t0701400-02	2.16806	hp = +1
Os03t0702000-01	-1.32357	hp < -1
Os03t0702000-03	1.72252	hp = +1
Os03t0703400-01	1.04825	hp > +1
Os03t0704000-00	2.3371	hp > +1
Os03t0704700-01	28.8156	hp = +1
Os03t0709000-01	-83.1279	hp = -1
Os03t0710700-00	37.8041	hp = +1
Os03t0711100-01	-0.179462	hp < -1
Os03t0711800-02	-1.8404	hp < -1
Os03t0713100-01	24.8589	hp > +1
Os03t0713600-01	11.9245	hp = +1
Os03t0718800-01	30.5728	hp = +1
Os03t0719000-01	11.0879	hp > +1
Os03t0719800-01	-41.6468	hp < -1
Os03t0720300-01	184.158	hp > +1
Os03t0721400-02	2.2826	hp > +1
Os03t0725200-01	6.44606	hp = +1
Os03t0725800-01	24.5361	hp = +1
Os03t0726100-01	179.757	hp = +1
Os03t0726100-02	24.2619	hp = +1
Os03t0726400-01	31.1838	hp = +1
Os03t0727600-01	-3.14973	hp < -1
Os03t0728100-02	-5.26548	hp < -1
Os03t0728900-00	-13.8653	hp = -1
Os03t0730400-01	10.9055	hp > +1
Os03t0730400-02	1.76093	hp = +1
Os03t0731900-03	-35.6826	hp = -1
Os03t0732200-01	1.70479	hp = +1
Os03t0733200-00	-1.19313	hp < -1
Os03t0733800-00	34.401	hp > +1
Os03t0733900-01	6.63533	hp = +1
Os03t0734500-01	-26.4331	hp = -1
Os03t0735400-01	-0.334917	hp < -1
Os03t0736300-01	30.3044	hp = +1
Os03t0736400-01	-0.436907	hp = -1
Os03t0736900-01	-41.5344	hp = -1
Os03t0737700-01	11.8713	hp = +1
Os03t0737701-00	-0.664878	hp = -1
Os03t0738900-00	3.04042	hp = +1
Os03t0740833-01	4.67892	hp = +1
Os03t0740900-01	18.6181	hp = +1
Os03t0741000-00	8.72908	hp = +1
Os03t0741050-01	17.8582	hp > +1
Os03t0741400-01	-39.8971	hp < -1
Os03t0742900-02	17.1863	hp = +1
Os03t0742900-03	1.97383	hp = +1
Os03t0743650-01	1.69929	hp > +1
Os03t0744100-01	0.42693	hp = +1
Os03t0744200-01	1.30842	hp > +1
Os03t0748700-01	-9.07608	hp = -1
Os03t0749300-01	31.065	hp > +1
Os03t0749300-02	231.81	hp = +1
Os03t0749300-03	37.8589	hp = +1
Os03t0749500-01	12.7306	hp = +1
Os03t0751100-01	-18.9928	hp = -1
Os03t0751100-02	-9.63635	hp = -1
Os03t0751600-01	10.2427	hp = +1
Os03t0754200-03	-0.327734	hp < -1
Os03t0754300-01	-0.321243	hp < -1
Os03t0754500-00	15.591	hp > +1
Os03t0757301-00	-2.07157	hp < -1
Os03t0757900-01	330.905	hp > +1
Os03t0758300-01	4.12497	hp > +1
Os03t0761500-01	2.76311	hp = +1
Os03t0761500-02	3.74085	hp = +1
Os03t0764100-01	-325.683	hp < -1
Os03t0764250-01	2.15054	hp = +1
Os03t0764800-02	-19.1048	hp < -1
Os03t0765200-02	-16.0299	hp < -1
Os03t0765900-01	10.8398	hp > +1
Os03t0766600-02	14.6248	hp = +1
Os03t0766800-01	-24.6011	hp < -1
Os03t0767000-01	39.5156	hp = +1
Os03t0770800-01	15.2193	hp > +1
Os03t0772600-01	-23.9355	hp = -1
Os03t0773300-01	31.1165	hp = +1
Os03t0773600-01	5.7801	hp > +1
Os03t0775200-01	11.3234	hp > +1
Os03t0777000-01	-5.99443	hp = -1
Os03t0777500-01	22.7013	hp = +1
Os03t0778100-01	4.58273	hp > +1
Os03t0778100-03	5.04876	hp > +1
Os03t0780600-01	61.0879	hp > +1
Os03t0781400-01	0.665037	hp = +1
Os03t0784500-01	-24.4023	hp < -1
Os03t0785100-01	2.23967	hp = +1
Os03t0786000-01	14.2967	hp > +1
Os03t0786100-01	1.25284	hp = +1
Os03t0788600-01	8.27615	hp = +1
Os03t0788600-02	20.4144	hp = +1
Os03t0788700-01	4.59045	hp > +1
Os03t0789433-01	-1.20945	hp < -1
Os03t0790900-01	-24.3488	hp = -1
Os03t0790900-02	-27.7923	hp = -1
Os03t0792800-01	39.404	hp = +1
Os03t0793500-02	-1.23203	hp < -1
Os03t0795300-01	38.7954	hp = +1
Os03t0797300-01	47.4927	hp = +1
Os03t0797400-01	12.7675	hp = +1
Os03t0797500-01	6.94688	hp > +1
Os03t0797600-01	-12.4677	hp = -1
Os03t0799600-02	5.35531	hp > +1
Os03t0800000-01	0.34269	hp = +1
Os03t0800500-01	-2.25751	hp < -1
Os03t0802500-01	-15.2255	hp = -1
Os03t0803400-00	4.55999	hp > +1
Os03t0803500-01	54.8819	hp > +1
Os03t0803600-01	9.04738	hp = +1
Os03t0805100-01	15.0569	hp = +1
Os03t0805400-02	-5.63873	hp = -1
Os03t0806500-01	33.2345	hp > +1
Os03t0806600-01	34.4611	hp > +1
Os03t0806800-01	3.84993	hp > +1
Os03t0806800-02	21.936	hp > +1
Os03t0808100-01	2.71416	hp = +1
Os03t0808900-01	-2.44502	hp < -1
Os03t0809000-01	8.02983	hp = +1
Os03t0810900-01	-5.43519	hp = -1
Os03t0814800-00	-0.866408	hp < -1
Os03t0815400-01	4.5204	hp = +1
Os03t0815800-01	6.51745	hp > +1
Os03t0816700-01	15.1687	hp = +1
Os03t0816800-01	41.8373	hp > +1
Os03t0817700-00	0.330101	hp = +1
Os03t0817800-01	1.13031	hp = +1
Os03t0822000-02	2.42859	hp > +1
Os03t0823000-01	7.0994	hp = +1
Os03t0823400-01	29.4651	hp = +1
Os03t0823500-02	0.631202	hp = +1
Os03t0823800-01	31.3272	hp > +1
Os03t0823800-02	5.02992	hp = +1
Os03t0825300-02	1.61238	hp = +1
Os03t0827700-01	3.01963	hp = +1
Os03t0827700-02	3.39208	hp > +1
Os03t0828100-02	5.5899	hp > +1
Os03t0829100-02	-3.24349	hp = -1
Os03t0829200-01	5.48393	hp = +1
Os03t0830400-01	9.39255	hp > +1
Os03t0832600-01	-26.27	hp < -1
Os03t0833900-01	138.093	hp = +1
Os03t0833900-03	7.80995	hp = +1
Os03t0837100-01	20.5429	hp > +1
Os03t0837100-02	8.28188	hp = +1
Os03t0839700-00	-3.53354	hp = -1
Os03t0839800-01	-5.97204	hp = -1
Os03t0839900-01	5.24609	hp > +1
Os03t0840200-01	-0.446828	hp < -1
Os03t0843300-03	5.42767	hp = +1
Os03t0843400-01	2.60297	hp > +1
Os03t0845000-01	88.1515	hp > +1
Os03t0845500-01	-5.63312	hp < -1
Os03t0846200-00	-1.61453	hp < -1
Os03t0847500-01	-0.550516	hp < -1
Os03t0847600-02	20.7387	hp > +1
Os03t0847900-02	6.85587	hp = +1
Os03t0849100-00	1.93152	hp = +1
Os03t0849900-01	1.05994	hp = +1
Os03t0849900-02	-0.901499	hp < -1
Os03t0850700-02	1.7595	hp > +1
Os03t0850700-03	-1.40229	hp < -1
Os03t0850900-01	98.5384	hp = +1
Os03t0851500-01	1.66082	hp = +1
Os03t0856500-01	13.2472	hp = +1
Os03t0856500-02	1.55119	hp = +1
Os03t0857600-02	-1.30889	hp < -1
Os03t0857900-01	-1.86205	hp = -1
Os03t0857900-02	-5.07641	hp = -1
Os03t0857900-04	1.31501	hp = +1
Os03t0858700-01	-12.3273	hp < -1
Os03t0859900-01	4.25846	hp > +1
Os03t0861100-01	0.799508	hp > +1
Os04t0101400-01	-4.05165	hp < -1
Os04t0103700-01	7.74733	hp = +1
Os04t0103900-01	2.23022	hp = +1
Os04t0104900-01	1.27203	hp > +1
Os04t0118400-03	-1.18868	hp = -1
Os04t0119300-00	-0.0930397	hp < -1
Os04t0120300-00	0.725377	hp = +1
Os04t0121800-01	-16.1562	hp = -1
Os04t0125100-01	-0.274084	hp < -1
Os04t0125700-01	115.453	hp = +1
Os04t0126800-01	1.79934	hp = +1
Os04t0127200-01	-0.388362	hp < -1
Os04t0127200-02	14.3265	hp = +1
Os04t0127800-01	-0.179104	hp < -1
Os04t0128300-01	0.20082	hp > +1
Os04t0128700-01	15.4046	hp = +1
Os04t0132500-02	0.5638	hp = +1
Os04t0135400-00	-0.474315	hp < -1
Os04t0140666-01	-2.71958	hp < -1
Os04t0142400-01	74.4759	hp = +1
Os04t0143200-00	0.0357173	hp = +1
Os04t0149400-01	-28.6855	hp < -1
Os04t0150300-01	0.729923	hp = +1
Os04t0153000-00	0.474471	hp = +1
Os04t0163700-01	0.274669	hp > +1
Os04t0163800-01	0.174619	hp > +1
Os04t0165300-01	-0.06209	hp < -1
Os04t0165900-00	0.0535888	hp = +1
Os04t0166300-01	-1.09017	hp < -1
Os04t0167800-01	-2.27568	hp = -1
Os04t0170166-01	0.268284	hp > +1
Os04t0170500-01	1.61239	hp = +1
Os04t0172501-01	-2.94561	hp < -1
Os04t0173300-02	-0.189146	hp < -1
Os04t0173300-03	-0.631717	hp < -1
Os04t0173300-04	0.472172	hp = +1
Os04t0177400-01	-0.333109	hp < -1
Os04t0178300-01	-26.3165	hp < -1
Os04t0178300-02	-57.16	hp = -1
Os04t0178400-01	-65.4865	hp < -1
Os04t0179700-01	-11.1582	hp = -1
Os04t0180400-01	-19.5853	hp = -1
Os04t0180900-01	-4.00981	hp = -1
Os04t0180900-02	4.57389	hp = +1
Os04t0182200-01	17.7358	hp = +1
Os04t0183300-01	0.958313	hp = +1
Os04t0184100-01	-1.11455	hp < -1
Os04t0186400-01	-1.39102	hp = -1
Os04t0186400-02	-3.9685	hp = -1
Os04t0186800-00	-0.906646	hp < -1
Os04t0188500-01	-42.9492	hp < -1
Os04t0196300-01	1.88126	hp = +1
Os04t0197350-01	0.41364	hp = +1
Os04t0202800-00	0.246541	hp = +1
Os04t0205200-00	-4.60921	hp = -1
Os04t0206000-00	-0.301506	hp < -1
Os04t0206700-02	1.23764	hp > +1
Os04t0208200-01	-24.729	hp < -1
Os04t0208266-00	-0.822629	hp < -1
Os04t0209300-01	-4.94993	hp = -1
Os04t0218350-01	0.386033	hp > +1
Os04t0218400-00	112.65	hp = +1
Os04t0219000-01	0.137655	hp > +1
Os04t0219000-02	0.112988	hp = +1
Os04t0219600-01	-1.00746	hp < -1
Os04t0223500-01	-3.21115	hp = -1
Os04t0223901-00	-0.199162	hp < -1
Os04t0224000-01	0.559224	hp > +1
Os04t0226400-02	-0.109025	hp < -1
Os04t0226400-03	-0.34982	hp < -1
Os04t0226800-00	2.61203	hp = +1
Os04t0227000-01	-1.17147	hp < -1
Os04t0229100-01	2.58525	hp > +1
Os04t0234600-03	0.806194	hp > +1
Os04t0244201-01	0.632055	hp = +1
Os04t0247500-01	-1.25498	hp < -1
Os04t0247500-02	0.439785	hp = +1
Os04t0249500-00	0.962263	hp = +1
Os04t0249600-01	1.59901	hp = +1
Os04t0249600-02	5.28594	hp = +1
Os04t0250700-01	2.06344	hp > +1
Os04t0252850-00	2.34362	hp = +1
Os04t0261400-01	0.919789	hp > +1
Os04t0266400-03	-1.52149	hp = -1
Os04t0269900-01	-0.184495	hp < -1
Os04t0278000-01	-4.84835	hp < -1
Os04t0286400-01	-0.12988	hp < -1
Os04t0288100-00	-6.39381	hp < -1
Os04t0290000-01	0.575077	hp > +1
Os04t0290400-01	0.501296	hp > +1
Os04t0293700-01	0.319531	hp = +1
Os04t0295901-00	-0.354088	hp < -1
Os04t0296700-02	1.13174	hp = +1
Os04t0297800-01	-0.252152	hp < -1
Os04t0301500-01	3.6737	hp = +1
Os04t0302400-01	-0.0662737	hp < -1
Os04t0303250-01	0.901308	hp > +1
Os04t0303300-00	-1.62625	hp < -1
Os04t0308000-01	2.15403	hp = +1
Os04t0308000-02	0.624121	hp > +1
Os04t0308000-03	0.399816	hp > +1
Os04t0309900-00	-0.525439	hp < -1
Os04t0314500-00	0.730479	hp > +1
Os04t0320700-01	-6.261	hp = -1
Os04t0320700-02	-6.85168	hp < -1
Os04t0320750-00	-1.04587	hp < -1
Os04t0322100-01	1.12233	hp = +1
Os04t0323800-01	-3.39525	hp < -1
Os04t0324000-01	-0.403168	hp < -1
Os04t0325300-01	-13.5269	hp < -1
Os04t0326300-01	-3.30504	hp < -1
Os04t0329500-01	0.501363	hp > +1
Os04t0329800-00	0.477456	hp = +1
Os04t0331650-00	-1.47415	hp < -1
Os04t0339400-01	-39.4411	hp = -1
Os04t0340300-01	19.4068	hp > +1
Os04t0345400-01	2.37265	hp > +1
Os04t0345400-02	0.326146	hp > +1
Os04t0350700-01	5.79021	hp = +1
Os04t0353200-02	2.03116	hp = +1
Os04t0370900-01	-14.0424	hp < -1
Os04t0373400-01	-11.8427	hp < -1
Os04t0380300-01	-20.02	hp = -1
Os04t0382400-01	4.59112	hp > +1
Os04t0384100-00	5.67974	hp = +1
Os04t0385900-01	13.7163	hp = +1
Os04t0388700-02	77.5156	hp > +1
Os04t0388700-03	2.07069	hp = +1
Os04t0389800-01	0.793256	hp = +1
Os04t0391500-01	24.9902	hp = +1
Os04t0395600-02	0.817493	hp = +1
Os04t0395800-01	21.375	hp > +1
Os04t0402100-02	-1.35989	hp < -1
Os04t0402700-01	58.7435	hp = +1
Os04t0403200-01	11.0077	hp = +1
Os04t0403701-01	-56.0875	hp < -1
Os04t0404400-01	-22.387	hp < -1
Os04t0404900-01	8.22487	hp > +1
Os04t0405401-01	-0.0809101	hp < -1
Os04t0405900-01	-9.6346	hp = -1
Os04t0408600-01	15.1283	hp > +1
Os04t0411651-00	-0.497646	hp < -1
Os04t0411800-01	8.78548	hp = +1
Os04t0412300-02	40.0958	hp = +1
Os04t0412500-01	-5.0427	hp < -1
Os04t0412900-01	4.99579	hp > +1
Os04t0414700-01	8.77672	hp = +1
Os04t0415401-01	-0.365085	hp < -1
Os04t0416100-01	-0.279996	hp < -1
Os04t0419100-01	13.7767	hp = +1
Os04t0419550-01	-12.5178	hp < -1
Os04t0419600-01	0.385516	hp = +1
Os04t0419650-00	4.21789	hp > +1
Os04t0419900-01	-5.09608	hp < -1
Os04t0420900-01	0.542596	hp = +1
Os04t0420900-02	3.48306	hp = +1
Os04t0421300-00	0.34714	hp > +1
Os04t0422300-01	18.1444	hp > +1
Os04t0423400-01	80.6643	hp > +1
Os04t0423400-02	7.68484	hp = +1
Os04t0429450-01	6.72471	hp > +1
Os04t0430200-01	2.57466	hp > +1
Os04t0432000-02	36.5324	hp > +1
Os04t0435500-01	56.9238	hp = +1
Os04t0435700-01	-15.2679	hp < -1
Os04t0439600-01	3.25157	hp = +1
Os04t0440000-02	4.46638	hp = +1
Os04t0440300-01	-0.967226	hp < -1
Os04t0441700-01	2.8553	hp = +1
Os04t0441800-01	38.6984	hp = +1
Os04t0442300-02	1.27723	hp > +1
Os04t0442800-01	4.13238	hp = +1
Os04t0444800-02	-1.13945	hp < -1
Os04t0445000-01	-5.37763	hp < -1
Os04t0445700-01	0.810589	hp = +1
Os04t0445700-02	1.84013	hp > +1
Os04t0449400-01	19.142	hp = +1
Os04t0451200-02	8.71955	hp = +1
Os04t0452500-00	-0.83174	hp < -1
Os04t0453200-02	-4.09113	hp = -1
Os04t0453400-02	-5.57016	hp < -1
Os04t0457000-01	2.31117	hp = +1
Os04t0458300-02	-1.48339	hp = -1
Os04t0459500-02	2.69538	hp = +1
Os04t0460900-01	-19.2256	hp < -1
Os04t0460900-02	-1.45074	hp < -1
Os04t0461300-01	-1.11488	hp < -1
Os04t0461600-01	26.652	hp > +1
Os04t0462500-02	13.4238	hp = +1
Os04t0462900-03	5.51527	hp = +1
Os04t0462900-04	-11.4162	hp < -1
Os04t0463000-01	7.87854	hp = +1
Os04t0463400-01	0.829515	hp = +1
Os04t0463500-01	17.125	hp > +1
Os04t0468600-01	-0.578693	hp < -1
Os04t0468600-02	-99.6816	hp = -1
Os04t0468600-04	-38.9698	hp = -1
Os04t0469100-00	41.3883	hp > +1
Os04t0472500-00	-0.419521	hp < -1
Os04t0474800-01	21.3839	hp = +1
Os04t0474800-02	29.1451	hp = +1
Os04t0474800-03	16.1087	hp > +1
Os04t0476500-02	-7.42967	hp < -1
Os04t0481600-00	0.490633	hp = +1
Os04t0482000-01	-27.072	hp < -1
Os04t0483200-01	60.076	hp > +1
Os04t0492800-01	19.4616	hp > +1
Os04t0497000-01	113.558	hp = +1
Os04t0497200-01	31.1446	hp > +1
Os04t0497700-01	-9.46413	hp = -1
Os04t0498900-01	-2.62411	hp < -1
Os04t0501800-00	24.8773	hp = +1
Os04t0503500-01	-22.2418	hp = -1
Os04t0503600-01	12.7999	hp = +1
Os04t0504800-02	2.00804	hp = +1
Os04t0504800-03	32.809	hp = +1
Os04t0504901-01	14.0106	hp = +1
Os04t0505000-01	0.764215	hp = +1
Os04t0506900-02	3.11355	hp > +1
Os04t0510000-01	-0.110374	hp < -1
Os04t0512300-01	1.9565	hp = +1
Os04t0513400-01	5.81298	hp > +1
Os04t0514800-01	11.3005	hp > +1
Os04t0518100-01	0.364358	hp = +1
Os04t0519700-01	7.45341	hp = +1
Os04t0520700-01	-9.44307	hp < -1
Os04t0521100-01	-116.923	hp < -1
Os04t0522500-01	1.72148	hp > +1
Os04t0523700-00	-4.41322	hp = -1
Os04t0524500-01	-30.6674	hp < -1
Os04t0525100-01	13.5346	hp = +1
Os04t0525200-01	4.96175	hp > +1
Os04t0526800-01	44.2228	hp = +1
Os04t0527000-01	124.677	hp = +1
Os04t0531100-01	567.42	hp > +1
Os04t0531600-01	30.8972	hp > +1
Os04t0533500-02	2.75792	hp = +1
Os04t0535200-01	3.15964	hp > +1
Os04t0535400-01	28.629	hp = +1
Os04t0538400-01	1.63951	hp = +1
Os04t0538900-00	16.0516	hp = +1
Os04t0540200-01	27.9973	hp = +1
Os04t0543900-02	113.077	hp = +1
Os04t0544400-00	2.46233	hp = +1
Os04t0546300-01	-3.42279	hp = -1
Os04t0547900-01	10.7431	hp = +1
Os04t0554500-00	3.50637	hp = +1
Os04t0555300-01	-47.4405	hp < -1
Os04t0556500-01	33.1706	hp > +1
Os04t0559200-01	11.6148	hp > +1
Os04t0559200-02	1.18146	hp = +1
Os04t0559700-01	-613.106	hp < -1
Os04t0562100-01	9.33286	hp > +1
Os04t0563000-01	-13.4523	hp < -1
Os04t0564700-01	-8.56905	hp < -1
Os04t0564700-02	-4.25775	hp < -1
Os04t0565900-01	-13.8297	hp < -1
Os04t0566500-03	-0.241471	hp < -1
Os04t0569300-01	23.36	hp = +1
Os04t0569300-02	44.5252	hp > +1
Os04t0570800-01	32.9404	hp > +1
Os04t0572200-00	4.76449	hp > +1
Os04t0573000-01	1.96808	hp = +1
Os04t0574100-02	-0.782683	hp = -1
Os04t0574100-03	0.90649	hp = +1
Os04t0578400-01	-5.43792	hp < -1
Os04t0578800-01	5.30483	hp > +1
Os04t0578800-02	7.72355	hp = +1
Os04t0580300-01	17.1142	hp = +1
Os04t0581000-01	-167.477	hp < -1
Os04t0581100-01	131.042	hp = +1
Os04t0581502-00	2.31858	hp = +1
Os04t0581700-01	3.96322	hp = +1
Os04t0583101-01	-7.69666	hp = -1
Os04t0583600-01	23.2957	hp = +1
Os04t0584201-01	-0.967356	hp = -1
Os04t0584900-01	11.0112	hp > +1
Os04t0585000-01	95.4475	hp = +1
Os04t0586100-01	39.9879	hp = +1
Os04t0586500-01	47.8863	hp > +1
Os04t0589400-00	2.09453	hp = +1
Os04t0592400-01	18.0501	hp > +1
Os04t0592600-01	101.98	hp > +1
Os04t0594100-01	12.5486	hp > +1
Os04t0597600-01	-2.16728	hp = -1
Os04t0597700-01	-2.62038	hp = -1
Os04t0600200-01	-42.3578	hp < -1
Os04t0602100-01	1.02568	hp > +1
Os04t0602300-01	9.17894	hp = +1
Os04t0602500-01	1.44756	hp = +1
Os04t0603000-00	-5.87931	hp < -1
Os04t0606000-01	3.1529	hp = +1
Os04t0606200-02	26.767	hp = +1
Os04t0607000-02	2.32392	hp = +1
Os04t0608400-01	0.648832	hp > +1
Os04t0608600-01	-1.71108	hp < -1
Os04t0608900-01	32.5594	hp > +1
Os04t0609300-01	1.84356	hp > +1
Os04t0610400-00	-93.0433	hp = -1
Os04t0610500-01	3.06949	hp > +1
Os04t0610800-01	47.003	hp > +1
Os04t0610900-01	-6.10355	hp < -1
Os04t0612700-01	-1.6982	hp < -1
Os04t0613800-02	-11.6619	hp = -1
Os04t0613900-01	-7.02357	hp < -1
Os04t0615200-02	50.2837	hp = +1
Os04t0616700-01	-6.14497	hp < -1
Os04t0617900-01	-9.51621	hp < -1
Os04t0618200-01	49.3301	hp = +1
Os04t0618200-02	5.53997	hp > +1
Os04t0618400-01	29.1109	hp > +1
Os04t0618600-01	5.90041	hp = +1
Os04t0618700-01	41.1965	hp > +1
Os04t0619600-02	1.58277	hp = +1
Os04t0619600-03	-3.02411	hp < -1
Os04t0621650-01	0.266151	hp > +1
Os04t0621800-01	1.27705	hp = +1
Os04t0622600-00	-2.56968	hp < -1
Os04t0623300-03	10.3807	hp = +1
Os04t0623500-01	-10.1717	hp = -1
Os04t0623500-02	-51.3162	hp < -1
Os04t0626400-01	0.877216	hp = +1
Os04t0626450-01	1.02028	hp = +1
Os04t0626500-01	0.63937	hp = +1
Os04t0626600-01	-9.28694	hp = -1
Os04t0627900-01	14.7826	hp > +1
Os04t0628100-01	15.3454	hp = +1
Os04t0628100-02	802.482	hp = +1
Os04t0628200-01	2.23188	hp = +1
Os04t0629300-02	-0.710378	hp < -1
Os04t0630400-01	-10.8817	hp < -1
Os04t0631100-01	-8.86797	hp < -1
Os04t0632100-01	5.76063	hp = +1
Os04t0632500-00	-2.10563	hp = -1
Os04t0632600-00	-5.82126	hp = -1
Os04t0633900-00	-3.83402	hp < -1
Os04t0634000-01	-1.69433	hp < -1
Os04t0634500-01	-18.8326	hp = -1
Os04t0634700-01	38.1638	hp > +1
Os04t0635300-00	3.18505	hp = +1
Os04t0635400-00	4.29375	hp = +1
Os04t0635600-00	40.9844	hp = +1
Os04t0635650-00	12.6509	hp > +1
Os04t0636000-02	-0.595019	hp < -1
Os04t0636100-01	12.1617	hp > +1
Os04t0637000-01	-28.431	hp = -1
Os04t0637400-01	-7.72738	hp < -1
Os04t0638700-01	-7.21873	hp < -1
Os04t0639000-01	5.31567	hp = +1
Os04t0639100-01	4.89712	hp = +1
Os04t0640600-01	18.1968	hp = +1
Os04t0640700-01	1.84874	hp > +1
Os04t0645100-01	-8.96431	hp = -1
Os04t0645100-02	-17.6944	hp = -1
Os04t0648900-01	57.7411	hp = +1
Os04t0648950-01	12.4177	hp = +1
Os04t0650300-01	52.072	hp > +1
Os04t0650366-00	25.8523	hp > +1
Os04t0653000-01	211.085	hp = +1
Os04t0653600-01	15.1107	hp > +1
Os04t0654700-01	-19.3103	hp < -1
Os04t0654700-02	15.4063	hp > +1
Os04t0659150-00	0.146224	hp = +1
Os04t0659300-01	5.75405	hp = +1
Os04t0660500-01	174.87	hp > +1
Os04t0664900-01	-14.2505	hp = -1
Os04t0665400-01	1.42809	hp = +1
Os04t0665400-02	-2.09599	hp = -1
Os04t0666900-02	1.23423	hp > +1
Os04t0667700-01	-19.3877	hp < -1
Os04t0669200-01	-32.8588	hp = -1
Os04t0669300-01	17.7109	hp > +1
Os04t0671100-01	22.599	hp = +1
Os04t0671200-01	154.238	hp = +1
Os04t0671300-01	67.5858	hp = +1
Os04t0672300-01	9.40228	hp > +1
Os04t0672900-01	8.99946	hp > +1
Os04t0675400-01	1.4542	hp = +1
Os04t0677700-00	12.0965	hp > +1
Os04t0678700-01	-0.00233377	hp < -1
Os04t0679200-02	3.56682	hp = +1
Os04t0679400-02	34.3632	hp > +1
Os04t0680400-01	4.72012	hp = +1
Os04t0682800-02	-2.7465	hp = -1
Os04t0682800-04	-1.3266	hp = -1
Os04t0683800-01	10.7364	hp > +1
Os04t0683900-02	19.8988	hp > +1
Os04t0684900-01	-2.20528	hp < -1
Os04t0684900-02	-138.853	hp < -1
Os04t0687200-01	-1.06554	hp < -1
Os04t0687800-01	0.755564	hp = +1
Os04t0687900-01	-11.883	hp = -1
Os04t0688300-01	28.0383	hp = +1
Os04t0688300-02	-6.99846	hp < -1
Os04t0689500-01	13.8986	hp = +1
Os04t0691600-02	1.48117	hp = +1
Os04t0691700-01	-5.43373	hp < -1
Os04t0691800-01	17.8452	hp = +1
Os04t0691900-01	-1.13201	hp < -1
Os05t0103300-02	-25.379	hp = -1
Os05t0103400-01	-13.1145	hp = -1
Os05t0103800-00	0.58829	hp > +1
Os05t0104200-00	48.7046	hp > +1
Os05t0104300-00	4.35045	hp = +1
Os05t0106600-02	-7.5578	hp < -1
Os05t0112000-01	11.0784	hp > +1
Os05t0113900-01	22.7715	hp = +1
Os05t0114000-01	52.5659	hp > +1
Os05t0114700-01	-101.704	hp = -1
Os05t0114700-02	-161.646	hp < -1
Os05t0115900-02	-0.985711	hp = -1
Os05t0119100-01	29.1318	hp = +1
Os05t0119300-01	345.735	hp = +1
[truncated: 2,187 more rows]
