# Supplementary material for: Transcriptome analysis of rice root heterosis by RNA-Seq
Source: BMC Genomics. 2013 Jan 16;14:19. doi: 10.1186/1471-2164-14-19 (PMC3556317; doi:10.1186/1471-2164-14-19)
Supplement: Additional file 8 — Table S5. Experimental validation using qRT-PCR and primer sequences for qRT-PCR expression analysis. [file 1471-2164-14-19-S8.xlsx]

## Sheet: Sheet1
	RAP Locus	Discription	Forward primer	Reverse primer		Log2(FC) Xieqingzao B versus Xieyou9308			Log2(FC) R9308 versus Xieyou9308
						mRNA-Seq	qRT-PCR		mRNA-Seq	qRT-PCR
Tillering stage	Os06t0493100	Conserved hypothetical protein.	AAGGCCAACCATGGCGTCTCT	TAACCCACCTTCTCCGCCTGGG		0.32	0.93		3.81	2.45
	Os01t0237500	NmrA-like family protein.	CGAACAAGCTGTCGCTGGGC	CCGGGAACGGTGCCTCTTGGA		2.52	1.56		6.03	4.12
	Os04t0179700	Syn-pimara-7%2C15-diene synthase.	AGACCAAAAACATGCCGTGCCA	GCACACGCAATGCGAGCATCA		1.13	0.98		3.95	3.01
	Os02t0582600	Heavy metal transport/detoxification protein domain containing protein.	AGTGAAGCACGCAACACACGGTT	ACTGCACCCCGCTGACAGTA		2.2	3.09		3.08	3.34
	Os04t0205200	NB-ARC domain containing protein.	TGTGCGCGGGGCAACACTAC	TCGACACGTTCAAAAGCCTCGTG		2.47	3.41		4.01	2.98
	Os12t0552800	Conserved hypothetical protein.	CGCCCCGGATGGCATGGTTA	TGATGTCAGGGCTGCTGAGGCT		1.36	1.12		3.17	2.76
	Os04t0205200	NB-ARC domain containing protein.	GCGGCCCAAGGCACCAATCT	CGACACGTTCAAAAGCCTCGTGGA		2.47	1.87		4.01	2.59
	Os01t0946700	Similar to Glucan endo-1%2C3-beta-glucosidase GV (EC 3.2.1.39) ((1->3)-beta-glucan endohydrolase GV) ((1->3)-beta-glucanase isoenzyme GV) (Beta-1%2C3- endoglucanase GV).	AGCAAATGGGAGGTGCCCACG	ACAGCTGCACGACCTCGCTC		3.26	3.44		3.2	2.23
	Os04t0664900	Similar to H1005F08.5 protein.	TCCACGAGGCTTTTGAACGTGT	TTGGCGTCGCCTGACGGTTC		2.15	2.39		4.24	5.15
Heading stage	Os02t0696700	Similar to Jumonji domain containing protein 2C (Gene amplified in squamous cell carcinoma 1 protein) (GASC-1 protein).	TGGGTGCTCGCACGCATTAT	TCTTCCTCATGGCAAAGGCAAATCG		-2.07	-1.67		-1.04	-1.07
	Os02t0819400	Globin-like family protein.	GGCATTGAAACGGGCGGCAG	CAGAGCCTGCTTCTATCTCGTGC		-1.66	-1.08		-1.11	-1
	Os04t0340300	Terpenoid synthase domain containing protein.	GCATGCTAGGATAGGCCATCGTCC	CCGATCTCTGTAGTGGCTTTGGGT		-2.11	-3.56		-2.94	-5.56
	Os07t0603300	Conserved hypothetical protein.	CGACACCAAGTCACAAGGGAACTC	GGACTGTGGCGTGTCAGGCA		-2.08	-1.36		-2.41	-1.81
	Os04t0408600	Protein of unknown function DUF662 family protein.	AGCCTCTCGGCAAAACCTGCG	TCTCACTTTCGCTCACCAGCTCA		-1.66	-1.77		-2.07	-2.2
	Os07t0462200	Protein of unknown function DUF1218 family protein.	TCGCATGGTTGACCTTCCTCATTGC	AAGGCCGCACCAGCAGCAAA		-1.67	-1.19		-1.99	-2.1
	Os08t0505200	tRNA-binding arm domain containing protein.	ACAGTGTGGTGGCAGGCACTAA	ACCAGCACGGAGGGGGCATATT		-1.59	-1.18		-2.11	-1.69
	Os11t0186500	Similar to GH3 auxin-responsive promoter family protein.	CAAGCGTCTCCTGTTCAATGAC	GCGTAGCTGGCATGGAAGAA		-3.9	-4.42		-1.8	-3.32
	Os05t0469600	Similar to Pyruvate decarboxylase (Fragment).	GCGATGCAATAACATGGACG	TTACATGTGTGCATTGGCCC		-4.26	-3.83		-2.05	-2.88
