# Supplementary material for: Transcriptome analysis of rice root heterosis by RNA-Seq
Source: BMC Genomics. 2013 Jan 16;14:19. doi: 10.1186/1471-2164-14-19 (PMC3556317; doi:10.1186/1471-2164-14-19)
Supplement: Additional file 9 — Table S6. Significant differentially expressed trans-regulatory elements located in each of the QTL regions. [file 1471-2164-14-19-S9.xlsx]

## Sheet: Sheet1
	Chr.	Interval	RAP locus	Gene annotation
	1	RM1-RM3746	Os01t0187900	Similar to Transcription factor MYBS2.
	2	RM3865-RM6247	Os02t0203000	Similar to transcription factor HY5.
	2	RM6247-RM71	Os02t0232000	Similar to Heat shock transcription factor 29 (Fragment).
	3	RM4108-RM5761	Os03t0306700	bZIP transcription factor%2C bZIP-1 domain containing protein.
	3	RM168-RM143	Os03t0764100	Zinc finger transcription factor ZF1.
	5	RM6972-RM274	Os05t0525900	Similar to Zing finger transcription factor PEI1.
	5	RM6972-RM274	Os05t0530400	Heat stress transcription factor Spl7 (Heat shock transcription factor) (Heat shock factor RHSF10).
	5	RM6972-RM274	Os05t0537100	WRKY transcription factor 10.
	5	RM274-RM31	Os05t0565900	Similar to WRKY transcription factor 16.
	5	RM3800-RM3870	Os05t0439100	Similar to Transcription factor MYC7E (Fragment).
	6	RM162-RM30	Os06t0637500	Similar to MYB transcription factor R2R3 type.
	11	RM286-RM4	Os11t0116600	Similar to WRKY transcription factor 52.
	11	RM286-RM4	Os11t0116900	Similar to WRKY transcription factor 46 (Fragment).
